# Supplementary material for: Nasal airway transcriptome-wide association study of asthma reveals genetically driven mucus pathobiology
Source: Nat Commun. 2022 Mar 28;13:1632. doi: 10.1038/s41467-022-28973-7 (PMC8960819; doi:10.1038/s41467-022-28973-7)
Supplement: Supplementary file 4 — Supplementary Data 1-14 [file 41467_2022_28973_MOESM4_ESM.zip]

Archive with 29 entries (28 files):
- 41467_2022_28973_MOESM4_ESM (1)/__MACOSX/
- 41467_2022_28973_MOESM4_ESM (1)/__MACOSX/._Supplementary Data 1.xlsx
- 41467_2022_28973_MOESM4_ESM (1)/__MACOSX/._Supplementary Data 10.xlsx
- 41467_2022_28973_MOESM4_ESM (1)/__MACOSX/._Supplementary Data 11.xlsx
- 41467_2022_28973_MOESM4_ESM (1)/__MACOSX/._Supplementary Data 12.xlsx
- 41467_2022_28973_MOESM4_ESM (1)/__MACOSX/._Supplementary Data 13.xlsx
- 41467_2022_28973_MOESM4_ESM (1)/__MACOSX/._Supplementary Data 14.xlsx
- 41467_2022_28973_MOESM4_ESM (1)/__MACOSX/._Supplementary Data 2.xlsx
- 41467_2022_28973_MOESM4_ESM (1)/__MACOSX/._Supplementary Data 3.xlsx
- 41467_2022_28973_MOESM4_ESM (1)/__MACOSX/._Supplementary Data 4.xlsx
- 41467_2022_28973_MOESM4_ESM (1)/__MACOSX/._Supplementary Data 5.xlsx
- 41467_2022_28973_MOESM4_ESM (1)/__MACOSX/._Supplementary Data 6.xlsx
- 41467_2022_28973_MOESM4_ESM (1)/__MACOSX/._Supplementary Data 7.xlsx
- 41467_2022_28973_MOESM4_ESM (1)/__MACOSX/._Supplementary Data 8.xlsx
- 41467_2022_28973_MOESM4_ESM (1)/__MACOSX/._Supplementary Data 9.xlsx
- 41467_2022_28973_MOESM4_ESM (1)/Supplementary Data 1.xlsx
- 41467_2022_28973_MOESM4_ESM (1)/Supplementary Data 10.xlsx
- 41467_2022_28973_MOESM4_ESM (1)/Supplementary Data 11.xlsx
- 41467_2022_28973_MOESM4_ESM (1)/Supplementary Data 12.xlsx
- 41467_2022_28973_MOESM4_ESM (1)/Supplementary Data 13.xlsx
- 41467_2022_28973_MOESM4_ESM (1)/Supplementary Data 14.xlsx
- 41467_2022_28973_MOESM4_ESM (1)/Supplementary Data 2.xlsx
- 41467_2022_28973_MOESM4_ESM (1)/Supplementary Data 3.xlsx
- 41467_2022_28973_MOESM4_ESM (1)/Supplementary Data 4.xlsx
- 41467_2022_28973_MOESM4_ESM (1)/Supplementary Data 5.xlsx
- 41467_2022_28973_MOESM4_ESM (1)/Supplementary Data 6.xlsx
- 41467_2022_28973_MOESM4_ESM (1)/Supplementary Data 7.xlsx
- 41467_2022_28973_MOESM4_ESM (1)/Supplementary Data 8.xlsx
- 41467_2022_28973_MOESM4_ESM (1)/Supplementary Data 9.xlsx
