# Supplementary material for: Nasal airway transcriptome-wide association study of asthma reveals genetically driven mucus pathobiology
Source: Nat Commun. 2022 Mar 28;13:1632. doi: 10.1038/s41467-022-28973-7 (PMC8960819; doi:10.1038/s41467-022-28973-7)
Supplement: Supplementary file 4 — Supplementary Data 1-14 [file 41467_2022_28973_MOESM4_ESM.zip › 41467_2022_28973_MOESM4_ESM (1)/Supplementary Data 10.xlsx]

## Sheet: Sheet1
Supplementary Data 10. Table of linear regression coefficient and its corresponding p-value for predicting FOXA3 expression. Two-sided p-values were obtained by fitting linear regression model with lm()
Interaction model						Additive model
Predictor	Estimate	Std.Error	t.value	P-value		Predictor	Estimate	Std.Error	t.value	P-value
type2_statustype2_high	1.39112	0.071648	19.416	6.08263e-67		type2_statustype2_high	1.33208	0.0561883	23.7075	1.08052e-90
rs8103278	0.3283	0.06686	4.91027	1.14425e-06		rs8103278	0.39487	0.0442135	8.93097	4.03356e-18
type2_statustype2_high:rs8103278	0.119192	0.0898406	-1.32671	0.185058		age	-0.00858085	0.00928095	-0.924565	0.355525
age	-0.00932927	0.00929283	-1.00392	0.31578		sex	0.0379787	0.0558229	0.680344	0.496522
sex	0.0375503	0.0557921	0.673039	0.501155		bmi	0.00173062	0.00467786	0.369959	0.71153
bmi	0.0017997	0.00467549	0.384922	0.700417		Asthma_Status	0.0189471	0.0585702	0.323494	0.746422
Asthma_Status	0.0256737	0.0587562	0.436954	0.662286		adm_1	16.5133	11.1435	1.48187	0.138844
adm_1	17.2063	11.1495	1.54324	0.123244		adm_3	8.37072	9.40279	0.890238	0.373657
adm_3	8.73066	9.40138	0.928658	0.353401		adm_4	7.68136	9.43366	0.81425	0.415791
adm_4	7.92986	9.43018	0.840903	0.400703		adm_5	7.36864	9.43004	0.781401	0.434843
adm_5	7.62053	9.42661	0.808407	0.419144
