# Supplementary material for: Nasal airway transcriptome-wide association study of asthma reveals genetically driven mucus pathobiology
Source: Nat Commun. 2022 Mar 28;13:1632. doi: 10.1038/s41467-022-28973-7 (PMC8960819; doi:10.1038/s41467-022-28973-7)
Supplement: Supplementary file 4 — Supplementary Data 1-14 [file 41467_2022_28973_MOESM4_ESM.zip › 41467_2022_28973_MOESM4_ESM (1)/Supplementary Data 11.xlsx]

## Sheet: Sheet1
Supplementary Data 11. Table of logistic regression coefficient and its corresponding p-value for predicting asthma risk. Two-sided p-values were obtained by fitting logistic regression model using glm()
Predictor	Estimate	Std.Error	z.value	P-value
rs8103278	0.538784	0.192986	2.79183	0.00524108
type2_statustype2_high	0.348014	0.215916	1.61181	0.107004
rs8103278:type2_statustype2_high	-0.557061	0.268269	-2.07651	0.0378473
age	-0.0451054	0.0277555	-1.6251	0.104142
sex	0.320763	0.167397	1.91618	0.0553426
bmi	0.0501757	0.0150296	3.33846	0.000842452
adm_1	57.9758	33.4738	1.73197	0.0832781
adm_3	50.7134	27.4234	1.84928	0.0644178
adm_4	50.4027	27.4958	1.83311	0.0667868
adm_5	50.2891	27.4815	1.82993	0.0672609
