# Supplementary material for: Nasal airway transcriptome-wide association study of asthma reveals genetically driven mucus pathobiology
Source: Nat Commun. 2022 Mar 28;13:1632. doi: 10.1038/s41467-022-28973-7 (PMC8960819; doi:10.1038/s41467-022-28973-7)
Supplement: Supplementary file 4 — Supplementary Data 1-14 [file 41467_2022_28973_MOESM4_ESM.zip › 41467_2022_28973_MOESM4_ESM (1)/Supplementary Data 12.xlsx]

## Sheet: Sheet1
Supplementary Data 12. Trans eQTL table of rs8103278. Two-sided p-values were obtained from limma. Benjamini-Hochberg correction was used to control for false discovery rate.
Gene	logFC	AveExpr	t	P.Value	adj.P.Val	B
FOXA3	-0.441173	4.4501	-8.84555	7.92e-18	1.32e-13	29.6435
CLCA2	-0.284067	4.72674	-5.19294	2.74e-07	0.00227703	6.44374
BPIFB2	-0.420099	2.5881	-4.28796	2.07e-05	0.0978276	2.53221
TFF1	-0.241457	5.40961	-4.25775	2.36e-05	0.0978276	2.20287
CLCA1	-0.723573	0.173524	-4.10306	4.58e-05	0.151881	1.81247
SLCO2A1	0.140537	5.01041	3.84682	0.000131018	0.314344	0.624453
REP15	-0.213432	-1.01154	-3.84381	0.000132602	0.314344	0.535281
FAM177B	-0.211494	2.39438	-3.71899	0.000216658	0.449404	0.430449
TH2LCRR	-0.248044	-2.61302	-3.63197	0.00030262	0.557965	-0.494199
ZNRD1-AS1	0.197058	1.92912	3.55926	0.000398014	0.660465	-0.0852804
SH3D19	-0.049925	6.6793	-3.3695	0.000795969	0.999516	-1.10615
MFAP3L	0.14029	3.48209	3.27548	0.00110884	0.999516	-1.1349
HYAL4	0.149068	-0.0196144	3.25007	0.00121112	0.999516	-1.06015
WASF1	-0.132197	1.0056	-3.17373	0.00157339	0.999516	-1.24397
PTMS	-0.0678805	6.91093	-3.17201	0.00158258	0.999516	-1.73037
XPO4	0.0358233	5.50438	3.16489	0.00162124	0.999516	-1.71992
HNRNPK	0.0194463	8.91922	3.13736	0.00177903	0.999516	-1.76677
GFRA3	-0.230571	-0.862341	-3.12085	0.00188033	0.999516	-1.45789
C10orf128	-0.158912	1.5698	-3.03432	0.00250354	0.999516	-1.64612
HOOK2	-0.0511764	5.11225	-3.03207	0.00252204	0.999516	-2.08409
CLDN15	-0.0842511	1.34669	-3.02985	0.00254034	0.999516	-1.64758
TIE1	-0.22931	-2.63016	-3.02456	0.00258459	0.999516	-1.92926
TXNRD1	0.0499718	8.31373	3.00587	0.00274663	0.999516	-2.18612
CASP9	-0.0357623	4.45662	-3.00002	0.00279922	0.999516	-2.09883
B3GNT6	-0.237117	4.44738	-2.99352	0.00285874	0.999516	-2.10804
GPR156	0.170552	1.5421	2.99125	0.00287977	0.999516	-1.76624
CA6	-0.331626	-3.08781	-2.9903	0.00288859	0.999516	-2.09055
NRAP	-0.14254	0.987649	-2.94108	0.0033828	0.999516	-1.8748
C9orf84	-0.136062	0.827243	-2.93436	0.003456	0.999516	-1.88987
FUT4	0.056439	3.75369	2.92993	0.00350498	0.999516	-2.19538
IL1RL1	-0.244395	0.650724	-2.91043	0.00372838	0.999516	-1.96014
GPT	0.0969259	2.4054	2.90543	0.00378767	0.999516	-2.06677
THRB	-0.0576987	5.37617	-2.8947	0.0039179	0.999516	-2.50222
REG4	-0.188211	-1.72931	-2.8712	0.00421751	0.999516	-2.14528
SERPINA11	-0.271822	-1.76821	-2.86135	0.00434912	0.999516	-2.17286
C12orf54	-0.116972	0.302273	-2.84514	0.00457396	0.999516	-2.11185
KLK10	-0.13846	5.02297	-2.83132	0.00477388	0.999516	-2.63981
C1QTNF6	-0.0669543	1.51287	-2.82194	0.00491409	0.999516	-2.20475
FFAR4	-0.13562	-0.97521	-2.82098	0.00492865	0.999516	-2.21238
C9orf66	0.109366	1.97695	2.81939	0.0049528	0.999516	-2.25257
SGMS1-AS1	0.06351	3.45866	2.80908	0.00511224	0.999516	-2.47697
PGLYRP4	0.170521	0.218104	2.79386	0.00535628	0.999516	-2.23713
SPINK5	-0.165025	5.27617	-2.74775	0.006161	0.999516	-2.88966
PPT2	-0.0503771	1.69212	-2.74495	0.00621314	0.999516	-2.41204
BRINP1	-0.226266	-2.37092	-2.73292	0.00644218	0.999516	-2.52129
ERV3-1	-0.103774	3.63141	-2.73066	0.00648598	0.999516	-2.69969
PELI1	0.0568458	6.34702	2.73045	0.00649008	0.999516	-2.99752
C3orf17	0.0241124	5.14401	2.7181	0.00673454	0.999516	-2.96495
HNRNPLL	0.0262887	5.46916	2.71444	0.00680869	0.999516	-3.00311
SLC25A17	0.0227792	4.59031	2.71356	0.00682653	0.999516	-2.91165
CARD14	-0.0632721	3.0811	-2.71216	0.00685516	0.999516	-2.66266
TSPAN9	0.0494069	5.64472	2.71064	0.00688636	0.999516	-3.02499
CCL26	-0.225574	1.612	-2.70235	0.00705841	0.999516	-2.60211
PYGL	0.0654346	6.80812	2.69453	0.0072243	0.999516	-3.09308
MYBPC3	0.107368	-0.821225	2.67406	0.00767557	0.999516	-2.52788
B3GALT1	0.155419	-1.21382	2.67356	0.00768688	0.999516	-2.54331
FAM153B	0.194684	-2.47564	2.67157	0.00773216	0.999516	-2.63193
THUMPD3	0.0262444	5.81883	2.67061	0.00775392	0.999516	-3.13937
CD200R1L	0.38397	1.54749	2.66937	0.00778227	0.999516	-2.61368
HOMER1	-0.0504538	3.59986	-2.66794	0.0078151	0.999516	-2.86456
PARL	0.0275175	5.61395	2.65888	0.0080263	0.999516	-3.15893
FNDC4	-0.109619	0.668268	-2.6584	0.0080376	0.999516	-2.56784
CXorf38	0.0374256	4.91819	2.65506	0.00811671	0.999516	-3.10618
FAM84A	-0.0795057	6.64546	-2.64982	0.00824232	0.999516	-3.21037
ZNF304	0.0284922	4.23112	2.64642	0.00832475	0.999516	-3.03238
PLCL2	0.0570493	3.99503	2.64637	0.00832593	0.999516	-2.99558
SERPINB13	-0.122418	4.71776	-2.64567	0.00834307	0.999516	-3.09815
CNBD2	0.102981	-1.83119	2.64487	0.00836266	0.999516	-2.63951
ERN1	0.0430637	3.34255	2.64486	0.00836285	0.999516	-2.88338
ELAVL2	-0.162193	-2.15227	-2.63246	0.00867107	0.999516	-2.69673
ZNF275	0.0336066	4.49573	2.62552	0.00884806	0.999516	-3.12653
HIST1H4B	-0.189782	-2.93285	-2.62197	0.00893975	0.999516	-2.79191
ZNF324	0.0306431	3.83162	2.61975	0.00899751	0.999516	-3.03235
UTP15	0.0284087	4.39086	2.61545	0.00911028	0.999516	-3.13545
RBM45	0.0306037	3.0247	2.60261	0.00945509	0.999516	-2.93314
TMEM119	0.148482	0.579462	2.59732	0.00960042	0.999516	-2.70779
KIAA1324L	0.0777552	3.36203	2.59146	0.00976379	0.999516	-3.02285
SEMG2	0.141633	-0.967264	2.5879	0.00986437	0.999516	-2.71672
PEAR1	-0.179956	-2.7298	-2.58123	0.010055	0.999516	-2.84072
CLEC3B	0.141259	-0.761805	2.57177	0.0103311	0.999516	-2.74619
CACNA2D3	-0.0679193	0.304196	-2.56513	0.0105291	0.999516	-2.76719
GK5	0.04795	7.21692	2.56188	0.0106271	0.999516	-3.42596
PRB1	-0.470054	-2.15488	-2.55329	0.0108901	0.999516	-2.79035
SLC9B2	-0.177521	2.37065	-2.55008	0.01099	0.999516	-3.01021
FLJ46066	-0.149136	-1.59069	-2.54528	0.0111408	0.999516	-2.82675
USP44	-0.0936223	-0.409855	-2.52998	0.0116337	0.999516	-2.83369
PIK3C2G	-0.164607	-1.96527	-2.52727	0.0117227	0.999516	-2.88381
ST18	-0.184247	-0.667202	-2.51882	0.0120051	0.999516	-2.8572
SEPT7P9	0.139723	-1.69615	2.51148	0.0122554	0.999516	-2.89729
STX18	-0.0345897	5.43441	-2.50804	0.0123741	0.999516	-3.52397
MAP3K2	0.0295472	6.96953	2.50752	0.0123923	0.999516	-3.56565
SFMBT1	0.0311602	5.42066	2.5059	0.0124487	0.999516	-3.52883
NACAD	0.116812	-0.165897	2.50513	0.0124754	0.999516	-2.89039
INSIG1	0.0775546	6.40358	2.50461	0.0124936	0.999516	-3.57502
GTF3C4	0.0244093	5.03464	2.50252	0.0125668	0.999516	-3.50051
LNX1	0.0289455	5.27452	2.49595	0.0127999	0.999516	-3.54114
CPAMD8	0.0822865	4.07088	2.48599	0.0131602	0.999516	-3.40686
PLA2G1B	0.140582	-1.81956	2.47965	0.0133943	0.999516	-2.96421
A3GALT2	0.131709	-2.37534	2.47819	0.0134489	0.999516	-2.99566
SP2-AS1	-0.107724	-2.05889	-2.47178	0.0136902	0.999516	-2.99698
RUFY1	-0.0222314	5.302	-2.47159	0.0136972	0.999516	-3.6009
SLC9A7	0.0494287	5.26472	2.46939	0.0137813	0.999516	-3.60327
RAB40C	-0.0271835	5.79989	-2.46875	0.0138053	0.999516	-3.64328
DAB1	-0.213338	-1.36835	-2.46782	0.0138412	0.999516	-2.97631
SFT2D2	0.0397224	3.4434	2.46762	0.0138486	0.999516	-3.3342
PRR14	-0.0266848	4.75101	-2.46585	0.0139167	0.999516	-3.55286
RDH14	0.0333405	2.75279	2.46118	0.0140977	0.999516	-3.22818
HYAL3	-0.0621923	1.23012	-2.45664	0.0142755	0.999516	-3.05715
PNMAL1	0.173418	2.84189	2.45616	0.0142943	0.999516	-3.26569
MGAT3	0.075895	5.57976	2.45555	0.0143185	0.999516	-3.66448
OIT3	-0.155686	-2.769	-2.45489	0.0143443	0.999516	-3.06875
PDGFRL	-0.127849	0.323094	-2.45479	0.0143484	0.999516	-3.00956
AKAP12	-0.121459	4.48327	-2.44784	0.0146254	0.999516	-3.55403
PRRG3	0.241171	-3.48929	2.44564	0.0147142	0.999516	-3.12678
CCDC58	-0.0360347	2.39246	-2.4453	0.014728	0.999516	-3.20692
GDNF	-0.167376	0.099942	-2.44082	0.0149104	0.999516	-3.03831
LIX1L	0.0333374	4.7062	2.43781	0.0150337	0.999516	-3.6158
C1orf109	0.0332416	3.32385	2.43442	0.0151741	0.999516	-3.3894
EBF1	0.219096	-2.76258	2.43442	0.0151743	0.999516	-3.09631
PRB2	-0.427685	-1.79536	-2.43271	0.0152453	0.999516	-3.04106
GPD1	0.0509889	2.16586	2.43268	0.0152466	0.999516	-3.20826
DMGDH	0.0800608	1.49578	2.42579	0.0155367	0.999516	-3.15229
LRRC37A11P	0.0991852	2.80506	2.42426	0.0156017	0.999516	-3.32608
GPX2	-0.0766972	6.54541	-2.42304	0.0156536	0.999516	-3.77147
GTF2H3	0.025873	5.05615	2.40877	0.0162738	0.999516	-3.72699
LDLR	0.0940443	7.26774	2.40862	0.0162802	0.999516	-3.7954
METTL6	0.024772	3.42364	2.4044	0.0164676	0.999516	-3.47647
KBTBD11	0.142818	2.34558	2.40213	0.0165694	0.999516	-3.31019
RPS28	-0.245895	3.86483	-2.40184	0.0165827	0.999516	-3.53757
MEI1	0.0983168	-0.170679	2.39862	0.0167278	0.999516	-3.11191
ATP13A4	-0.058347	5.14047	-2.39225	0.0170183	0.999516	-3.77099
ABCA11P	0.038459	2.45614	2.39187	0.017036	0.999516	-3.34069
KCNJ12	0.121229	0.507534	2.39004	0.0171203	0.999516	-3.15754
FATE1	0.143753	2.12879	2.38852	0.0171907	0.999516	-3.30965
ADCK1	-0.0490074	2.74942	-2.38737	0.0172442	0.999516	-3.3906
SCRN2	0.0397951	4.92354	2.37983	0.0175979	0.999516	-3.77996
SYNE3	0.0862317	0.444007	2.37782	0.0176934	0.999516	-3.17901
OXCT1-AS1	0.0984158	-1.0205	2.37664	0.0177492	0.999516	-3.14464
MECR	0.0325725	4.09586	2.37586	0.0177865	0.999516	-3.66603
PWP1	0.018546	5.42812	2.37071	0.0180344	0.999516	-3.85145
FAM50A	-0.0238232	4.90788	-2.36975	0.018081	0.999516	-3.79965
TRNP1	-0.0798475	5.74304	-2.36956	0.0180898	0.999516	-3.87083
CTBP2	-0.0261005	7.0234	-2.36838	0.0181473	0.999516	-3.8964
AFMID	-0.0388458	3.90755	-2.36813	0.0181594	0.999516	-3.64335
KCNH6	0.116313	-0.587289	2.3649	0.0183174	0.999516	-3.17033
MRPS5	-0.0205844	4.87937	-2.36371	0.0183756	0.999516	-3.80926
FUS	0.0302515	7.0021	2.36145	0.018487	0.999516	-3.91229
HAUS2	0.0198979	4.64797	2.36117	0.0185009	0.999516	-3.78642
NUMBL	-0.0528521	3.03916	-2.3585	0.0186334	0.999516	-3.50565
ETV2	-0.0673353	-0.267725	-2.35309	0.0189043	0.999516	-3.19917
NMT2	0.0471695	4.39483	2.3528	0.0189191	0.999516	-3.76833
KLK11	-0.088232	6.19744	-2.34955	0.0190836	0.999516	-3.9365
HIST1H1E	-0.102768	-0.676978	-2.34872	0.019126	0.999516	-3.19951
RAF1	0.0162358	6.98646	2.34643	0.0192427	0.999516	-3.94721
DNAJC18	-0.0546045	2.46309	-2.34522	0.0193048	0.999516	-3.43886
C11orf84	-0.0294536	4.25939	-2.34371	0.0193824	0.999516	-3.76401
DDX20	0.0231695	4.52088	2.34188	0.019477	0.999516	-3.81143
ZC2HC1B	0.121119	-1.83544	2.34092	0.0195269	0.999516	-3.2236
FST	-0.149479	1.1852	-2.34016	0.0195661	0.999516	-3.30906
SMYD5	0.0256534	4.34351	2.33789	0.0196847	0.999516	-3.79352
KRT16	-0.23736	1.39005	-2.33622	0.0197719	0.999516	-3.3421
MTMR8	0.0465333	0.84773	2.33529	0.0198207	0.999516	-3.29182
ZNF582	-0.0480292	1.09698	-2.33282	0.0199507	0.999516	-3.31249
RPL13AP20	-0.0765013	1.01934	-2.32892	0.0201582	0.999516	-3.31357
STK31	-0.138068	0.16793	-2.32795	0.0202098	0.999516	-3.26261
LLPH-AS1	0.220051	-1.18608	2.32574	0.020328	0.999516	-3.24179
C3orf70	-0.123817	1.8377	-2.32448	0.0203958	0.999516	-3.42788
TSR1	0.0198881	5.88008	2.32248	0.0205038	0.999516	-3.98961
ZSCAN32	0.0220932	4.01955	2.3212	0.0205733	0.999516	-3.77557
OXTR	0.234957	4.65705	2.32003	0.0206369	0.999516	-3.89204
LY6D	0.214103	5.5311	2.31898	0.0206945	0.999516	-3.98296
ZNF696	0.0357038	2.93448	2.31866	0.0207114	0.999516	-3.58023
ADCYAP1	-0.253504	-1.41588	-2.31167	0.0210965	0.999516	-3.26834
CTHRC1	-0.192514	-2.3365	-2.31131	0.0211162	0.999516	-3.28726
MAPKAPK5	0.0160333	5.17862	2.30867	0.0212637	0.999516	-3.97012
RNMT	0.0191832	5.94842	2.29763	0.0218883	0.999516	-4.04875
ZDHHC16	-0.0379341	4.76946	-2.29448	0.0220694	0.999516	-3.95229
NUP93	0.0266388	6.06535	2.29445	0.0220712	0.999516	-4.05976
FASTKD2	0.0220776	5.45214	2.29314	0.0221472	0.999516	-4.02924
ABCD4	-0.0276902	4.88043	-2.28984	0.0223386	0.999516	-3.97642
GSN-AS1	-0.113598	-1.89851	-2.28862	0.0224101	0.999516	-3.31905
C6orf203	-0.03002	3.58416	-2.28598	0.0225646	0.999516	-3.76788
FANCB	0.0640611	-0.658724	2.28479	0.0226351	0.999516	-3.32349
ARG2	-0.0847945	4.429	-2.28388	0.0226888	0.999516	-3.92308
DAPK1	0.0462699	5.95122	2.28301	0.0227402	0.999516	-4.08027
DDX18	0.0174287	6.40552	2.27948	0.0229503	0.999516	-4.10081
TEAD4	-0.0728899	1.75891	-2.27816	0.0230289	0.999516	-3.49135
IL34	0.0732039	1.69965	2.27769	0.0230574	0.999516	-3.49191
SLC9A7P1	0.0541087	0.559626	2.27765	0.02306	0.999516	-3.38937
ALDH1B1	0.0416877	3.57942	2.27543	0.0231932	0.999516	-3.79596
PPP2R5B	-0.0463761	3.74107	-2.27465	0.0232402	0.999516	-3.82449
LRRC4B	-0.198816	-2.44421	-2.27207	0.0233968	0.999516	-3.35157
ALDH16A1	-0.033623	5.54867	-2.27084	0.0234713	0.999516	-4.0851
SOX21	-0.0517543	6.33134	-2.26814	0.0236364	0.999516	-4.12423
HCFC1R1	-0.0279578	4.09684	-2.26706	0.0237027	0.999516	-3.90613
CBR1	-0.0573523	6.82071	-2.26373	0.023908	0.999516	-4.13588
DDX6	0.0173283	7.99261	2.26341	0.0239274	0.999516	-4.1039
MSMB	-0.140418	9.02267	-2.26126	0.024061	0.999516	-4.06162
ZNF426	0.0254953	3.48246	2.25682	0.0243386	0.999516	-3.81734
AKIRIN1	0.0234013	6.53067	2.25579	0.0244035	0.999516	-4.15424
NR1D1	0.0720983	5.24857	2.25574	0.024407	0.999516	-4.09635
KLRG2	-0.150886	-2.6292	-2.25384	0.0245267	0.999516	-3.40389
GUF1	0.0411793	5.56916	2.25203	0.0246413	0.999516	-4.12954
CBX3P2	0.0613772	0.964699	2.24852	0.024865	0.999516	-3.47849
MYRF	0.106542	4.71773	2.24698	0.0249642	0.999516	-4.05191
SCARB2	0.0264833	7.84178	2.24625	0.0250108	0.999516	-4.14745
DFFA	-0.0179188	4.87308	-2.24528	0.0250733	0.999516	-4.07421
ADGRE4P	-0.170789	-0.296333	-2.24437	0.0251323	0.999516	-3.41202
SRSF4	-0.0318552	5.91938	-2.24415	0.0251468	0.999516	-4.1657
DSC2	-0.0806247	2.9603	-2.24352	0.0251873	0.999516	-3.73829
C6orf136	-0.0179649	4.06475	-2.24263	0.0252447	0.999516	-3.95471
AGAP1-IT1	-0.110273	-1.91161	-2.24192	0.025291	0.999516	-3.40061
KLK6	-0.285471	-0.0210529	-2.24189	0.0252932	0.999516	-3.42299
CYSLTR2	-0.154512	-0.562509	-2.24015	0.0254064	0.999516	-3.41033
AGK	0.0213827	4.60206	2.23569	0.0256988	0.999516	-4.05952
DAGLA	0.0445256	4.97597	2.23421	0.0257963	0.999516	-4.11224
RAB37	0.06875	7.11659	2.23312	0.0258684	0.999516	-4.19764
TCP11X2	0.134017	-1.62376	2.2329	0.0258833	0.999516	-3.4119
SLC16A14	-0.109776	2.8222	-2.23097	0.0260111	0.999516	-3.74531
NAPEPLD	-0.0792525	2.98861	-2.23006	0.0260718	0.999516	-3.77764
TSC22D3	0.0558571	6.13729	2.22885	0.0261525	0.999516	-4.2071
TMEM55A	0.0606294	1.73245	2.22858	0.0261711	0.999516	-3.59675
PRPF38B	-0.0373654	5.39062	-2.2267	0.026297	0.999516	-4.16914
BRMS1L	-0.0372227	2.804	-2.22359	0.0265066	0.999516	-3.75627
ATXN7L2	-0.043222	1.84644	-2.22165	0.0266385	0.999516	-3.61793
CRIP3	-0.102172	-1.1672	-2.2183	0.0268666	0.999516	-3.43806
PROSER2-AS1	0.079037	-1.48513	2.21571	0.0270449	0.999516	-3.44165
GEMIN4	0.0242269	4.68542	2.21552	0.027058	0.999516	-4.11503
ADAMTS9	-0.13485	1.53427	-2.21187	0.0273106	0.999516	-3.62091
THOC3	0.0590612	4.0514	2.21124	0.0273539	0.999516	-4.0252
ERICH1	-0.0276295	3.76774	-2.2112	0.0273567	0.999516	-3.96697
YBX3P1	-0.0360609	4.51093	-2.2057	0.0277419	0.999516	-4.10893
C3orf36	0.125126	-1.09478	2.20259	0.0279615	0.999516	-3.46769
FRMD6	-0.0582594	3.51244	-2.2018	0.0280175	0.999516	-3.93427
MTRNR2L2	-0.0729514	2.37668	-2.19917	0.0282046	0.999516	-3.74326
MCM6	0.0414031	4.02124	2.19899	0.0282177	0.999516	-4.04319
ZFYVE19	-0.0196468	4.42564	-2.1953	0.028482	0.999516	-4.11791
VSTM1	-0.252344	-2.68664	-2.19316	0.0286369	0.999516	-3.48344
ZBTB25	0.0329454	3.06822	2.19285	0.0286589	0.999516	-3.87381
ATXN2L	-0.0229494	6.62192	-2.19272	0.0286686	0.999516	-4.29151
CPNE8	-0.0625346	2.67536	-2.19227	0.0287014	0.999516	-3.79784
HHLA3	-0.0495435	3.20126	-2.19186	0.0287312	0.999516	-3.89381
CBX6	0.0352231	6.69742	2.19121	0.0287781	0.999516	-4.29448
NUP155	0.024903	4.91438	2.18881	0.0289528	0.999516	-4.20254
ASAP3	0.0351646	5.59083	2.18864	0.0289654	0.999516	-4.26945
CD101	-0.0939141	2.38444	-2.18563	0.0291859	0.999516	-3.76785
LPP-AS2	0.0380173	3.43586	2.18472	0.0292527	0.999516	-3.9627
SIGLEC8	-0.156984	-0.0777141	-2.18456	0.0292649	0.999516	-3.53869
PDCD6IP	0.0223138	8.11751	2.18436	0.0292797	0.999516	-4.26999
CD19	0.0954555	2.34832	2.18432	0.0292824	0.999516	-3.77351
PCMT1	0.019493	5.73993	2.18035	0.0295763	0.999516	-4.29579
TTPAL	0.0196483	5.0044	2.17998	0.0296045	0.999516	-4.23254
FAM160B1	0.0361738	4.73206	2.17912	0.0296681	0.999516	-4.2009
SDC4	0.0296006	8.89747	2.17545	0.0299433	0.999516	-4.24924
HECW2	0.0582427	3.48578	2.17247	0.0301679	0.999516	-3.99867
C18orf32	0.0361235	3.50581	2.1717	0.0302264	0.999516	-4.00394
KLK13	-0.150658	2.94088	-2.17079	0.0302953	0.999516	-3.88247
C1orf198	0.0235289	5.69696	2.16716	0.0305723	0.999516	-4.3212
LURAP1L	-0.0654615	3.1215	-2.16685	0.0305955	0.999516	-3.93443
SNORD25	0.127882	-2.04977	2.16388	0.0308242	0.999516	-3.53279
RPRD1B	0.0185345	5.58695	2.16202	0.0309681	0.999516	-4.3246
PSPC1	0.0225626	5.59803	2.1615	0.0310083	0.999516	-4.3261
UCN	-0.0983393	-2.22862	-2.15866	0.0312292	0.999516	-3.54525
LGALS12	-0.256495	-2.40765	-2.15541	0.031483	0.999516	-3.54524
PNMAL2	0.112179	-0.257625	2.15539	0.031485	0.999516	-3.57964
SMARCD3	0.0690376	2.54327	2.15039	0.0318792	0.999516	-3.87062
HEXIM1	-0.0383742	6.10128	-2.14986	0.0319212	0.999516	-4.37465
SHROOM2	-0.0295085	4.79925	-2.14711	0.0321406	0.999516	-4.27418
TAF10	-0.0234868	6.03986	-2.14513	0.0322994	0.999516	-4.38296
AAK1	-0.0277832	5.94547	-2.14447	0.0323518	0.999516	-4.38057
ESAM	-0.133412	-1.11296	-2.14359	0.0324231	0.999516	-3.57331
SCGB1A1	0.177948	7.45429	2.14356	0.032425	0.999516	-4.37577
GPR35	-0.0695036	2.52174	-2.14205	0.0325474	0.999516	-3.87493
MUC13	-0.142316	6.86584	-2.141	0.032632	0.999516	-4.39314
S100A4	0.0709028	8.45516	2.14086	0.032643	0.999516	-4.34446
PRIMA1	-0.144276	-1.76059	-2.14059	0.0326653	0.999516	-3.57007
GMNC	-0.11702	2.40287	-2.14	0.0327129	0.999516	-3.86224
TESPA1	-0.11157	1.04527	-2.13952	0.0327522	0.999516	-3.70136
KDM7A	0.0372459	6.32899	2.1393	0.03277	0.999516	-4.40304
NTN4	-0.038996	6.59225	-2.13819	0.0328599	0.999516	-4.407
LAYN	-0.0477371	4.955	-2.13729	0.0329334	0.999516	-4.31365
RPL17-C18orf32	0.115758	-2.14842	2.13459	0.0331545	0.999516	-3.58151
GLUD1P7	-0.109421	-1.94555	-2.13388	0.0332131	0.999516	-3.58202
FBXO9	0.0222939	5.95805	2.1277	0.0337242	0.999516	-4.41661
HSPG2	-0.0474542	7.18653	-2.12642	0.0338311	0.999516	-4.42474
COL27A1	-0.0955455	0.977493	-2.12626	0.0338442	0.999516	-3.71546
PIH1D1	-0.0197209	5.27354	-2.12614	0.0338543	0.999516	-4.37314
FUNDC2P2	0.0669351	-1.40012	2.12427	0.0340111	0.999516	-3.59945
FAM45B	0.029524	2.35846	2.12396	0.0340368	0.999516	-3.89097
MMP23A	0.105169	-1.39783	2.12242	0.0341666	0.999516	-3.60272
GPR176	-0.11176	-1.07502	-2.1196	0.0344047	0.999516	-3.61135
PRDM16	0.135774	-1.84761	2.11872	0.0344797	0.999516	-3.60595
TAF4	-0.0206835	4.46046	-2.11716	0.0346119	0.999516	-4.28698
CORO2B	0.104567	2.04105	2.11692	0.0346323	0.999516	-3.86548
METAP1D	0.0453054	1.24925	2.11689	0.0346347	0.999516	-3.76289
SCGB2B2	0.104876	-2.51073	2.11303	0.034965	0.999516	-3.62086
LMAN2	-0.0243709	7.55577	-2.11245	0.0350152	0.999516	-4.44303
PAMR1	0.233441	0.658905	2.11242	0.0350178	0.999516	-3.72766
TEAD2	-0.0880446	0.87807	-2.11241	0.0350185	0.999516	-3.73065
GATA1	-0.181111	-2.75234	-2.11192	0.0350603	0.999516	-3.61853
FBXL5	0.0254859	7.4511	2.10935	0.0352825	0.999516	-4.4522
TMEM220-AS1	0.055093	1.08542	2.10739	0.0354528	0.999516	-3.7656
SLC35E3	0.0283084	4.45085	2.10676	0.035507	0.999516	-4.30801
HSCB	-0.0276702	3.21531	-2.1067	0.035513	0.999516	-4.07505
UQCRB	-0.0245482	6.41841	-2.10598	0.0355751	0.999516	-4.47291
TMEM192	0.0196467	5.04364	2.10489	0.0356701	0.999516	-4.39413
ZCCHC4	0.0272669	3.21751	2.10176	0.0359452	0.999516	-4.08906
FANCG	-0.035453	2.83136	-2.1015	0.035968	0.999516	-4.01148
PMCH	-0.208998	-3.18319	-2.09888	0.0361991	0.999516	-3.64952
P2RX5	-0.164026	-1.51808	-2.09731	0.0363379	0.999516	-3.64194
COQ9	-0.0180073	5.54828	-2.09701	0.0363646	0.999516	-4.45641
PRX	0.0395854	1.88322	2.09673	0.0363894	0.999516	-3.8761
ARHGAP19	0.029144	3.24943	2.09652	0.0364086	0.999516	-4.10527
ABHD12B	0.110749	4.79353	2.09648	0.0364115	0.999516	-4.38588
POLR2B	0.0152378	7.31063	2.09329	0.0366961	0.999516	-4.48942
YEATS4	0.0340113	4.23257	2.09277	0.036743	0.999516	-4.30213
PCK2	0.029578	5.13057	2.0881	0.0371632	0.999516	-4.43846
MYH9	-0.0384526	9.18263	-2.0865	0.037309	0.999516	-4.41965
C2orf72	0.131152	1.80924	2.0864	0.0373174	0.999516	-3.91011
POLR1D	-0.0192096	6.26119	-2.08628	0.0373287	0.999516	-4.51066
ZHX1-C8orf76	0.0424393	0.389566	2.08611	0.0373443	0.999516	-3.74498
CSNK1A1P1	-0.0391946	0.104434	-2.08547	0.0374024	0.999516	-3.72301
NOS1AP	-0.0319055	3.55001	-2.08268	0.0376565	0.999516	-4.1879
ABHD12	0.027397	5.48974	2.08235	0.0376874	0.999516	-4.48321
CHKB	-0.0434543	1.56975	-2.08084	0.0378255	0.999516	-3.86434
NOX5	-0.150509	-1.96846	-2.08034	0.0378719	0.999516	-3.66784
HIP1R	-0.0230962	6.03462	-2.07996	0.0379068	0.999516	-4.5174
NIP7	0.0186159	4.90252	2.07975	0.0379259	0.999516	-4.42821
TDRD12	0.20937	-3.34556	2.07904	0.0379914	0.999516	-3.69013
SHROOM1	-0.0635687	2.39485	-2.07838	0.0380517	0.999516	-3.9869
HS3ST3A1	-0.147916	-1.57873	-2.07596	0.0382759	0.999516	-3.67631
COMP	-0.14005	0.962317	-2.07469	0.0383937	0.999516	-3.80785
TBCK	-0.0595028	3.52541	-2.07461	0.0384018	0.999516	-4.1976
PHF13	0.0269993	4.31733	2.07222	0.038625	0.999516	-4.3583
ADRA2C	-0.14514	0.163902	-2.06636	0.0391757	0.999516	-3.76647
HMGCR	0.0420958	6.43405	2.06624	0.0391872	0.999516	-4.55408
TNRC6C-AS1	-0.0567783	3.19582	-2.06493	0.0393119	0.999516	-4.15015
PQBP1	-0.0180647	5.0201	-2.06373	0.0394253	0.999516	-4.47324
BHLHE41	0.0988923	4.23942	2.06283	0.0395112	0.999516	-4.36418
C8orf33	0.0222419	5.42392	2.06263	0.0395305	0.999516	-4.51689
HERC3	0.0233589	5.51589	2.05954	0.0398258	0.999516	-4.53101
CALML5	-0.109953	1.5334	-2.05945	0.0398346	0.999516	-3.90487
TP53I3	-0.0334562	5.37806	-2.05676	0.040094	0.999516	-4.52322
ZNF764	0.0258887	3.58396	2.05565	0.0402007	0.999516	-4.25325
HPCA	-0.0705846	-1.30706	-2.05508	0.0402565	0.999516	-3.71496
ZNF12	0.0176963	5.21251	2.0491	0.0408391	0.999516	-4.52538
IGF1	-0.0784367	3.88483	-2.04878	0.0408706	0.999516	-4.32228
COX17	-0.0235207	4.7437	-2.04695	0.0410506	0.999516	-4.47207
DENND5B	0.0470256	2.52157	2.04652	0.0410929	0.999516	-4.07016
HECTD3	-0.0258028	5.33468	-2.04346	0.0413953	0.999516	-4.54661
KSR1	-0.0452914	3.42253	-2.04195	0.0415452	0.999516	-4.24269
SLC9A6	0.0205085	4.66902	2.03905	0.0418343	0.999516	-4.47886
LMF1	0.0325765	4.20891	2.03887	0.0418529	0.999516	-4.40663
TRPV4	-0.0406093	5.73853	-2.03854	0.0418857	0.999516	-4.58603
MCCC1	-0.0277756	5.05864	-2.0375	0.0419903	0.999516	-4.52956
COPG2	0.049116	5.63818	2.03692	0.0420487	0.999516	-4.58458
GANC	-0.0280643	4.15554	-2.03689	0.0420514	0.999516	-4.39706
VOPP1	0.0234476	5.90456	2.03666	0.0420745	0.999516	-4.60036
NQO2	0.0462646	4.90601	2.03657	0.0420833	0.999516	-4.51727
RNASE7	-0.134233	-0.223126	-2.03542	0.0421995	0.999516	-3.78903
B3GNT8	-0.0629008	1.99899	-2.03513	0.0422288	0.999516	-4.00399
C12orf66	0.027655	3.55939	2.03432	0.0423106	0.999516	-4.29034
CA5BP1	-0.0375426	1.64274	-2.03139	0.0426074	0.999516	-3.96658
ESR2	0.102234	-2.52367	2.02686	0.0430702	0.999516	-3.75225
ZNF423	0.142931	-2.20931	2.02417	0.0433466	0.999516	-3.75525
HIST1H2BF	-0.125214	-1.95896	-2.02306	0.0434614	0.999516	-3.75717
CLK2P1	-0.0360891	1.66463	-2.02296	0.0434717	0.999516	-3.98363
KPNA4	0.0209835	6.77741	2.02219	0.0435516	0.999516	-4.64243
ITCH	0.018552	6.70125	2.01975	0.0438044	0.999516	-4.64779
PQLC3	0.032156	4.78239	2.01921	0.0438603	0.999516	-4.53332
UHRF2	-0.0443662	3.85884	-2.01874	0.0439096	0.999516	-4.37628
SLC27A3	-0.0341333	4.04574	-2.01871	0.043913	0.999516	-4.41202
SULF1	-0.0643878	4.78626	-2.01857	0.043927	0.999516	-4.52716
SOX2	-0.0331929	8.03279	-2.01824	0.0439622	0.999516	-4.61508
AGAP2-AS1	-0.0482924	2.0009	-2.01816	0.0439699	0.999516	-4.03812
GNPDA2	0.032134	3.87044	2.01689	0.0441031	0.999516	-4.38646
GPS2	-0.0214244	5.43307	-2.01609	0.0441871	0.999516	-4.60984
ZNF876P	0.0783471	-0.630346	2.01595	0.0442018	0.999516	-3.80552
P3H2	-0.0856415	1.70096	-2.01021	0.0448072	0.999516	-4.01075
PIK3R6	-0.0866823	1.53994	-2.00951	0.0448811	0.999516	-3.99268
NSUN3	0.0220264	3.23506	2.00836	0.045003	0.999516	-4.27584
TRPS1	-0.0272427	4.60769	-2.00732	0.0451141	0.999516	-4.52971
PPP2R3C	0.0214966	4.69573	2.00591	0.0452648	0.999516	-4.54838
NTRK1	-0.168465	-1.35362	-2.0053	0.0453301	0.999516	-3.80975
EPHA4	-0.0665434	4.76736	-2.00477	0.0453869	0.999516	-4.55683
FAM189B	-0.0340519	4.35297	-2.00454	0.0454121	0.999516	-4.49404
KRT14	-0.213833	0.385668	-2.00363	0.0455092	0.999516	-3.88318
JAKMIP1	-0.158157	-0.932996	-2.00273	0.0456066	0.999516	-3.80983
FSIP2	0.143463	-1.92318	2.00174	0.0457125	0.999516	-3.79134
TMEM183A	-0.0268623	5.52927	-2.00081	0.0458135	0.999516	-4.64745
OSGIN2	0.0268954	4.31176	2.00053	0.0458436	0.999516	-4.49813
NPIPB5	-0.0688153	2.80577	-2.00038	0.0458597	0.999516	-4.20066
REXO2	-0.0257664	5.72788	-1.99776	0.0461437	0.999516	-4.66686
BRD8	-0.0248222	5.24971	-1.99757	0.046165	0.999516	-4.62808
FASTKD1	-0.0333909	3.49215	-1.99103	0.0468806	0.999516	-4.35618
DDX27	-0.0144105	5.60807	-1.99006	0.046988	0.999516	-4.67426
BPGM	0.0443205	5.06936	1.98873	0.0471352	0.999516	-4.6308
ATP6V0E1	-0.0224674	7.11147	-1.98829	0.0471835	0.999516	-4.70407
SMIM20	0.0237261	4.62629	1.98818	0.0471963	0.999516	-4.57317
BAZ1B	-0.0204893	6.55131	-1.98779	0.0472389	0.999516	-4.71059
EPGN	0.0970127	-0.988421	1.98769	0.0472503	0.999516	-3.83682
TMEM159	0.0313013	5.4788	1.98546	0.0474986	0.999516	-4.67557
CACNA1C	-0.126705	-0.838677	-1.98502	0.0475473	0.999516	-3.84305
ZNF699	0.0417467	1.09255	1.98339	0.0477288	0.999516	-3.99373
TLR5	0.0405594	4.03484	1.98327	0.0477422	0.999516	-4.48226
NDUFS6	-0.0221182	5.66199	-1.98081	0.0480183	0.999516	-4.69582
MUT	0.0235752	5.92939	1.9798	0.0481328	0.999516	-4.71282
KRT78	-0.149205	1.40334	-1.97935	0.0481828	0.999516	-4.03222
EYS	-0.0852993	-0.213831	-1.97805	0.0483299	0.999516	-3.8893
TENM4	-0.0644308	4.91011	-1.97787	0.0483497	0.999516	-4.6265
TAF12	-0.0261207	3.62224	-1.97608	0.0485535	0.999516	-4.41114
NDUFA4L2	-0.225267	0.209706	-1.97588	0.0485761	0.999516	-3.93083
ITGB1BP2	-0.111655	-2.3234	-1.97534	0.0486376	0.999516	-3.82804
LOXL3	-0.091862	0.782801	-1.97528	0.0486442	0.999516	-3.97361
USP28	-0.0338142	5.63495	-1.97477	0.0487021	0.999516	-4.70502
BCORL1	-0.0463996	3.28655	-1.97453	0.0487291	0.999516	-4.34291
DKC1	0.0178527	5.52602	1.9739	0.0488007	0.999516	-4.7002
MAX	-0.0213494	6.30117	-1.97216	0.0489995	0.999516	-4.73837
TDRKH	0.031497	2.83591	1.97215	0.0490013	0.999516	-4.26662
PRMT9	0.0226232	3.96437	1.97205	0.0490128	0.999516	-4.48962
C1orf177	-0.0908135	-1.52709	-1.97134	0.049093	0.999516	-3.84282
LCAT	-0.0668942	0.584371	-1.9704	0.0492014	0.999516	-3.96353
BLK	0.145924	-0.516878	1.97021	0.0492229	0.999516	-3.89037
DPY19L2P1	0.116434	-2.01304	1.96983	0.0492663	0.999516	-3.83879
PHYHIP	0.0950617	-0.452793	1.96819	0.0494556	0.999516	-3.89505
STX18-AS1	0.0375897	0.810487	1.9677	0.0495126	0.999516	-3.99208
FAM177A1	-0.0284876	5.94545	-1.96334	0.0500171	0.999516	-4.7444
MTMR4	0.0196108	5.7286	1.96323	0.05003	0.999516	-4.7346
MUC5AC	-0.0921455	12.4962	-1.96276	0.0500855	0.999516	-4.47294
RAB6A	-0.0203345	7.40762	-1.96039	0.0503618	0.999516	-4.75054
RCAN2	0.0789409	1.67754	1.95898	0.0505264	0.999516	-4.10946
CORO6	-0.129516	-2.33272	-1.95895	0.0505301	0.999516	-3.85185
GZF1	0.0216906	4.00116	1.95456	0.0510483	0.999516	-4.53044
SMTN	-0.0555334	2.30858	-1.95429	0.0510795	0.999516	-4.20742
MTRNR2L9	-0.0847982	-1.28849	-1.95368	0.0511529	0.999516	-3.87884
QPCTL	-0.0362016	3.87293	-1.95352	0.0511716	0.999516	-4.50186
SIGLEC11	-0.123763	-2.01424	-1.95318	0.0512112	0.999516	-3.86234
POLR2A	-0.0255856	8.39846	-1.95277	0.0512605	0.999516	-4.72614
SERPINB7	-0.110859	2.80188	-1.95268	0.0512708	0.999516	-4.28713
PNPT1	0.0379011	5.32233	1.95223	0.0513242	0.999516	-4.72543
ZNF77	0.0345381	2.34459	1.95166	0.0513928	0.999516	-4.21756
CHKA	0.0426365	5.4713	1.9513	0.0514355	0.999516	-4.73786
TMEM39A	0.0275287	4.71611	1.9483	0.0517939	0.999516	-4.66348
PRPH2	0.104485	0.897536	1.94771	0.0518641	0.999516	-4.04141
SPATC1L	0.148097	2.05026	1.94759	0.0518792	0.999516	-4.19046
BCL2L2	0.020458	6.03576	1.94645	0.0520163	0.999516	-4.78094
ZNF670	0.0308462	1.98752	1.94517	0.0521701	0.999516	-4.17377
ANO1	-0.107155	4.89789	-1.94511	0.052177	0.999516	-4.67864
ZNF692	-0.0609992	3.02173	-1.94472	0.0522241	0.999516	-4.34945
KIAA0907	-0.0618728	4.50743	-1.94466	0.0522318	0.999516	-4.63304
TTN-AS1	0.0455688	2.01331	1.94436	0.0522675	0.999516	-4.18078
EDA2R	-0.0872445	-0.94825	-1.94167	0.0525937	0.999516	-3.90916
WWTR1-AS1	0.0572757	-0.190415	1.94053	0.0527325	0.999516	-3.95653
PIN4	-0.0244778	3.51043	-1.9405	0.0527359	0.999516	-4.45558
COL13A1	-0.144566	-3.05478	-1.93954	0.0528526	0.999516	-3.88043
MAP2K7	-0.0213373	5.17467	-1.9387	0.0529545	0.999516	-4.73443
CES1P1	0.167004	2.67376	1.93818	0.0530186	0.999516	-4.31647
GSDMC	-0.0819152	3.63167	-1.9369	0.0531747	0.999516	-4.49085
PER1	0.0648578	6.41715	1.93665	0.0532052	0.999516	-4.8068
MT1G	0.0888829	2.7028	1.93628	0.0532508	0.999516	-4.31549
NCOA2	0.0254729	6.10498	1.93539	0.0533609	0.999516	-4.80354
SEH1L	0.0207217	4.5138	1.93527	0.0533756	0.999516	-4.65593
SSTR2	-0.205714	-1.72216	-1.93497	0.0534115	0.999516	-3.89328
ZKSCAN7	-0.0435167	1.62206	-1.93433	0.0534908	0.999516	-4.13773
NEIL2	0.0333068	4.56647	1.93326	0.0536224	0.999516	-4.66808
STAG3L5P	0.0740898	-1.40006	1.93303	0.053651	0.999516	-3.90799
SIX1	-0.0189196	6.77089	-1.93152	0.0538381	0.999516	-4.81809
TM2D3	0.0178657	4.77429	1.93141	0.0538515	0.999516	-4.70254
HTR1D	-0.123532	-2.01735	-1.92888	0.0541654	0.999516	-3.8987
SIGLEC17P	-0.134304	-0.636272	-1.92776	0.0543047	0.999516	-3.96167
LGALS7	-0.14927	2.5382	-1.92523	0.0546215	0.999516	-4.32276
FAM35A	0.0232984	5.14734	1.92484	0.0546698	0.999516	-4.76017
SLC22A16	-0.242635	2.98119	-1.92377	0.0548038	0.999516	-4.42373
AR	0.118299	2.95495	1.92376	0.0548055	0.999516	-4.40323
GCNT3	-0.124798	5.2697	-1.92325	0.0548699	0.999516	-4.75778
SLC25A35	0.0450985	2.16253	1.92284	0.0549208	0.999516	-4.24115
ZNF526	0.0231263	3.93161	1.92207	0.0550186	0.999516	-4.57784
PRKY	-0.107978	0.677522	-1.92093	0.0551619	0.999516	-4.24161
MT1M	0.0698524	1.1376	1.92083	0.055175	0.999516	-4.11058
ZNF697	-0.0375995	2.10562	-1.92037	0.055233	0.999516	-4.23166
PCDHAC1	0.0523058	3.21502	1.91903	0.0554028	0.999516	-4.44892
HAPLN4	-0.157013	-3.14681	-1.919	0.0554066	0.999516	-3.91161
FHL3	-0.0657587	2.76652	-1.91882	0.0554295	0.999516	-4.34724
PID1	0.047191	3.49945	1.9185	0.0554697	0.999516	-4.50088
TMEM167B	0.0190601	6.07062	1.91783	0.0555547	0.999516	-4.83637
SVEP1	0.0786209	-0.719988	1.91772	0.055569	0.999516	-3.96139
CBLN3	0.0535217	0.892158	1.91735	0.055616	0.999516	-4.08814
NEIL3	-0.0978876	-1.30891	-1.91732	0.055619	0.999516	-3.93151
GATSL2	-0.0385564	4.62104	-1.91722	0.0556323	0.999516	-4.70233
NAA15	0.018854	5.8499	1.91604	0.0557828	0.999516	-4.83055
FSCN1	-0.0724766	4.25595	-1.91601	0.0557862	0.999516	-4.63923
AKAP1	-0.026257	5.95094	-1.91464	0.0559612	0.999516	-4.83719
NUTM2A-AS1	-0.042549	2.75321	-1.91358	0.056097	0.999516	-4.35282
FER1L6	-0.0566347	8.02467	-1.91308	0.0561617	0.999516	-4.81818
MT1F	0.0608248	2.87799	1.9129	0.0561843	0.999516	-4.39189
ANKEF1	0.027743	4.87481	1.91269	0.0562113	0.999516	-4.74983
MYBPC1	0.135168	-2.8569	1.91237	0.0562528	0.999516	-3.91761
HIST1H2BG	-0.0873758	1.03959	-1.91214	0.0562819	0.999516	-4.10537
NHEJ1	-0.0304535	2.78109	-1.9116	0.0563511	0.999516	-4.36146
DVL3	-0.0163324	6.75569	-1.91093	0.0564375	0.999516	-4.85703
IP6K2	-0.0178647	5.82662	-1.91046	0.0564978	0.999516	-4.83919
CLPP	-0.0222245	5.30748	-1.91001	0.0565565	0.999516	-4.8023
ZNF141	0.0360624	1.90409	1.90935	0.0566411	0.999516	-4.22624
SOX5	0.0638141	2.15386	1.90922	0.0566574	0.999516	-4.26773
ZNF567	0.0252627	2.38677	1.90868	0.0567281	0.999516	-4.30283
PPP1R12C	-0.0338236	5.3796	-1.90528	0.0571689	0.999516	-4.81757
AK3	-0.0308592	6.47739	-1.90434	0.0572908	0.999516	-4.8693
SLC5A2	0.0674075	-0.922571	1.9043	0.057296	0.999516	-3.97267
HLCS	0.0243869	5.65266	1.90403	0.0573315	0.999516	-4.84178
OAZ2	0.0246387	6.5109	1.90243	0.0575413	0.999516	-4.87293
SEL1L	0.0197339	7.12392	1.90193	0.0576057	0.999516	-4.86813
FBXL17	0.0225312	5.42164	1.90184	0.0576175	0.999516	-4.82818
RARRES2	0.0689029	3.17667	1.90144	0.0576699	0.999516	-4.46779
RBM3	0.027736	8.47494	1.901	0.0577277	0.999516	-4.8183
TMEM150A	-0.0327654	2.95429	-1.90088	0.0577437	0.999516	-4.41646
PSEN2	0.0264442	5.02615	1.90077	0.0577583	0.999516	-4.79055
MMD	-0.046539	1.91942	-1.90051	0.0577921	0.999516	-4.23727
SNHG15	0.0385884	2.18589	1.90051	0.057793	0.999516	-4.285
ARRDC3-AS1	0.043557	1.53759	1.89985	0.0578795	0.999516	-4.19291
IFNLR1	0.0318781	3.62651	1.89858	0.058046	0.999516	-4.56267
WBP4	-0.0213205	3.99529	-1.89711	0.0582401	0.999516	-4.63333
AIMP1	0.0150095	5.90026	1.89576	0.0584196	0.999516	-4.87102
ABHD4	-0.0359837	5.11692	-1.89419	0.0586274	0.999516	-4.81136
KLHL11	0.0259212	4.79768	1.89386	0.058672	0.999516	-4.77454
RAB20	0.0244377	4.91284	1.89382	0.0586767	0.999516	-4.79111
DOCK8	0.0555539	5.31405	1.8936	0.0587063	0.999516	-4.83283
ZNF416	0.0256637	2.63166	1.89353	0.0587151	0.999516	-4.37188
EIF4H	0.0155277	7.87573	1.89279	0.0588137	0.999516	-4.86134
BFSP1	-0.0560392	1.12479	-1.89023	0.0591555	0.999516	-4.15495
ATAD1	0.0179263	6.06431	1.89008	0.0591765	0.999516	-4.88769
NLGN2	-0.0597053	2.34314	-1.88852	0.0593857	0.999516	-4.32779
HMBOX1	-0.0327725	3.12019	-1.88759	0.0595098	0.999516	-4.47349
TBCE	-0.0208766	3.34487	-1.88632	0.059681	0.999516	-4.52127
ATAT1	-0.0358659	2.77139	-1.88532	0.0598165	0.999516	-4.40827
FBXO21	0.0172614	6.11689	1.88522	0.0598299	0.999516	-4.89817
SNORD104	-0.0995687	-1.58525	-1.88505	0.0598525	0.999516	-3.97289
JADE3	0.0347842	3.48021	1.88494	0.0598678	0.999516	-4.55553
GLCE	-0.0337339	5.91061	-1.88274	0.060166	0.999516	-4.8946
BCAS4	0.0323725	3.96813	1.8825	0.0601985	0.999516	-4.65822
CLC	-0.225162	-0.594967	-1.88244	0.0602065	0.999516	-4.13387
GOLGA7B	-0.133899	0.18295	-1.8821	0.0602532	0.999516	-4.09185
HSP90AB4P	-0.0964587	-1.85602	-1.88118	0.0603782	0.999516	-3.97153
UFSP1	0.043763	0.926927	1.88089	0.0604172	0.999516	-4.15331
PTGDR2	-0.147433	-0.977239	-1.88035	0.0604907	0.999516	-4.02778
NUDT9	-0.01874	5.18891	-1.88021	0.0605102	0.999516	-4.84592
DCAF6	-0.0188302	6.35366	-1.87984	0.0605608	0.999516	-4.91333
CTNNB1	0.019249	8.44607	1.87827	0.060775	0.999516	-4.86192
SIRT4	-0.0602734	-0.548339	-1.87807	0.0608034	0.999516	-4.03117
TOMM20	0.0207517	7.50367	1.87774	0.0608479	0.999516	-4.90248
FAM127C	0.0376155	3.2067	1.87746	0.0608873	0.999516	-4.51566
LOXL2	-0.110351	-0.854694	-1.87723	0.0609179	0.999516	-4.01371
POLR1E	0.028539	3.52329	1.87674	0.0609855	0.999516	-4.57933
RIC8B	-0.0235388	3.61021	-1.87592	0.0610987	0.999516	-4.59586
ACAD10	0.0263872	4.80955	1.87483	0.061248	0.999516	-4.81129
POMC	-0.0873588	0.783489	-1.8736	0.0614186	0.999516	-4.14534
CLIP2	-0.0435308	4.36127	-1.87343	0.0614419	0.999516	-4.74059
KIAA2022	0.0410241	3.66394	1.87305	0.0614936	0.999516	-4.61576
UHRF1BP1L	0.0266411	5.50854	1.87297	0.0615056	0.999516	-4.8888
CLP1	0.0209265	3.89592	1.87248	0.0615734	0.999516	-4.66225
PPP6R2	0.0171032	6.40089	1.87213	0.0616214	0.999516	-4.92824
WDR61	0.0226333	5.42378	1.87202	0.0616362	0.999516	-4.88439
ASB4	0.0966275	-0.938652	1.87172	0.0616788	0.999516	-4.02222
POLE4	-0.0385818	4.07935	-1.87165	0.0616875	0.999516	-4.69543
PDE11A	0.104146	0.0022537	1.87138	0.0617258	0.999516	-4.08463
GPR82	-0.109123	0.87057	-1.87096	0.0617842	0.999516	-4.15762
CHD3	-0.0244007	7.94041	-1.87017	0.0618931	0.999516	-4.9012
ROGDI	-0.0333293	5.24412	-1.86868	0.0621006	0.999516	-4.87181
CA14	0.0820302	-1.97634	1.86804	0.0621898	0.999516	-3.98847
CACUL1	0.0163259	6.45865	1.86777	0.0622273	0.999516	-4.93685
CIDECP	-0.0286549	1.91943	-1.86495	0.0626225	0.999516	-4.30265
ENHO	-0.0958382	-2.08452	-1.86459	0.0626726	0.999516	-3.98909
CCT6A	0.0145913	7.23239	1.86316	0.0628747	0.999516	-4.93718
KIAA0232	0.032543	7.25808	1.86252	0.0629644	0.999516	-4.93738
LRFN3	-0.0351595	3.59584	-1.86008	0.0633095	0.999516	-4.61991
SLC7A4	0.0431688	3.85565	1.85968	0.0633658	0.999516	-4.6834
ZNF570	0.0245427	2.61669	1.85893	0.063473	0.999516	-4.43037
DNAJC12	-0.137773	0.81137	-1.85857	0.0635233	0.999516	-4.20348
IFNAR2	0.0268331	5.74094	1.85701	0.0637453	0.999516	-4.93422
ANXA7	0.0171992	7.78499	1.8544	0.0641187	0.999516	-4.93526
HUS1	0.0173515	3.67981	1.85412	0.0641593	0.999516	-4.65184
LIN7B	-0.0296312	2.0229	-1.85098	0.0646092	0.999516	-4.34137
NXPH4	-0.141067	0.258551	-1.85009	0.0647375	0.999516	-4.13917
YBX3	-0.0287798	7.62825	-1.84915	0.0648737	0.999516	-4.95101
DMTF1	-0.0426847	4.14284	-1.84817	0.0650157	0.999516	-4.74981
CAPN14	-0.174615	2.96869	-1.84703	0.0651803	0.999516	-4.60128
MTHFSD	-0.0276009	3.87172	-1.84635	0.0652793	0.999516	-4.69991
CYP2J2	0.0447137	6.5957	1.84631	0.0652849	0.999516	-4.97608
DCAF16	0.025106	5.45073	1.84594	0.065339	0.999516	-4.93299
TOMM20L	0.0557492	0.0613222	1.84567	0.0653778	0.999516	-4.12889
PRKXP1	-0.102315	1.7658	-1.84521	0.0654458	0.999516	-4.31228
YBX1	-0.0214724	8.13447	-1.84332	0.0657205	0.999516	-4.94142
ZNF32-AS2	0.0831434	-1.95843	1.84315	0.0657455	0.999516	-4.02421
GSTCD	0.02346	3.53046	1.84239	0.0658567	0.999516	-4.64123
TADA2B	0.0147196	5.71104	1.8423	0.0658704	0.999516	-4.9588
UPRT	-0.0219454	4.66178	-1.84189	0.06593	0.999516	-4.84839
WFIKKN2	0.15973	-3.29259	1.84126	0.0660232	0.999516	-4.01268
WDR41	0.0233774	4.66083	1.84103	0.0660566	0.999516	-4.85227
ANXA2P3	-0.0445193	0.676474	-1.84079	0.0660913	0.999516	-4.19091
C15orf40	0.0248678	4.09794	1.83999	0.0662085	0.999516	-4.75926
CYP2A13	0.0960247	7.45811	1.83882	0.0663807	0.999516	-4.97259
HMGCS1	0.0513774	6.46034	1.838	0.0665025	0.999516	-4.99058
OTOP3	-0.139336	-1.28364	-1.83775	0.066539	0.999516	-4.0542
PDHA1	-0.0174316	5.57589	-1.83656	0.0667149	0.999516	-4.95944
GSK3A	-0.0183089	6.14864	-1.83626	0.0667601	0.999516	-4.98831
BAIAP2L2	-0.0719001	-0.864842	-1.83622	0.0667657	0.999516	-4.07781
HIST1H1C	-0.0773048	5.96586	-1.83508	0.066935	0.999516	-4.98221
PHLDB2	-0.104298	2.52764	-1.83484	0.0669701	0.999516	-4.49737
VRK2	0.0248234	5.17352	1.83357	0.0671593	0.999516	-4.93001
GFM1	0.0172612	5.85612	1.8335	0.0671697	0.999516	-4.98237
RPS6KC1	0.0177105	4.48367	1.83288	0.0672606	0.999516	-4.83883
CCDC127	0.0194067	4.03865	1.83287	0.0672632	0.999516	-4.76113
MAB21L1	-0.187758	-3.16981	-1.83222	0.0673591	0.999516	-4.02436
ZNF280B	0.0339704	2.01051	1.83214	0.0673722	0.999516	-4.37478
GCSAML	-0.156456	-1.0103	-1.83099	0.0675437	0.999516	-4.11473
ANXA3	-0.0451013	6.94458	-1.83077	0.0675758	0.999516	-5.00114
TMEM80	-0.0355991	3.37702	-1.83065	0.067594	0.999516	-4.62569
SLC16A4	0.0735343	3.69636	1.82999	0.0676936	0.999516	-4.7027
SLC44A1	-0.0181231	6.28896	-1.82875	0.0678781	0.999516	-5.00501
PCDHGA10	0.0398393	2.55921	1.82844	0.0679257	0.999516	-4.47533
PDCD6IPP2	0.0383495	0.775292	1.82831	0.0679455	0.999516	-4.2248
TAF3	-0.0243047	3.70607	-1.82795	0.0679993	0.999516	-4.69935
ALG1	0.0213823	5.10017	1.82712	0.0681235	0.999516	-4.93419
HCG26	-0.0594526	2.38262	-1.82588	0.0683108	0.999516	-4.43884
ZNF283	0.0253879	2.08417	1.82533	0.0683938	0.999516	-4.39769
ERC2	-0.0914632	0.29598	-1.8248	0.0684742	0.999516	-4.17895
WDR43	0.0184198	5.16008	1.82479	0.0684758	0.999516	-4.9439
YJEFN3	-0.0870325	-0.674949	-1.82473	0.0684842	0.999516	-4.10477
TBX6	-0.0368234	3.37668	-1.82449	0.06852	0.999516	-4.63708
RPS6KA3	0.0276044	6.87169	1.82356	0.0686606	0.999516	-5.01554
C1orf186	-0.131429	-0.499732	-1.82173	0.0689394	0.999516	-4.14588
RPS10P7	-0.0525965	0.358685	-1.82173	0.0689397	0.999516	-4.18988
PLIN1	-0.0763936	-0.875035	-1.8216	0.0689593	0.999516	-4.09667
NUP37	0.0180699	4.10444	1.82114	0.0690289	0.999516	-4.79312
CYB5R3	-0.0257332	7.9464	-1.82066	0.0691011	0.999516	-4.99003
GLB1L3	-0.109594	-0.960259	-1.82063	0.0691056	0.999516	-4.09554
ARMC12	0.104072	-2.62503	1.81984	0.069227	0.999516	-4.04395
SOCS6	0.0215937	5.96283	1.81936	0.0693007	0.999516	-5.01285
CASKIN2	-0.0370647	4.18959	-1.8191	0.0693391	0.999516	-4.80833
DDX5	0.0274625	9.19946	1.81902	0.0693526	0.999516	-4.92689
SSPN	0.0781667	3.40617	1.81882	0.069383	0.999516	-4.6644
KIAA1279	-0.0333594	4.86122	-1.81814	0.0694867	0.999516	-4.9179
DFNA5	-0.0550272	2.10121	-1.81806	0.0694994	0.999516	-4.40809
ART5	0.121704	-1.60854	1.81795	0.0695153	0.999516	-4.07249
SGPL1	0.0169444	7.55126	1.81783	0.0695343	0.999516	-5.00925
DRAIC	0.0830319	-0.0920183	1.81639	0.0697551	0.999516	-4.16473
EXO5	0.0233996	2.93449	1.81632	0.0697653	0.999516	-4.56514
C1GALT1C1L	0.0733411	1.22397	1.81399	0.070123	0.999516	-4.30081
VSIG1	-0.118917	1.43286	-1.81399	0.0701233	0.999516	-4.35618
AKR1B10	-0.106778	4.39573	-1.81327	0.0702342	0.999516	-4.84896
OST4	-0.0263137	6.22381	-1.81309	0.0702625	0.999516	-5.03138
SOX7	-0.0614662	3.59232	-1.81284	0.0703009	0.999516	-4.6979
ZNF248	-0.0414719	2.62766	-1.8128	0.0703071	0.999516	-4.5083
CEMIP	-0.119706	2.59318	-1.81255	0.0703466	0.999516	-4.51431
TOR3A	0.0232393	5.83971	1.81249	0.0703556	0.999516	-5.01929
ZNF124	0.0324672	2.15871	1.8122	0.0704006	0.999516	-4.4327
PGP	0.0268482	4.61499	1.81218	0.0704038	0.999516	-4.89689
YWHAQ	0.0140011	7.95905	1.81216	0.0704067	0.999516	-5.00429
DDIT4	0.0510499	7.30418	1.81136	0.0705296	0.999516	-5.02773
FAXC	-0.0445302	3.39641	-1.81021	0.0707086	0.999516	-4.67223
SERPINB12	-0.0852158	-1.50692	-1.81004	0.0707342	0.999516	-4.08445
PNO1	0.018197	4.74801	1.80989	0.0707576	0.999516	-4.91935
NT5DC1	0.0275969	5.9608	1.80946	0.0708252	0.999516	-5.02971
UPF3B	-0.0318348	3.76941	-1.80939	0.070836	0.999516	-4.74482
CRYGS	-0.0864778	-1.29446	-1.80923	0.0708608	0.999516	-4.09471
FCGR2C	-0.124401	0.00687707	-1.80892	0.0709092	0.999516	-4.17606
HRCT1	0.137074	-2.21757	1.80776	0.0710893	0.999516	-4.06817
C1orf167	-0.0976361	-1.01423	-1.80774	0.0710919	0.999516	-4.11047
LRP8	0.0362712	4.21549	1.80712	0.0711892	0.999516	-4.83937
PLXNA3	-0.0376017	4.60064	-1.80484	0.0715466	0.999516	-4.90473
CD24	-0.0601012	9.56626	-1.80452	0.0715955	0.999516	-4.93296
API5	0.01338	6.9019	1.80416	0.0716525	0.999516	-5.04972
ALMS1-IT1	0.0715576	-1.27718	1.80394	0.0716863	0.999516	-4.10571
CYYR1	-0.097739	1.07698	-1.80319	0.0718051	0.999516	-4.29136
KDM5D	-0.103879	-0.220285	-1.80283	0.0718619	0.999516	-4.60607
HIATL2	0.0309154	2.21762	1.80227	0.0719498	0.999516	-4.45889
C10orf88	0.019789	3.05527	1.80109	0.0721358	0.999516	-4.61503
IQGAP2	0.0371314	6.56304	1.80058	0.0722156	0.999516	-5.05779
ALG11	0.0194835	3.73115	1.80023	0.072272	0.999516	-4.75837
POLR2H	-0.0199436	5.48749	-1.79823	0.0725882	0.999516	-5.02107
MRPS23	0.0175678	4.8153	1.79699	0.0727842	0.999516	-4.95188
NKX1-2	-0.10235	-1.52167	-1.79636	0.072885	0.999516	-4.10265
E2F6	0.019374	3.69165	1.79618	0.0729135	0.999516	-4.75629
CALD1	-0.0740105	2.78231	-1.79513	0.0730811	0.999516	-4.5638
CDK10	-0.0378963	4.38845	-1.79492	0.0731137	0.999516	-4.88647
C2CD4B	-0.0966632	2.36747	-1.79463	0.0731609	0.999516	-4.48671
UBE3C	0.0142672	6.80686	1.79454	0.073175	0.999516	-5.06782
ZNF736	0.0322185	4.20462	1.79397	0.0732661	0.999516	-4.86058
BMP8A	-0.10848	2.35364	-1.7935	0.0733413	0.999516	-4.51953
CYP2S1	-0.0422114	7.7924	-1.79349	0.0733435	0.999516	-5.04413
MRPL34	-0.023978	5.01874	-1.7923	0.0735333	0.999516	-4.98432
SP3	0.0175747	7.10768	1.79101	0.0737402	0.999516	-5.06917
SMAP2	0.0346636	6.95729	1.78979	0.0739367	0.999516	-5.0738
CACNA2D2	0.0653105	1.61191	1.78979	0.0739372	0.999516	-4.38951
ZNF444	-0.0256013	5.08597	-1.78967	0.0739559	0.999516	-4.99579
FAM89A	-0.0998691	-0.714105	-1.78937	0.0740048	0.999516	-4.15386
FEM1C	0.0334087	5.55242	1.78921	0.0740292	0.999516	-5.04357
FYN	-0.0551546	3.98254	-1.78908	0.0740503	0.999516	-4.81732
TMC3-AS1	0.0911479	-1.92275	1.789	0.0740643	0.999516	-4.10262
ZRANB2-AS2	0.0812479	-2.16493	1.78885	0.0740873	0.999516	-4.09396
DDX10	-0.0224719	3.89442	-1.78751	0.0743046	0.999516	-4.80869
STXBP5-AS1	-0.0903462	-0.317966	-1.78746	0.0743125	0.999516	-4.19142
CISD1	-0.0210731	4.85261	-1.78734	0.0743312	0.999516	-4.97133
NDUFB2-AS1	-0.0335336	0.309748	-1.78712	0.0743665	0.999516	-4.24057
KAZALD1	0.0526224	2.35606	1.78635	0.0744919	0.999516	-4.51738
PPP3CB	0.0203895	5.66675	1.78617	0.0745205	0.999516	-5.05495
MIER2	-0.04647	4.55152	-1.78437	0.0748137	0.999516	-4.93193
CD300LF	0.0842422	3.02971	1.78427	0.0748296	0.999516	-4.6472
ALOX5AP	-0.110021	3.57699	-1.78224	0.0751596	0.999516	-4.75141
KRT16P3	-0.11231	-2.40181	-1.78193	0.0752099	0.999516	-4.09636
NEMF	-0.0194896	5.85747	-1.78171	0.0752471	0.999516	-5.07374
TRH	-0.138699	-0.390686	-1.78143	0.0752921	0.999516	-4.18619
C19orf43	-0.0183724	7.15674	-1.78135	0.0753061	0.999516	-5.08538
PRMT3	0.0263419	4.10974	1.78121	0.0753289	0.999516	-4.86395
GGNBP2	0.0143708	6.4922	1.78103	0.0753578	0.999516	-5.09219
FRRS1	-0.0415464	2.79066	-1.78034	0.0754703	0.999516	-4.59423
ZCCHC9	-0.0193821	4.01992	-1.78029	0.0754791	0.999516	-4.84666
MEN1	-0.0207513	5.37001	-1.78019	0.0754958	0.999516	-5.0418
EDA	0.0466838	4.16066	1.77933	0.075636	0.999516	-4.87699
B4GALNT2	0.128269	-2.61515	1.77738	0.0759558	0.999516	-4.10042
SERTAD4-AS1	-0.0712709	1.97826	-1.77715	0.0759951	0.999516	-4.46718
RRAS2	-0.0197967	5.29402	-1.77661	0.0760831	0.999516	-5.04154
KCNQ3	0.0884083	1.24624	1.77559	0.0762521	0.999516	-4.37031
ANKRD49	-0.0308989	3.54145	-1.77509	0.0763341	0.999516	-4.75819
NAA11	0.0542023	-1.36267	1.77436	0.0764549	0.999516	-4.14336
ZNF133	-0.0241964	3.23399	-1.77402	0.0765119	0.999516	-4.69535
ORC3	0.0228872	4.82513	1.77376	0.0765542	0.999516	-4.99236
HIST1H2AI	-0.132196	-2.57252	-1.77281	0.0767125	0.999516	-4.10424
AFAP1	0.0271555	5.67887	1.77275	0.0767217	0.999516	-5.08053
GRAMD4	-0.0232655	5.60548	-1.77263	0.0767414	0.999516	-5.07395
ATP6AP2	0.0170747	7.08445	1.77232	0.0767929	0.999516	-5.10225
EAF1	0.0185977	5.59123	1.77209	0.0768317	0.999516	-5.07548
INVS	-0.0224407	3.3468	-1.77207	0.0768344	0.999516	-4.72123
TBCA	-0.0201723	5.88516	-1.77194	0.0768554	0.999516	-5.09199
SETD3	0.0124047	6.24931	1.77067	0.0770671	0.999516	-5.10696
RTKN	-0.0385845	3.53079	-1.77005	0.0771714	0.999516	-4.76808
ABTB2	-0.0678336	1.93326	-1.76929	0.0772971	0.999516	-4.46249
FMO5	0.0686829	4.16504	1.76816	0.0774863	0.999516	-4.901
C17orf107	0.0501582	3.69763	1.76808	0.0775001	0.999516	-4.8144
ZNF212	0.0177352	3.9567	1.76802	0.0775106	0.999516	-4.85712
RAB40A	-0.0557834	-1.22062	-1.76622	0.0778123	0.999516	-4.15932
PPP4R1L	-0.0699477	1.89671	-1.76599	0.0778502	0.999516	-4.47978
ANKMY2	0.0230735	5.44139	1.76563	0.0779098	0.999516	-5.07486
COPS4	0.0133845	5.56724	1.76515	0.0779911	0.999516	-5.08549
TWSG1	-0.0256379	5.02836	-1.76461	0.0780818	0.999516	-5.03237
KIAA0101	-0.0484943	1.52884	-1.76394	0.0781956	0.999516	-4.4119
SNAP25-AS1	0.122799	-2.79834	1.76369	0.0782379	0.999516	-4.11463
GTF2H2B	0.0498433	0.439071	1.76336	0.078293	0.999516	-4.2942
UMPS	0.0175054	5.22782	1.76297	0.078359	0.999516	-5.05962
C20orf202	0.072107	-0.392642	1.76263	0.0784169	0.999516	-4.22181
C4orf33	0.0493652	4.81203	1.7623	0.0784722	0.999516	-5.01342
NXPE3	0.0387344	3.68788	1.76169	0.0785751	0.999516	-4.81481
C5orf66	-0.0429335	1.05329	-1.76067	0.0787471	0.999516	-4.35897
KCTD12	0.0739789	6.24043	1.76065	0.0787504	0.999516	-5.12217
DAGLB	-0.0234485	4.28296	-1.76064	0.0787535	0.999516	-4.92832
ADNP2	0.0206781	5.2998	1.76052	0.0787735	0.999516	-5.07104
PKHD1L1	0.0955816	2.63728	1.7601	0.0788442	0.999516	-4.62039
ZC3H18	-0.0196332	5.56612	-1.75978	0.0788982	0.999516	-5.09347
TRIP11	-0.0249943	6.22321	-1.75864	0.0790929	0.999516	-5.1268
C4orf29	-0.0269902	3.06975	-1.75753	0.0792814	0.999516	-4.68973
PTGFRN	-0.0246778	7.00151	-1.75716	0.0793438	0.999516	-5.13046
UBE2D4	0.0195241	4.5884	1.75696	0.0793784	0.999516	-4.98826
LMO3	0.129921	-2.33424	1.75607	0.0795305	0.999516	-4.13451
DLGAP1-AS1	-0.0399465	2.8342	-1.7555	0.0796273	0.999516	-4.644
PLEKHM3	0.0249832	4.6612	1.75548	0.0796315	0.999516	-5.00106
SUV420H1	0.0146221	6.09785	1.75501	0.0797115	0.999516	-5.13006
ZNF407	0.0200015	3.99069	1.75463	0.0797777	0.999516	-4.88671
ZNF174	0.0191505	3.33803	1.75425	0.0798426	0.999516	-4.75353
N4BP2L1	-0.0371023	3.19938	-1.7541	0.0798674	0.999516	-4.72003
DEPTOR	0.0683085	3.65775	1.75397	0.0798907	0.999516	-4.8221
DIS3L	0.0304101	5.19725	1.75369	0.0799373	0.999516	-5.07229
MKNK2	-0.0246328	8.02386	-1.75368	0.0799395	0.999516	-5.10428
GAB2	0.0361814	4.88449	1.75177	0.0802689	0.999516	-5.0382
LANCL1	0.0287524	5.82748	1.75078	0.0804387	0.999516	-5.12492
TACC2	-0.0290234	7.52967	-1.75045	0.0804965	0.999516	-5.12859
POLB	-0.0213276	4.43456	-1.74977	0.0806133	0.999516	-4.97346
SLCO4A1	-0.124691	2.09057	-1.74971	0.0806233	0.999516	-4.53101
GPR157	0.0411036	3.03949	1.74946	0.0806667	0.999516	-4.7019
APEX2	-0.0215814	4.61569	-1.74821	0.0808833	0.999516	-5.00561
SEMA3B	-0.0512824	2.38495	-1.74818	0.0808874	0.999516	-4.57604
TPSAB1	-0.158059	3.63814	-1.74692	0.0811062	0.999516	-4.91771
CHRNB1	0.0259172	3.08448	1.74673	0.0811395	0.999516	-4.71444
MMP1	0.101958	3.65531	1.74582	0.0812977	0.999516	-4.848
BCAR3	0.0309077	4.74138	1.74534	0.0813817	0.999516	-5.03202
CDK15	-0.149145	-1.85252	-1.74525	0.0813963	0.999516	-4.18238
HMGB3	-0.052229	5.32429	-1.745	0.0814402	0.999516	-5.09723
ASXL1	-0.0159683	5.85575	-1.74472	0.0814895	0.999516	-5.13702
ZNF316	0.0189494	5.57164	1.74467	0.0814981	0.999516	-5.12079
MMRN1	-0.136224	-2.73678	-1.74356	0.0816909	0.999516	-4.13882
MEIS3P1	0.0240635	5.75813	1.74302	0.081786	0.999516	-5.13513
MYO7A	-0.0985624	1.90641	-1.74285	0.0818165	0.999516	-4.5036
HIST1H2BD	-0.0706863	4.01462	-1.74195	0.0819738	0.999516	-4.9076
RNASE4	-0.0554795	5.96564	-1.74088	0.0821609	0.999516	-5.14746
PRSS53	-0.0582722	-0.660332	-1.74016	0.0822871	0.999516	-4.23063
C6orf15	-0.19497	-3.63123	-1.74001	0.0823133	0.999516	-4.13687
TPSD1	-0.249192	-0.205032	-1.73992	0.0823298	0.999516	-4.32034
SMAD3	0.0259252	7.40459	1.73968	0.0823722	0.999516	-5.15022
TMIGD2	-0.117868	0.358683	-1.73894	0.0825027	0.999516	-4.31855
AMDHD2	0.0248173	3.84323	1.73871	0.0825419	0.999516	-4.88514
GRAMD2	0.0855056	3.78934	1.73855	0.0825701	0.999516	-4.87984
RAMP1	-0.0974728	4.32813	-1.73852	0.082575	0.999516	-4.96588
ZNF530	0.0262475	1.87445	1.73842	0.082594	0.999516	-4.5088
CYP2C18	-0.0584709	3.5315	-1.73689	0.0828637	0.999516	-4.82089
PPP1R2P3	0.0271784	2.55285	1.73685	0.0828706	0.999516	-4.62563
MGEA5	0.0211261	7.07692	1.73646	0.0829387	0.999516	-5.16411
KLHL14	0.220551	-2.53232	1.73586	0.0830455	0.999516	-4.1578
ANKRD13D	-0.0241634	5.19685	-1.73561	0.0830899	0.999516	-5.10148
MZB1	0.0862572	-0.285237	1.73558	0.0830955	0.999516	-4.27485
HES2	0.0469666	4.1007	1.73554	0.083102	0.999516	-4.94308
UBALD1	-0.0225878	4.57917	-1.73481	0.0832318	0.999516	-5.02243
TLL2	-0.0642507	-1.08595	-1.73463	0.0832636	0.999516	-4.2109
MAF1	-0.0236211	6.32466	-1.73398	0.0833786	0.999516	-5.17125
VAT1	-0.0362911	6.23699	-1.73346	0.0834708	0.999516	-5.16941
ABCB7	0.0146891	4.62868	1.73276	0.0835956	0.999516	-5.03503
ZNF706	-0.0171099	5.44611	-1.73271	0.0836049	0.999516	-5.13081
ZSWIM8	-0.0181494	6.3461	-1.73157	0.083808	0.999516	-5.1757
TMX4	0.0237829	6.71339	1.73156	0.0838088	0.999516	-5.17691
RAB33A	-0.0848922	-0.874467	-1.73142	0.0838347	0.999516	-4.22788
ZNF630	-0.0517856	1.5666	-1.73112	0.083888	0.999516	-4.47268
GINM1	0.017243	5.66561	1.73074	0.0839566	0.999516	-5.15137
ESYT1	-0.0286411	6.3335	-1.7298	0.0841242	0.999516	-5.17833
FAM103A1	0.0263425	2.97661	1.72886	0.0842926	0.999516	-4.72279
HOPX	-0.0677583	2.75659	-1.7286	0.0843392	0.999516	-4.67008
TYW1B	0.0971248	1.96276	1.72789	0.0844668	0.999516	-4.54509
USP4	0.0114448	6.36569	1.72774	0.0844925	0.999516	-5.18262
ATXN1L	0.0177803	6.47461	1.7272	0.0845907	0.999516	-5.18463
PDCD2L	0.0228126	2.87843	1.72662	0.0846939	0.999516	-4.70456
LRP5	-0.0262763	6.63078	-1.72658	0.0847004	0.999516	-5.18601
PLK2	0.0511529	4.8933	1.72657	0.0847033	0.999516	-5.08367
C16orf72	0.0201061	5.97677	1.72657	0.0847036	0.999516	-5.17463
GNG7	0.0636687	0.432015	1.72636	0.0847405	0.999516	-4.34905
MTMR11	-0.0456513	2.18098	-1.72515	0.0849579	0.999516	-4.57406
HEATR1	0.0174494	5.30675	1.72482	0.0850183	0.999516	-5.13162
TMEM222	0.0206437	5.24866	1.72446	0.0850832	0.999516	-5.12801
GRIPAP1	-0.0152931	5.57409	-1.72358	0.0852419	0.999516	-5.15641
IL33	0.0640309	7.63355	1.72324	0.0853033	0.999516	-5.16975
MAPK9	0.0155707	5.57694	1.72318	0.0853145	0.999516	-5.15756
ASTE1	0.0244906	2.93179	1.72288	0.0853684	0.999516	-4.72193
STT3B	0.0220341	7.48493	1.72279	0.0853854	0.999516	-5.1764
ZNF629	0.0221498	5.91804	1.72199	0.0855294	0.999516	-5.17896
AGTPBP1	0.0213174	4.94848	1.7219	0.085546	0.999516	-5.09856
ZNF322	0.0311153	3.15198	1.72177	0.0855694	0.999516	-4.77109
PIGK	0.0262083	5.30535	1.72071	0.0857632	0.999516	-5.13841
PLEKHG4	-0.0491697	2.13663	-1.72016	0.0858618	0.999516	-4.57428
AIP	-0.0350049	4.36584	-1.71995	0.0859004	0.999516	-5.01254
PNPLA6	-0.0246367	6.12264	-1.71951	0.0859812	0.999516	-5.19101
A2M-AS1	0.0566945	-0.099203	1.7195	0.0859815	0.999516	-4.3095
FAM168B	0.0188224	7.08376	1.7186	0.0861467	0.999516	-5.19423
ATP8A2	0.0791491	-0.389299	1.71844	0.0861758	0.999516	-4.28629
GATA2	-0.136224	1.24424	-1.7182	0.0862201	0.999516	-4.56315
DSC3	-0.0680317	4.24683	-1.71768	0.0863145	0.999516	-4.98633
SPON2	-0.0770844	4.19319	-1.71702	0.086435	0.999516	-4.9819
VWF	-0.077269	3.89048	-1.7161	0.086603	0.999516	-4.94595
APOB	-0.145089	-2.96013	-1.71603	0.086616	0.999516	-4.17427
SLC25A25	0.0338804	5.84111	1.71475	0.0868513	0.999516	-5.18846
MED26	0.0191078	3.83489	1.71431	0.0869322	0.999516	-4.92427
BPI	0.0709777	0.652452	1.71378	0.0870289	0.999516	-4.39191
C5orf38	-0.140155	-1.96019	-1.71367	0.0870488	0.999516	-4.19775
C6orf89	0.0126502	7.21611	1.71355	0.0870717	0.999516	-5.1998
C9orf50	0.0854331	-1.28134	1.71353	0.0870752	0.999516	-4.23303
OXT	-0.111805	-2.80547	-1.71327	0.0871221	0.999516	-4.17654
ZNF398	0.0178725	4.89449	1.71296	0.0871801	0.999516	-5.10639
SNHG16	0.0249107	6.03618	1.71197	0.0873623	0.999516	-5.20134
MRC2	-0.0616119	3.2648	-1.71143	0.0874613	0.999516	-4.80213
ZNF71	-0.0320579	2.43843	-1.71058	0.0876186	0.999516	-4.64194
RAD23A	-0.0151329	6.57676	-1.7099	0.0877454	0.999516	-5.21426
KCNQ1	0.0298326	5.85295	1.70975	0.0877726	0.999516	-5.1977
CSPG5	0.0832768	0.203934	1.70961	0.0877978	0.999516	-4.3539
TARDBP	0.0144154	6.81708	1.70924	0.0878673	0.999516	-5.21424
AMACR	0.0385812	2.52714	1.70784	0.088127	0.999516	-4.66803
LIG1	0.031648	5.09696	1.7075	0.0881902	0.999516	-5.13796
ANKRD7	0.11673	-2.3961	1.7074	0.0882084	0.999516	-4.19478
ANKRD36C	-0.0879977	5.46972	-1.70735	0.0882167	0.999516	-5.17106
EBF4	-0.0339968	3.98046	-1.70703	0.0882762	0.999516	-4.96124
TP53INP2	-0.0346769	7.17546	-1.70694	0.0882932	0.999516	-5.21211
SCN11A	0.106427	-1.34101	1.70687	0.0883073	0.999516	-4.24017
GDF11	-0.0460799	1.88411	-1.70662	0.0883541	0.999516	-4.5566
MAP3K14-AS1	0.0330104	2.14555	1.7062	0.0884319	0.999516	-4.60455
KCNE3	-0.0423251	7.88766	-1.70402	0.0888376	0.999516	-5.19316
STAG3L3	0.0450311	1.21544	1.70398	0.0888462	0.999516	-4.47326
NUP205	0.0170713	6.14303	1.70321	0.0889901	0.999516	-5.21845
RNF139-AS1	-0.0672355	-0.7297	-1.70293	0.0890423	0.999516	-4.27936
FKBP9P1	0.0459018	0.458959	1.70228	0.0891644	0.999516	-4.3886
NLE1	0.0256585	3.07654	1.70223	0.0891727	0.999516	-4.78544
HMG20A	0.0190683	4.65157	1.70174	0.0892646	0.999516	-5.09077
LY6H	0.0911924	2.85105	1.70167	0.0892775	0.999516	-4.74637
NR1D2	0.0273514	6.99171	1.70163	0.0892863	0.999516	-5.22431
LPGAT1	0.0270232	7.19568	1.70069	0.0894628	0.999516	-5.22156
U2AF1	-0.052658	0.474715	-1.70054	0.0894912	0.999516	-4.38839
MAP3K6	-0.0441815	5.19054	-1.7003	0.0895363	0.999516	-5.1595
GEMIN8P4	-0.0333188	2.18136	-1.69991	0.0896094	0.999516	-4.62111
FAM21EP	0.0485627	0.583667	1.69966	0.0896559	0.999516	-4.40623
LYPD6	0.0410685	2.68959	1.69942	0.0897018	0.999516	-4.71357
TMEM126A	0.0198185	3.84775	1.69882	0.089815	0.999516	-4.95308
RAD1	0.0151214	4.61079	1.69857	0.0898618	0.999516	-5.08974
THAP1	-0.0262902	2.99302	-1.6979	0.089989	0.999516	-4.77194
FBXL19	-0.0323728	4.9024	-1.69725	0.0901101	0.999516	-5.13109
RABEP2	-0.0262311	5.09056	-1.6969	0.090178	0.999516	-5.15569
FRMPD3	0.088078	-2.11207	1.69662	0.0902299	0.999516	-4.21747
NCKIPSD	-0.0214291	4.20185	-1.69647	0.0902586	0.999516	-5.02084
RFWD2	0.0136674	5.69161	1.69624	0.0903014	0.999516	-5.21089
2021-09-01	-0.0532907	3.02591	-1.69562	0.0904192	0.999516	-4.77884
NPIPB3	-0.0626205	1.99745	-1.69547	0.0904489	0.999516	-4.59075
HS6ST2	-0.108002	0.318415	-1.69508	0.0905217	0.999516	-4.38624
KLHL7-AS1	0.108854	-0.0449224	1.69444	0.0906433	0.999516	-4.35378
UBR7	0.0140865	5.71215	1.69392	0.0907429	0.999516	-5.21556
DCLK2	0.060998	0.465372	1.69358	0.0908069	0.999516	-4.40352
GRB10	-0.0344431	4.52778	-1.69327	0.0908669	0.999516	-5.08318
PIGM	0.0179065	4.64007	1.69295	0.0909274	0.999516	-5.1043
ADPRH	0.0348127	4.06828	1.69285	0.0909463	0.999516	-5.00495
TMEM81	-0.0446694	-0.433562	-1.69245	0.0910229	0.999516	-4.31697
ZNF850	0.0402771	1.01648	1.69244	0.0910244	0.999516	-4.46626
KIAA0895L	-0.0485677	2.77939	-1.69222	0.0910664	0.999516	-4.73692
RNASE1	-0.125147	4.43594	-1.6922	0.0910696	0.999516	-5.05963
YME1L1	0.0126324	7.67437	1.69116	0.0912685	0.999516	-5.22292
TRAF3	0.0168987	6.19581	1.69067	0.0913616	0.999516	-5.24127
GPR34	-0.0806394	1.54074	-1.68938	0.0916087	0.999516	-4.53016
SAYSD1	0.0147653	4.95093	1.689	0.0916821	0.999516	-5.15315
C1QTNF1	-0.166268	-0.673503	-1.68844	0.0917895	0.999516	-4.32022
SLC29A4	-0.100956	0.750662	-1.68818	0.0918394	0.999516	-4.45452
UBXN8	-0.0280829	2.32789	-1.68748	0.0919731	0.999516	-4.66053
NIN	0.0334135	6.75715	1.68701	0.0920642	0.999516	-5.25164
ABCB4	0.0503058	-0.699783	1.68676	0.0921113	0.999516	-4.307
LAMB2P1	0.0530485	0.195119	1.68675	0.0921137	0.999516	-4.38528
RIN2	0.02131	6.32251	1.68674	0.0921154	0.999516	-5.25066
ITSN1	-0.021545	5.19774	-1.68585	0.0922875	0.999516	-5.18549
FBXO18	-0.0140099	5.8326	-1.68548	0.0923591	0.999516	-5.23593
FMO2	-0.0837565	6.81316	-1.68542	0.0923708	0.999516	-5.25256
CYP11A1	0.0748399	0.193118	1.68525	0.0924025	0.999516	-4.38964
ATF7	-0.0178768	5.50986	-1.68492	0.0924669	0.999516	-5.21576
FLT3LG	-0.0336763	2.62067	-1.68334	0.0927726	0.999516	-4.7197
ERVFRD-1	-0.145253	-3.54282	-1.68304	0.0928312	0.999516	-4.20588
SLC25A12	0.0217532	4.97731	1.68237	0.0929609	0.999516	-5.16661
ACSL1	0.0563548	6.43225	1.68206	0.0930211	0.999516	-5.25823
BRD3	-0.017364	5.78364	-1.6817	0.0930903	0.999516	-5.23924
CDK8	-0.0219298	3.71508	-1.6814	0.0931491	0.999516	-4.95004
MYLK3	0.0936615	2.26083	1.68065	0.0932949	0.999516	-4.6685
EFHD1	0.0861829	1.88903	1.68038	0.0933466	0.999516	-4.61398
VRK1	0.0235247	3.98883	1.68005	0.0934105	0.999516	-5.01027
MUC3A	-0.108727	-0.0206824	-1.68004	0.0934138	0.999516	-4.36829
MAGOH2P	0.0213757	1.62722	1.67958	0.0935018	0.999516	-4.56525
TRADD	-0.0307897	5.35645	-1.67799	0.0938125	0.999516	-5.21379
KIRREL3	0.0790191	-0.53045	1.67781	0.0938483	0.999516	-4.33338
APOLD1	0.0344599	2.78612	1.67776	0.0938576	0.999516	-4.76813
UTP20	-0.0356492	6.41039	-1.6777	0.0938684	0.999516	-5.26577
TMEM110	0.0265295	5.32017	1.67707	0.0939915	0.999516	-5.21247
LAT	-0.0661665	2.37187	-1.67684	0.0940376	0.999516	-4.68142
SLC6A8	-0.0874293	7.10933	-1.67635	0.0941334	0.999516	-5.26141
CKS2	-0.0513552	2.96303	-1.67511	0.0943761	0.999516	-4.7988
BRF2	0.0207161	3.52312	1.67469	0.0944589	0.999516	-4.92399
SIMC1	0.0193492	3.75139	1.67466	0.0944651	0.999516	-4.97117
ATP1B2	0.110706	-2.63629	1.67453	0.0944903	0.999516	-4.22937
UBE2I	-0.0149298	6.28619	-1.67435	0.0945261	0.999516	-5.27015
ZNF469	0.0447383	3.46446	1.6743	0.0945346	0.999516	-4.91403
RPS4Y1	-0.132886	0.516304	-1.6742	0.094555	0.999516	-4.94894
CNOT7	0.0121086	6.34046	1.67269	0.0948515	0.999516	-5.27393
USP53	-0.0310297	6.15139	-1.67266	0.0948578	0.999516	-5.26949
ZNF587B	0.0229476	3.76879	1.67261	0.0948674	0.999516	-4.9789
FFAR3	-0.260919	-1.60119	-1.67221	0.0949461	0.999516	-4.28855
WDR7	0.0182678	5.38795	1.67214	0.0949613	0.999516	-5.22722
HKDC1	0.119068	-1.88406	1.67164	0.0950604	0.999516	-4.26001
PLBD1-AS1	0.0356273	1.86315	1.67068	0.0952495	0.999516	-4.61442
ASMTL	0.0286614	4.95399	1.66997	0.0953901	0.999516	-5.18512
PROB1	0.0440882	0.693673	1.66958	0.095467	0.999516	-4.46312
CAMSAP3	-0.0264213	5.88087	-1.6688	0.0956216	0.999516	-5.26554
GABRE	-0.0802585	2.22338	-1.66704	0.0959711	0.999516	-4.67672
PTPRJ	0.0350875	6.22252	1.66663	0.0960533	0.999516	-5.28129
EMC8	0.0169487	4.97713	1.66646	0.0960855	0.999516	-5.19329
FBXO45	0.0193755	4.37761	1.66637	0.0961034	0.999516	-5.10496
FAM221B	0.0570264	1.41286	1.6658	0.0962181	0.999516	-4.55772
DDX51	0.0201614	4.35003	1.66577	0.0962236	0.999516	-5.10072
NTAN1	-0.024282	3.18547	-1.66547	0.0962829	0.999516	-4.86259
SEMA4A	0.0317165	6.27927	1.66544	0.09629	0.999516	-5.28505
DTX2P1-UPK3BP1-PMS2P11	-0.0375117	3.01545	-1.66515	0.0963471	0.999516	-4.82928
ZNF774	0.0385147	0.761082	1.66509	0.0963593	0.999516	-4.47586
EPHB6	0.0412713	3.99928	1.6642	0.0965363	0.999516	-5.0397
SLC12A4	-0.030256	4.11918	-1.66399	0.09658	0.999516	-5.05943
FAM160B2	0.0153282	5.85871	1.66353	0.0966718	0.999516	-5.27412
TATDN3	0.02066	4.17902	1.66325	0.0967269	0.999516	-5.07461
ADM5	-0.0568986	-0.631265	-1.66305	0.0967681	0.999516	-4.34333
KLK8	-0.195297	-2.92531	-1.66087	0.0972055	0.999516	-4.23595
CCDC101	-0.0224956	3.63609	-1.65935	0.0975102	0.999516	-4.96867
ATL2	0.0200354	5.34565	1.65931	0.0975177	0.999516	-5.24499
ASTN1	0.0987929	-1.18813	1.65743	0.0978982	0.999516	-4.3153
DHX58	0.0430943	5.05217	1.65717	0.09795	0.999516	-5.21697
TRAM1L1	0.048282	1.62449	1.6571	0.0979636	0.999516	-4.60143
XYLT1	0.0476514	2.78398	1.65653	0.0980802	0.999516	-4.80266
SRGAP2D	-0.0588072	1.0205	-1.65626	0.0981348	0.999516	-4.51513
TMPRSS11D	-0.0454024	5.59826	-1.65611	0.0981654	0.999516	-5.26851
FSD1	-0.128937	-1.81707	-1.65533	0.0983233	0.999516	-4.27983
USP14	0.0163739	5.89811	1.65523	0.0983424	0.999516	-5.2893
ANAPC13	0.0208628	5.73836	1.6551	0.0983699	0.999516	-5.28076
FIGN	-0.0903096	-2.05255	-1.655	0.0983896	0.999516	-4.27154
LARS2	0.0209149	4.98971	1.65496	0.0983987	0.999516	-5.21238
ATP11B	-0.019291	6.57064	-1.65433	0.0985252	0.999516	-5.30588
CNBP	0.0133612	7.92157	1.65403	0.0985869	0.999516	-5.27423
UQCRBP1	-0.0240045	3.71797	-1.65388	0.0986167	0.999516	-4.99439
SCN2A	-0.143857	-3.38663	-1.65385	0.0986238	0.999516	-4.24103
ALDH1L1-AS2	0.0747133	-0.469657	1.65373	0.098647	0.999516	-4.37261
FILIP1L	-0.0602661	-0.0374083	-1.65357	0.0986797	0.999516	-4.4044
TESK1	-0.0257926	5.27751	-1.65348	0.0986988	0.999516	-5.24685
KCNMB3	-0.0439758	0.874303	-1.65307	0.0987815	0.999516	-4.50374
CASQ2	-0.104391	-1.57869	-1.6529	0.0988166	0.999516	-4.3001
ADAMTS1	-0.156248	-1.44214	-1.65287	0.0988221	0.999516	-4.30139
ALX4	0.174963	-3.66463	1.65278	0.0988412	0.999516	-4.23657
PPHLN1	0.01066	5.63689	1.65207	0.0989859	0.999516	-5.27974
TP53	-0.0242433	5.60157	-1.65152	0.0990985	0.999516	-5.27603
CHMP3	-0.0200514	3.53522	-1.6504	0.0993279	0.999516	-4.96307
ADK	0.0201785	4.45489	1.64962	0.0994867	0.999516	-5.1447
ZNF70	0.0326476	2.96809	1.64933	0.0995462	0.999516	-4.84886
ZNF433	-0.0227734	2.95278	-1.64918	0.0995771	0.999516	-4.84158
METTL20	0.0361273	2.4596	1.6472	0.0999835	0.999516	-4.75232
ZBTB44	-0.0203643	6.46475	-1.64688	0.100049	0.999516	-5.31722
SLC43A2	0.0321654	6.89698	1.64653	0.100121	0.999516	-5.31619
FKBP1A	-0.0144269	6.99257	-1.64619	0.100191	0.999516	-5.31574
FUBP1	0.0166452	6.38747	1.64601	0.100227	0.999516	-5.318
TMED10P1	0.018244	3.12109	1.64597	0.100236	0.999516	-4.88491
ZNF519	0.0529624	0.338393	1.64585	0.100261	0.999516	-4.45872
CASP6	-0.0226268	3.76753	-1.64577	0.100278	0.999516	-5.01846
SUSD1	-0.0271021	4.47246	-1.64518	0.1004	0.999516	-5.15289
SLC28A2	0.190641	2.08302	1.6451	0.100414	0.999516	-4.72512
NFE2L1	-0.0181763	8.43284	-1.64498	0.10044	0.999516	-5.26555
WBSCR27	-0.110504	3.56879	-1.64471	0.100495	0.999516	-4.96549
CAMKMT	-0.0247538	1.7372	-1.64448	0.100544	0.999516	-4.63174
TMA7	-0.024037	5.54644	-1.64375	0.100693	0.999516	-5.28567
TBC1D2B	0.0264802	5.5671	1.64337	0.100774	0.999516	-5.28775
UTP14A	-0.0215665	3.69651	-1.64335	0.100776	0.999516	-5.0075
PSMD6	0.0120228	6.27348	1.64322	0.100804	0.999516	-5.32086
CENPN	-0.0296217	3.28581	-1.64295	0.100859	0.999516	-4.9182
FAM193B	-0.0412999	4.47447	-1.64288	0.100875	0.999516	-5.15581
TRIM23	0.0257974	3.61166	1.64287	0.100875	0.999516	-4.99426
UGGT2	0.0252503	3.89512	1.64283	0.100885	0.999516	-5.05399
GCFC2	0.0222046	4.47684	1.64272	0.100907	0.999516	-5.15977
MARS2	0.0229753	3.42748	1.64252	0.100949	0.999516	-4.95438
FBXO5	-0.0273629	2.30836	-1.64192	0.101074	0.999516	-4.7274
TEAD3	-0.0230826	5.97677	-1.64134	0.101192	0.999516	-5.31456
LRP2	0.0929859	0.298768	1.64094	0.101277	0.999516	-4.4645
WDR59	-0.0152056	4.83525	-1.64092	0.101281	0.999516	-5.21439
VPS39	0.0156975	6.32038	1.64088	0.101288	0.999516	-5.32526
ACKR2	-0.060239	3.59568	-1.64007	0.101457	0.999516	-4.99378
QRSL1	0.015276	4.81975	1.64004	0.101464	0.999516	-5.21507
SARM1	0.0176982	5.21057	1.63992	0.101488	0.999516	-5.26263
AKR1B15	-0.120315	-2.27908	-1.63988	0.101497	0.999516	-4.279
ATF6B	-0.0165331	6.74887	-1.63978	0.101518	0.999516	-5.32905
B4GAT1	0.0301769	3.39988	1.63891	0.101699	0.999516	-4.95426
TMEM183B	-0.0269394	4.05088	-1.6388	0.101721	0.999516	-5.0865
FAM199X	0.0207449	5.82227	1.6383	0.101826	0.999516	-5.31267
GALNT18	-0.0344305	4.88473	-1.63825	0.101836	0.999516	-5.22533
PUS1	0.0178599	3.79483	1.63813	0.101861	0.999516	-5.03906
DLG5	-0.017996	7.37466	-1.63799	0.10189	0.999516	-5.31997
DBR1	0.0147599	4.04083	1.63704	0.102089	0.999516	-5.08971
CYP4F22	-0.0845037	-1.69335	-1.63466	0.102586	0.999516	-4.31191
RNF121	0.0147583	4.42686	1.63465	0.10259	0.999516	-5.16421
CRELD1	-0.0301509	3.91998	-1.63459	0.102602	0.999516	-5.06845
NPB	0.0535894	-1.51694	1.63376	0.102775	0.999516	-4.32563
ST6GALNAC1	-0.0346636	8.29108	-1.63363	0.102802	0.999516	-5.29099
FAM65C	0.0626298	1.77162	1.63315	0.102904	0.999516	-4.66285
AVL9	0.015245	6.18744	1.63266	0.103006	0.999516	-5.33607
SPATA41	-0.0414052	0.151298	-1.63266	0.103007	0.999516	-4.45487
OPHN1	0.032191	4.5033	1.63249	0.103043	0.999516	-5.18035
SLC25A33	0.0215273	3.55007	1.63209	0.103127	0.999516	-4.99772
DCTD	0.0141385	6.30604	1.63135	0.103284	0.999516	-5.3404
STK25	-0.0167862	5.59444	-1.63065	0.103432	0.999516	-5.31064
UQCRHL	-0.0219869	4.31927	-1.63019	0.103528	0.999516	-5.15059
NPAS2	0.0373552	5.55349	1.62971	0.10363	0.999516	-5.30988
SLC12A9	0.0220853	5.62487	1.62907	0.103766	0.999516	-5.31616
GAS7	0.0383376	5.7788	1.62853	0.103879	0.999516	-5.32495
ATP9B	0.0173304	4.55624	1.62844	0.103899	0.999516	-5.1952
CEP76	0.0198196	3.24179	1.62803	0.103986	0.999516	-4.93765
TBC1D8B	0.0380018	4.28062	1.62798	0.103997	0.999516	-5.1528
POGZ	-0.0188823	5.80098	-1.62798	0.103997	0.999516	-5.32726
RPIA	0.0235025	4.86319	1.62764	0.104068	0.999516	-5.24067
2021-03-09	-0.020365	4.25805	-1.62716	0.10417	0.999516	-5.14419
UBE2Q2P1	-0.0555323	-0.269295	-1.62676	0.104255	0.999516	-4.4228
SNX31	-0.126577	0.135601	-1.62664	0.104282	0.999516	-4.46175
SORCS1	0.14349	-1.26911	1.62635	0.104342	0.999516	-4.35695
GARNL3	0.0367872	1.72769	1.62601	0.104414	0.999516	-4.66315
CYP2B6	-0.089752	6.22943	-1.62591	0.104436	0.999516	-5.34478
COL14A1	0.139074	-2.35544	1.6257	0.104481	0.999516	-4.29952
PSRC1	-0.0504957	0.8357	-1.62552	0.10452	0.999516	-4.53668
ZNF180	0.017499	3.59593	1.62534	0.104558	0.999516	-5.01794
MAFIP	-0.114888	2.30703	-1.62527	0.104572	0.999516	-4.7486
RFC3	0.0275686	2.933	1.62508	0.104613	0.999516	-4.87772
TOE1	-0.0179684	3.81719	-1.62502	0.104625	0.999516	-5.06225
C1orf226	-0.0231919	5.15565	-1.62474	0.104685	0.999516	-5.27922
AVPR2	0.0868742	-1.70698	1.62426	0.104789	0.999516	-4.32803
PALM	-0.0744293	3.0826	-1.62347	0.104956	0.999516	-4.90148
TMEM43	-0.0291916	5.47185	-1.62328	0.104998	0.999516	-5.31257
ZNF684	0.029208	1.62874	1.62322	0.105011	0.999516	-4.65127
MYL6	-0.0222643	9.14061	-1.62294	0.105069	0.999516	-5.26062
MPZ	-0.0473933	-0.0560593	-1.6229	0.105079	0.999516	-4.44809
MFSD9	0.0279046	4.00643	1.62269	0.105124	0.999516	-5.10795
CDH24	-0.0416584	1.80425	-1.62203	0.105265	0.999516	-4.67599
CXCL14	-0.140291	1.92088	-1.62193	0.105285	0.999516	-4.69348
UVRAG	0.0158495	4.65388	1.6217	0.105335	0.999516	-5.2201
CCDC144NL-AS1	0.0847855	0.10416	1.62076	0.105538	0.999516	-4.47195
TAGLN	-0.0482661	2.27722	-1.62068	0.105554	0.999516	-4.75395
CHRM1	-0.12556	-0.677613	-1.62035	0.105626	0.999516	-4.41964
BEND6	0.0856506	-1.929	1.62024	0.105649	0.999516	-4.3226
DNLZ	-0.0422575	2.58858	-1.62001	0.105698	0.999516	-4.81303
SKIV2L2	0.011915	6.38909	1.6197	0.105764	0.999516	-5.36023
EPHB1	0.0736462	2.58942	1.61906	0.105903	0.999516	-4.82376
OPA1	0.0152293	6.57668	1.61879	0.105959	0.999516	-5.36293
RAPGEF4	0.0709082	-0.292974	1.61847	0.106029	0.999516	-4.43627
HLA-DQA2	-0.259142	2.68452	-1.6161	0.106541	0.999516	-4.83016
TNKS	0.0182664	6.1799	1.61589	0.106586	0.999516	-5.36191
CYP51A1-AS1	0.0637819	-0.851206	1.61559	0.10665	0.999516	-4.39365
LANCL2	0.0186411	5.34274	1.6149	0.1068	0.999516	-5.3147
IMPDH1	0.0273479	4.72881	1.61484	0.106813	0.999516	-5.2452
KLHL18	0.0208425	4.40694	1.6146	0.106865	0.999516	-5.19303
NNAT	-0.102524	-1.71081	-1.61404	0.106986	0.999516	-4.33858
MFGE8	-0.0613719	3.14899	-1.61377	0.107045	0.999516	-4.93082
BICD2	-0.0267871	5.44874	-1.61368	0.107066	0.999516	-5.32559
ZFP41	0.022922	3.85328	1.61333	0.10714	0.999516	-5.08935
GDPD5	0.038737	4.77516	1.61332	0.107143	0.999516	-5.25213
WDR26	0.0134013	7.22938	1.61328	0.107152	0.999516	-5.36304
LLGL1	0.0228264	5.64105	1.61327	0.107153	0.999516	-5.34208
KLK7	-0.198112	0.40812	-1.6123	0.107366	0.999516	-4.50943
PAPPA2	0.098267	-0.430047	1.61228	0.107369	0.999516	-4.43528
TLE2	-0.026783	5.39311	-1.61215	0.107396	0.999516	-5.32277
HSPB1	-0.0420129	9.32573	-1.61199	0.107433	0.999516	-5.26742
ANKRD40	0.0139187	5.2913	1.61187	0.107458	0.999516	-5.31495
MAFA	-0.124053	-2.82539	-1.61152	0.107536	0.999516	-4.297
PRR5L	-0.0490983	4.73819	-1.61092	0.107666	0.999516	-5.24707
GPATCH8	-0.0152523	5.83919	-1.61082	0.107686	0.999516	-5.35657
TXNRD3	0.0244326	3.24982	1.6105	0.107757	0.999516	-4.96643
STARD7	0.0137208	7.73131	1.61023	0.107817	0.999516	-5.35187
FAM208B	0.0192478	6.1616	1.61002	0.107862	0.999516	-5.37067
MCCC2	-0.0137803	6.85752	-1.60972	0.107928	0.999516	-5.37596
TMEM116	-0.0201213	5.61587	-1.60957	0.10796	0.999516	-5.34529
CCDC134	0.0226019	2.71024	1.60872	0.108146	0.999516	-4.85792
ACER3	-0.0283281	5.25139	-1.60832	0.108233	0.999516	-5.31534
AJAP1	0.0758412	2.94899	1.6083	0.108239	0.999516	-4.91191
RPS26P11	-0.074608	-0.724636	-1.60733	0.108449	0.999516	-4.41005
SAFB2	-0.0172885	5.65077	-1.60722	0.108474	0.999516	-5.35107
PSORS1C3	0.172541	-2.94255	1.60715	0.10849	0.999516	-4.30281
ITGA10	-0.11785	-0.884107	-1.60592	0.108759	0.999516	-4.41764
CXCL12	0.119363	-0.882397	1.60535	0.108886	0.999516	-4.41788
ACVR2B-AS1	0.0437905	0.41807	1.60478	0.109011	0.999516	-4.52584
TAF5L	0.0120751	5.43576	1.6043	0.109117	0.999516	-5.34067
LRRC24	0.0350041	0.791394	1.60429	0.109119	0.999516	-4.5688
ADORA1	-0.115171	-2.82807	-1.60386	0.109213	0.999516	-4.30738
TEX26-AS1	0.0825423	0.461515	1.60331	0.109336	0.999516	-4.53438
APP	-0.0251251	9.14423	-1.60315	0.109371	0.999516	-5.29223
LRRC3	0.0768086	-0.198599	1.60266	0.109479	0.999516	-4.46713
MKRN1	0.0131746	7.56571	1.60173	0.109683	0.999516	-5.37117
SLC25A15	0.0253992	3.38271	1.60172	0.109686	0.999516	-5.00883
SRSF12	0.0561724	-0.680911	1.60054	0.109948	0.999516	-4.42742
EFCC1	0.0534733	-0.776122	1.60031	0.109998	0.999516	-4.41944
IRX2	-0.115001	-0.930102	-1.6003	0.110001	0.999516	-4.4028
ZBTB39	0.0170932	4.02965	1.6001	0.110044	0.999516	-5.14522
PDCD11	0.0166955	5.45964	1.6001	0.110044	0.999516	-5.34826
NEU3	0.0247239	2.67939	1.59999	0.11007	0.999516	-4.86474
FPGS	0.0188427	5.90291	1.5996	0.110157	0.999516	-5.3783
HSD17B14	-0.0581476	0.414222	-1.59929	0.110224	0.999516	-4.52847
GJB7	0.0704021	2.0779	1.59913	0.110261	0.999516	-4.76065
SBSPON	-0.0983983	-2.6822	-1.59893	0.110304	0.999516	-4.31427
CYP4F11	-0.0972662	4.71335	-1.59791	0.110531	0.999516	-5.25648
APELA	0.168895	0.0740972	1.59778	0.110561	0.999516	-4.51179
TOLLIP-AS1	0.0558034	0.84854	1.59604	0.110949	0.999516	-4.58804
HS3ST4	-0.129111	0.289177	-1.59558	0.111052	0.999516	-4.57937
CEBPE	-0.153915	-1.89669	-1.59506	0.111167	0.999516	-4.38721
TMEM97	0.0397117	3.78942	1.59487	0.111211	0.999516	-5.10536
PPARGC1B	0.0338739	4.39605	1.59293	0.111646	0.999516	-5.22606
SATB2	-0.0423721	0.842273	-1.59069	0.112148	0.999516	-4.59055
SMCO2	-0.0977377	-2.63626	-1.59063	0.112162	0.999516	-4.3275
LCLAT1	0.0201729	4.60433	1.58986	0.112336	0.999516	-5.26369
HINT3	0.0181205	5.9712	1.58978	0.112354	0.999516	-5.39638
CDC26	-0.0167101	2.96558	-1.5896	0.112395	0.999516	-4.93653
RBM4	0.0127325	5.4469	1.5891	0.112507	0.999516	-5.36481
DHDH	0.07665	-1.19919	1.58889	0.112554	0.999516	-4.40486
SNHG17	0.0538232	2.76334	1.58885	0.112564	0.999516	-4.90318
GLIPR1	-0.0556627	3.62769	-1.58847	0.112648	0.999516	-5.07533
MST1L	-0.124669	-1.29404	-1.58816	0.112719	0.999516	-4.39352
IL23R	-0.0919778	-1.71395	-1.58792	0.112774	0.999516	-4.36865
AURKB	-0.0749508	0.445395	-1.58703	0.112974	0.999516	-4.54544
NAPSA	-0.0768197	-1.64027	-1.58679	0.11303	0.999516	-4.37436
CCT6B	0.0368684	3.99192	1.58667	0.113057	0.999516	-5.15949
FAM64A	-0.0809767	-0.727566	-1.58665	0.113061	0.999516	-4.43437
GAS1	0.0830857	2.73578	1.58657	0.113079	0.999516	-4.90338
PTGS1	-0.0654084	2.80891	-1.58631	0.113139	0.999516	-4.92079
BLOC1S4	0.0154893	4.55461	1.58597	0.113215	0.999516	-5.26154
NSDHL	0.0208159	5.16224	1.5854	0.113344	0.999516	-5.34337
IKBKB	-0.0230971	5.57678	-1.58491	0.113455	0.999516	-5.38121
AIMP2	0.0186066	4.94568	1.58473	0.113496	0.999516	-5.31901
PAWR	-0.0196319	4.66217	-1.58446	0.113559	0.999516	-5.27944
LRIG3	0.0312556	6.27743	1.58442	0.113567	0.999516	-5.41272
MTIF2	0.0130112	5.38262	1.58441	0.11357	0.999516	-5.36646
MYH11	-0.0401424	0.311579	-1.58435	0.113583	0.999516	-4.5383
SCN3A	0.154432	-3.3571	1.58428	0.1136	0.999516	-4.31715
MTMR3	0.0143578	6.97749	1.58417	0.113625	0.999516	-5.41404
TMEM39B	-0.0185656	3.31037	-1.5841	0.113639	0.999516	-5.01635
BTBD9	0.0303223	6.25303	1.58397	0.113669	0.999516	-5.41373
CLSPN	-0.0674401	1.33922	-1.5835	0.113776	0.999516	-4.66043
CLK2	-0.0283231	3.98505	-1.58325	0.113834	0.999516	-5.16028
HIST1H2BK	-0.0583845	5.00191	-1.58324	0.113835	0.999516	-5.32548
SMIM1	0.0402103	0.51954	1.58302	0.113887	0.999516	-4.568
SCRN1	0.02533	6.78919	1.58299	0.113894	0.999516	-5.41826
SH2D1B	-0.120938	2.36375	-1.58294	0.113905	0.999516	-4.89007
NOM1	-0.0204789	4.45045	-1.58288	0.113918	0.999516	-5.24628
ERCC5	0.0213944	2.42243	1.58285	0.113925	0.999516	-4.84156
SNRNP35	-0.0151605	4.26339	-1.5818	0.114164	0.999516	-5.21607
SERF2	-0.0220039	8.57783	-1.58173	0.11418	0.999516	-5.35736
FAM204A	0.0162103	4.69879	1.58123	0.114295	0.999516	-5.29071
ZNF391	0.0467583	1.67185	1.5806	0.114438	0.999516	-4.72074
IZUMO4	-0.0446739	1.60338	-1.58021	0.114528	0.999516	-4.70415
POLA1	0.0201624	3.79976	1.57954	0.114681	0.999516	-5.13055
RETSAT	-0.0271183	6.42506	-1.57877	0.114858	0.999516	-5.42467
CDH6	-0.143028	-1.63797	-1.5777	0.115104	0.999516	-4.38627
FSTL3	-0.0538581	0.699175	-1.57743	0.115165	0.999516	-4.59077
MIEN1	-0.0202162	5.66025	-1.57715	0.115229	0.999516	-5.39919
ZCCHC8	-0.0168878	4.74688	-1.5757	0.115565	0.999516	-5.30447
CDK2AP1	-0.0198577	6.52953	-1.57561	0.115585	0.999516	-5.43058
UBA6-AS1	0.0259253	3.53581	1.57553	0.115604	0.999516	-5.08509
ATF6	0.0114868	6.76192	1.57523	0.115673	0.999516	-5.43066
MYL9	-0.073244	3.97531	-1.5749	0.115749	0.999516	-5.17308
DUSP4	0.0539737	6.23227	1.57483	0.115764	0.999516	-5.42607
PELO	0.0158481	4.92608	1.57482	0.115768	0.999516	-5.33292
TMEM201	0.0236249	3.8931	1.57471	0.115793	0.999516	-5.15708
RGS13	-0.135339	-1.41056	-1.57439	0.115866	0.999516	-4.43125
CPPED1	0.0252049	6.31724	1.57403	0.115949	0.999516	-5.43035
HSPBAP1	0.0313278	2.89614	1.57322	0.116138	0.999516	-4.95038
TTC27	0.0230834	4.70135	1.57286	0.11622	0.999516	-5.30249
PPAN	0.0256211	1.79981	1.57254	0.116295	0.999516	-4.75106
FBXO41	0.0281345	3.28051	1.57198	0.116423	0.999516	-5.03382
CRTC3-AS1	0.0529479	-1.27628	1.57155	0.116525	0.999516	-4.41966
PLCB3	-0.0345836	4.98013	-1.5714	0.11656	0.999516	-5.34232
MCM3AP	0.0131729	6.83888	1.57134	0.116573	0.999516	-5.43591
TM4SF1-AS1	0.0759036	-1.38688	1.57083	0.116691	0.999516	-4.41642
PAFAH2	-0.0197604	5.34075	-1.5705	0.116769	0.999516	-5.38388
ADORA3	-0.0847119	-0.37293	-1.56854	0.117224	0.999516	-4.48921
DGKA	-0.0390344	5.69561	-1.56834	0.117272	0.999516	-5.41392
CA2	-0.118527	2.53224	-1.5683	0.11728	0.999516	-4.95473
HIST1H2BN	-0.0549542	-0.961298	-1.56821	0.117301	0.999516	-4.44197
SLC12A2	-0.044214	7.40627	-1.56778	0.117401	0.999516	-5.42779
NCAPG2	0.0260957	3.74357	1.56752	0.117463	0.999516	-5.13714
2021-09-03	0.0517391	1.96325	1.56719	0.11754	0.999516	-4.78637
MC1R	-0.0618846	1.79199	-1.56697	0.117591	0.999516	-4.75501
RRN3	0.0161955	4.94601	1.56683	0.117624	0.999516	-5.34665
ZNF514	0.0281727	3.40062	1.56655	0.117689	0.999516	-5.06705
ACAA2	-0.048201	2.54379	-1.56576	0.117874	0.999516	-4.8828
UBL7-AS1	0.0248936	2.12115	1.56532	0.117978	0.999516	-4.81416
ZNF613	0.0207686	2.66437	1.5649	0.118076	0.999516	-4.91485
DDX42	0.0138677	7.28289	1.56467	0.118129	0.999516	-5.43737
SIDT1	-0.0359334	4.76334	-1.5644	0.118193	0.999516	-5.3253
CADPS2	0.0253621	5.88354	1.56415	0.118252	0.999516	-5.43263
MITD1	-0.0270495	3.22992	-1.56408	0.118267	0.999516	-5.03036
PITRM1-AS1	-0.0608809	-0.751479	-1.5633	0.118451	0.999516	-4.46725
RTN4	0.0187859	7.65599	1.56281	0.118567	0.999516	-5.42817
ENPP3	0.0718386	5.02086	1.56194	0.118771	0.999516	-5.36756
SNX29	0.0400393	6.22029	1.56194	0.118772	0.999516	-5.4467
CEBPG	0.0128847	5.64648	1.56145	0.118888	0.999516	-5.42322
USP27X-AS1	0.0357113	1.04058	1.56143	0.118892	0.999516	-4.66007
ZNF776	0.0169154	5.29438	1.56071	0.119062	0.999516	-5.39474
PRDX2	-0.0201494	6.48151	-1.56036	0.119145	0.999516	-5.45375
DPRXP4	0.0779687	-1.95179	1.56015	0.119193	0.999516	-4.3952
EIF3C	0.0529071	-0.625398	1.55957	0.119331	0.999516	-4.48524
MFSD6L	0.0335795	4.00256	1.55957	0.119331	0.999516	-5.20386
MED16	-0.0225357	6.00728	-1.55629	0.120108	0.999516	-5.44918
ATP6V1A	0.0142316	7.29376	1.55614	0.120144	0.999516	-5.45015
NFATC3	-0.0123467	6.33779	-1.55535	0.120331	0.999516	-5.45966
FBXO48	0.0310841	1.62366	1.55444	0.120548	0.999516	-4.75043
FAM105A	0.0439095	3.3209	1.55371	0.120723	0.999516	-5.07025
PLXNB3	-0.044799	2.75836	-1.55329	0.120824	0.999516	-4.94631
NFU1	-0.0171973	4.9835	-1.55313	0.120861	0.999516	-5.37052
SMURF1	0.0176996	6.09179	1.55264	0.120979	0.999516	-5.45828
ADRA2A	-0.10642	4.66076	-1.55241	0.121033	0.999516	-5.31932
PPM1N	0.0587746	-1.22453	1.55223	0.121076	0.999516	-4.4484
AIDA	-0.021097	4.1368	-1.55219	0.121087	0.999516	-5.23742
TMEM189	-0.0191012	5.17567	-1.552	0.121131	0.999516	-5.39551
DDX1	0.0122007	6.66531	1.55145	0.121263	0.999516	-5.46762
FBXO46	-0.0200601	4.19795	-1.5514	0.121275	0.999516	-5.25053
SLC6A13	0.130068	-0.0999551	1.55114	0.121338	0.999516	-4.55063
SLC11A2	0.0210326	6.53597	1.55109	0.121349	0.999516	-5.46818
ZNF492	0.096408	-2.04337	1.55093	0.121387	0.999516	-4.40082
S100A7	-0.225055	0.188785	-1.55092	0.121391	0.999516	-4.57258
CNOT11	0.0114037	6.55156	1.55082	0.121414	0.999516	-5.46873
KRT1	-0.187868	-2.62927	-1.55017	0.121571	0.999516	-4.39522
CRISPLD2	0.0521224	2.32487	1.55003	0.121604	0.999516	-4.87582
NPTXR	0.046148	3.58824	1.54984	0.12165	0.999516	-5.14092
IL1RL2	-0.0529572	1.05284	-1.54947	0.121739	0.999516	-4.68507
PRDM5	0.0460422	0.762839	1.54945	0.121743	0.999516	-4.64314
CTTNBP2	-0.0499852	2.82994	-1.54918	0.121809	0.999516	-4.97109
FNTA	0.0125629	5.71847	1.54841	0.121993	0.999516	-5.44746
AKT1S1	-0.0169807	5.82383	-1.54822	0.122038	0.999516	-5.45321
HSF2	0.034351	4.7902	1.54816	0.122052	0.999516	-5.35437
MTMR12	0.013072	6.49574	1.54804	0.122082	0.999516	-5.47267
CNTD2	0.0762314	-1.3517	1.54784	0.12213	0.999516	-4.44474
UQCR10	-0.0170682	6.27687	-1.54705	0.122321	0.999516	-5.47128
ZNF200	0.0264214	3.23079	1.5469	0.122356	0.999516	-5.06017
HIST1H2AC	-0.0672621	3.65372	-1.54583	0.122615	0.999516	-5.14694
CEP192	0.019027	5.18267	1.54555	0.122683	0.999516	-5.40616
SAMD1	-0.0249957	4.44743	-1.54482	0.12286	0.999516	-5.30318
PRUNE	0.0131463	4.91232	1.54432	0.12298	0.999516	-5.37647
ACTL6A	0.0138954	5.27713	1.5442	0.123009	0.999516	-5.41869
TTC17	-0.0146784	6.24703	-1.54386	0.123091	0.999516	-5.47543
TRMT10B	-0.0187675	2.82609	-1.5437	0.12313	0.999516	-4.97541
CDH26	-0.0791881	6.43509	-1.54366	0.123139	0.999516	-5.43705
WTH3DI	-0.0228058	2.06825	-1.5434	0.123203	0.999516	-4.83453
NOX1	0.106082	1.69614	1.54335	0.123215	0.999516	-4.80149
SERPINB6	-0.0240359	7.11781	-1.54273	0.123366	0.999516	-5.47497
TBL2	0.0189666	5.56347	1.54205	0.123531	0.999516	-5.44745
ZNF486	0.034329	2.89213	1.54199	0.123546	0.999516	-4.99586
PYCRL	0.0256877	4.26197	1.54194	0.123559	0.999516	-5.27892
DDX50	0.0133349	4.94848	1.54191	0.123565	0.999516	-5.3849
COQ3	0.0223136	3.19213	1.54177	0.123598	0.999516	-5.05783
IRF3	-0.0166995	5.49807	-1.54169	0.123618	0.999516	-5.44137
DCPS	0.020118	4.50707	1.54095	0.123799	0.999516	-5.32312
SPATA5	0.0268761	3.7222	1.54076	0.123844	0.999516	-5.17489
DGKG	0.0571075	0.882864	1.54044	0.123923	0.999516	-4.67053
ZBED9	0.0741455	-0.108194	1.53946	0.12416	0.999516	-4.56184
ERC1	0.0275342	6.16903	1.53913	0.124242	0.999516	-5.47969
NPRL2	-0.016392	3.89963	-1.53903	0.124267	0.999516	-5.21006
ICMT	0.0140051	7.64425	1.5386	0.124372	0.999516	-5.46545
VIPR1	0.0397758	4.85682	1.53838	0.124425	0.999516	-5.38021
SDR42E1	0.0172737	4.39983	1.53825	0.124457	0.999516	-5.30873
RLIM	0.0143557	6.71392	1.53815	0.12448	0.999516	-5.48755
RPL41	-0.0195085	4.17786	-1.53699	0.124765	0.999516	-5.26794
CPZ	-0.144194	-2.46393	-1.53653	0.124879	0.999516	-4.39307
CENPBD1	0.0154642	4.29891	1.53591	0.125029	0.999516	-5.29377
TRPV6	-0.0680331	2.88007	-1.53585	0.125044	0.999516	-5.01487
PCDHB3	0.0593032	-0.214992	1.53561	0.125104	0.999516	-4.55555
SPATA1	0.0777957	-2.16109	1.53428	0.125431	0.999516	-4.41479
PRSS33	-0.171294	-1.97152	-1.53398	0.125503	0.999516	-4.46053
ADCK3	0.0300095	5.34954	1.53333	0.125663	0.999516	-5.44048
ZNF208	0.130449	-2.64567	1.53274	0.12581	0.999516	-4.39569
MYOCD	0.107052	-2.88127	1.53272	0.125815	0.999516	-4.38645
DCAF13	0.0152232	5.19389	1.53265	0.125832	0.999516	-5.42765
C1orf162	-0.0763507	0.783988	-1.53257	0.125852	0.999516	-4.66317
MLLT6	0.0188305	7.44394	1.53249	0.12587	0.999516	-5.48153
APOPT1	-0.0162305	4.30055	-1.53235	0.125906	0.999516	-5.29783
LRP12	0.0343745	4.3171	1.53156	0.126099	0.999516	-5.30166
JKAMP	0.0194636	6.07308	1.5313	0.126165	0.999516	-5.48971
GPRC5C	0.027136	6.81889	1.53117	0.126196	0.999516	-5.49717
ECH1	-0.0216289	6.4088	-1.53055	0.126349	0.999516	-5.49827
DCST2	-0.0842015	0.270268	-1.53023	0.126428	0.999516	-4.60605
FAM167B	-0.0694057	-1.01108	-1.52985	0.126523	0.999516	-4.4903
TNFAIP1	-0.021616	5.81262	-1.52936	0.126644	0.999516	-5.48111
LBH	-0.0476435	6.17325	-1.52929	0.126662	0.999516	-5.49186
ALOX15	-0.0598061	11.3667	-1.52818	0.126938	0.999516	-5.2713
RIOK2	0.0148745	4.70626	1.52813	0.12695	0.999516	-5.37218
TMEM184A	-0.0347349	5.88574	-1.52728	0.127162	0.999516	-5.48714
SERPINH1	-0.0298633	4.97019	-1.52723	0.127174	0.999516	-5.40746
TECPR2	0.0183903	5.87764	1.52722	0.127174	0.999516	-5.48801
CCDC69	0.0371438	7.37689	1.52721	0.127177	0.999516	-5.49105
CEACAM21	-0.12769	0.436845	-1.52717	0.127189	0.999516	-4.6472
LUC7L	-0.0339888	4.12511	-1.52702	0.127225	0.999516	-5.27262
BEX5	-0.0938498	1.28314	-1.52677	0.127287	0.999516	-4.7418
CD69	-0.145955	2.66833	-1.52649	0.127356	0.999516	-4.98968
ARL14EP	0.018285	4.48752	1.52637	0.127387	0.999516	-5.34116
CEP44	0.0317844	4.64709	1.52625	0.127418	0.999516	-5.36639
STX1A	-0.0334336	2.30469	-1.52546	0.127614	0.999516	-4.90649
HEBP1	0.0211081	3.79624	1.5254	0.127628	0.999516	-5.212
MED9	0.015127	3.94933	1.5251	0.127703	0.999516	-5.24338
REEP3	0.0278198	6.59312	1.52407	0.127959	0.999516	-5.50909
DYNC1I1	0.0612781	-0.0198518	1.52367	0.128061	0.999516	-4.59053
USP54	-0.0288015	7.08196	-1.52336	0.128138	0.999516	-5.50387
RPTOR	0.0173362	5.36882	1.52335	0.128141	0.999516	-5.45827
PF4V1	0.0781278	-1.84427	1.52292	0.128247	0.999516	-4.44494
NUP153	0.0138791	6.40405	1.52277	0.128286	0.999516	-5.50972
TCAF1	0.0198919	3.80529	1.52276	0.128288	0.999516	-5.21683
CAMK2B	-0.108185	-0.496261	-1.52244	0.128369	0.999516	-4.54066
KPNA5	0.0299261	3.19747	1.52153	0.128595	0.999516	-5.08997
RBFA	-0.020076	3.81961	-1.52148	0.128609	0.999516	-5.21862
PPDPF	-0.0221566	8.41528	-1.52138	0.128633	0.999516	-5.45819
HNRNPCL1	-0.0343778	-0.306369	-1.52137	0.128636	0.999516	-4.56022
CHRNA9	0.0880808	2.16245	1.52106	0.128713	0.999516	-4.89498
PHYHD1	0.040027	4.81611	1.52097	0.128737	0.999516	-5.40059
IL37	-0.12171	-2.69894	-1.52089	0.128755	0.999516	-4.40301
BAIAP2	-0.027862	7.08442	-1.52029	0.128907	0.999516	-5.50965
AQP1	0.0539743	1.58408	1.52011	0.128952	0.999516	-4.79522
SLC46A3	0.0228401	6.05589	1.52006	0.128966	0.999516	-5.50615
MLLT4-AS1	0.0723384	-0.711058	1.52004	0.12897	0.999516	-4.52982
TPSB2	-0.154365	3.38202	-1.51861	0.12933	0.999516	-5.24113
JAKMIP2-AS1	0.103521	0.254902	1.51827	0.129415	0.999516	-4.62985
KL	0.0656002	-0.240583	1.51818	0.129438	0.999516	-4.57786
SERINC5	-0.0362946	6.97964	-1.51705	0.129724	0.999516	-5.51466
COL7A1	-0.0808385	3.25217	-1.51682	0.129781	0.999516	-5.10515
MED24	0.0211232	7.21302	1.51675	0.1298	0.999516	-5.51159
PPP1R14A	-0.0895308	-1.35381	-1.51618	0.129943	0.999516	-4.48218
RFT1	0.0159061	4.64537	1.51562	0.130084	0.999516	-5.38146
ATG13	0.0141645	6.95751	1.51519	0.130192	0.999516	-5.51931
DDX28	0.0170984	3.88424	1.51513	0.130209	0.999516	-5.2446
ZNF496	0.0225421	4.46285	1.51494	0.130257	0.999516	-5.35375
GSN	-0.0453981	10.5064	-1.51484	0.130282	0.999516	-5.34332
AK2	-0.0206975	6.44403	-1.5148	0.130293	0.999516	-5.52208
TOMM70A	0.0119373	6.28645	1.51367	0.130578	0.999516	-5.52152
IL17RB	-0.0847935	0.108455	-1.51317	0.130706	0.999516	-4.62977
ATP6V0D2	0.0767446	0.810708	1.51303	0.13074	0.999516	-4.70311
PHYKPL	-0.0315695	4.18751	-1.51276	0.13081	0.999516	-5.30718
ARNTL	0.0361997	3.92164	1.51247	0.130882	0.999516	-5.25994
ZNF584	0.0271825	4.19591	1.51246	0.130886	0.999516	-5.30998
GOT1	-0.018074	5.62287	-1.51232	0.130921	0.999516	-5.49493
MRPL41	-0.0248381	5.6616	-1.51132	0.131177	0.999516	-5.49856
TPCN2	-0.026559	3.56834	-1.51122	0.131202	0.999516	-5.18102
CRACR2A	0.0406691	5.1641	1.51111	0.13123	0.999516	-5.45836
CAV1	-0.0692446	1.65485	-1.51092	0.131277	0.999516	-4.81381
RBM10	-0.0188525	5.74283	-1.5109	0.131283	0.999516	-5.50453
SEMA3F	-0.0264505	6.82099	-1.51034	0.131424	0.999516	-5.52846
NSUN5P1	-0.057577	1.70935	-1.51027	0.131444	0.999516	-4.82113
DDX47	0.0107494	5.50566	1.50937	0.131674	0.999516	-5.4911
WAPL	0.0128944	6.33373	1.50929	0.131694	0.999516	-5.52896
SNHG4	0.0529768	1.34269	1.50917	0.131724	0.999516	-4.77591
LOH12CR1	0.0236787	2.60733	1.50906	0.131752	0.999516	-4.98475
NRGN	-0.0911552	-1.3058	-1.50906	0.131753	0.999516	-4.49085
PAX9	-0.0271015	4.83709	-1.50844	0.13191	0.999516	-5.41843
LTF	0.104574	5.22588	1.50816	0.131983	0.999516	-5.46809
BAMBI	-0.0333038	5.11193	-1.50779	0.132078	0.999516	-5.45249
BAG5	0.0123055	6.58184	1.50771	0.132097	0.999516	-5.53348
NUBPL	0.031956	4.31128	1.5076	0.132127	0.999516	-5.33814
OSTCP1	0.0418387	0.231355	1.50757	0.132133	0.999516	-4.63964
ZNF609	-0.0183834	7.13585	-1.50734	0.132192	0.999516	-5.5278
LMBR1L	-0.0279054	3.82352	-1.50725	0.132215	0.999516	-5.24215
EPS8L2	-0.0175134	7.19336	-1.50707	0.132261	0.999516	-5.52691
MRPS6	-0.0297747	5.27125	-1.50699	0.132281	0.999516	-5.47253
SH3PXD2A-AS1	-0.0750177	0.687635	-1.50694	0.132294	0.999516	-4.69595
SIGLEC15	0.102027	-0.902583	1.50678	0.132336	0.999516	-4.53305
KAT2A	-0.0297869	3.97951	-1.50675	0.132343	0.999516	-5.27138
RRP7BP	-0.0478602	1.21192	-1.50628	0.132464	0.999516	-4.75489
FAM72A	-0.0816318	-2.59182	-1.50611	0.132507	0.999516	-4.42241
CORO7	0.0277021	3.86897	1.506	0.132537	0.999516	-5.25619
GTPBP4	0.0130277	5.24699	1.50582	0.132582	0.999516	-5.47283
CMTM7	-0.0315205	4.34937	-1.5058	0.132587	0.999516	-5.3428
TXNRD2	0.0203129	4.60088	1.50562	0.132632	0.999516	-5.38945
MRPL32	-0.0180241	4.55054	-1.50538	0.132694	0.999516	-5.38112
FGD5P1	-0.068146	-1.54776	-1.50485	0.132831	0.999516	-4.4803
ADGRE1	-0.13949	0.953847	-1.50469	0.132872	0.999516	-4.74677
RNF115	0.0203079	5.65498	1.50415	0.133012	0.999516	-5.50962
HSD3B7	-0.043008	3.78745	-1.50386	0.133087	0.999516	-5.23581
MKKS	-0.012472	5.08804	-1.50375	0.133115	0.999516	-5.45764
PRKCH	-0.0290853	4.92902	-1.50368	0.133131	0.999516	-5.43766
RPRML	0.124896	-0.264512	1.50356	0.133163	0.999516	-4.59665
DNAJB12	0.0155136	6.13891	1.50309	0.133285	0.999516	-5.53393
MYZAP	0.0539333	0.352237	1.50308	0.133288	0.999516	-4.65697
SMARCC2	-0.0155796	6.69893	-1.50294	0.133323	0.999516	-5.54029
HRSP12	-0.0240662	3.1143	-1.50273	0.133377	0.999516	-5.09435
DTWD2	0.0243332	4.31694	1.5023	0.133487	0.999516	-5.34689
EPB41L4A-AS2	0.0312038	1.30133	1.50169	0.133647	0.999516	-4.77768
MEF2A	0.0164145	6.37553	1.50151	0.133692	0.999516	-5.54111
ZNF239	0.0665334	-0.769494	1.50097	0.13383	0.999516	-4.54801
BLOC1S2	0.0170958	4.929	1.50092	0.133845	0.999516	-5.44385
GRPEL2	0.0186485	3.87202	1.50073	0.133894	0.999516	-5.26378
RMDN1	0.0185406	5.37771	1.50071	0.1339	0.999516	-5.49296
PMPCA	0.013863	5.63837	1.50067	0.13391	0.999516	-5.51351
SENP2	0.0136902	5.72726	1.49984	0.134125	0.999516	-5.5204
MAML2	0.0307659	5.91761	1.49975	0.134149	0.999516	-5.53009
LRP2BP	0.0618238	4.27162	1.49968	0.134165	0.999516	-5.3427
TSC22D1	-0.0175858	7.96717	-1.49964	0.134177	0.999516	-5.51148
UBIAD1	0.0171072	4.53628	1.49937	0.134245	0.999516	-5.38875
MTX3	0.0268784	5.00956	1.49917	0.134299	0.999516	-5.45581
ERVMER34-1	-0.0638198	-0.314208	-1.49896	0.134352	0.999516	-4.58931
SESN3	-0.0384017	5.03386	-1.49882	0.134388	0.999516	-5.45455
GNB1	0.0121107	8.35842	1.4988	0.134395	0.999516	-5.49379
CD99P1	-0.039117	1.26429	-1.49861	0.134442	0.999516	-4.77314
NR6A1	-0.0224329	3.0906	-1.49854	0.134462	0.999516	-5.09678
METTL16	0.0148375	5.49522	1.49844	0.134487	0.999516	-5.506
ZNF18	0.01602	3.53862	1.49786	0.134638	0.999516	-5.19635
DCTN1	-0.0144296	7.23141	-1.49777	0.134661	0.999516	-5.53965
STARD13	0.0354736	1.79188	1.49764	0.134695	0.999516	-4.85815
SLC35B1	0.0178826	5.84234	1.49741	0.134754	0.999516	-5.53091
TF	-0.120221	3.99576	-1.49698	0.134867	0.999516	-5.27547
XRCC5	0.010359	8.33626	1.49675	0.134928	0.999516	-5.49812
ANAPC1	0.0166623	4.86228	1.49658	0.134971	0.999516	-5.43984
MYO10	-0.0265002	5.84737	-1.49604	0.135111	0.999516	-5.5321
TTC31	-0.0169146	4.13634	-1.496	0.135121	0.999516	-5.32136
TNFSF4	0.0494725	0.222921	1.49577	0.135182	0.999516	-4.6523
VPS33A	0.0139314	5.2752	1.49557	0.135234	0.999516	-5.49036
FAM78B	-0.076345	-2.54084	-1.49489	0.13541	0.999516	-4.4372
SF3B1	0.0121531	8.22104	1.49476	0.135444	0.999516	-5.5065
PPP1R26	0.020306	5.48737	1.49449	0.135515	0.999516	-5.51071
H2AFX	-0.0248351	5.32553	-1.49414	0.135606	0.999516	-5.49635
PFN1	-0.0247573	8.64585	-1.49396	0.135655	0.999516	-5.48637
HIST1H2BH	-0.0545894	-0.871244	-1.49283	0.135949	0.999516	-4.54455
FOXRED2	0.0375464	3.76367	1.49276	0.135967	0.999516	-5.25089
GPATCH1	-0.0178382	3.83054	-1.49264	0.136	0.999516	-5.26316
STAT5A	0.0271663	5.3699	1.49195	0.13618	0.999516	-5.50458
ERMAP	0.0199523	4.55812	1.49193	0.136185	0.999516	-5.40182
SEMA3A	0.0355677	5.48539	1.49157	0.13628	0.999516	-5.51252
MAP3K4	-0.0200736	5.10408	-1.49131	0.136348	0.999516	-5.47795
DLGAP4-AS1	0.0670145	-1.3665	1.4913	0.13635	0.999516	-4.51259
S100A1	0.0620848	-1.16445	1.49119	0.136379	0.999516	-4.52777
ZNF704	0.0449094	5.02039	1.49002	0.136687	0.999516	-5.47153
MPV17	-0.0155937	4.4554	-1.48954	0.136812	0.999516	-5.38777
RECQL	0.0152552	5.07305	1.48916	0.136914	0.999516	-5.47798
LY6E	0.0397217	9.13851	1.48892	0.136975	0.999516	-5.46317
ASIC2	0.106102	-2.53798	1.48889	0.136984	0.999516	-4.44883
KLHDC10	0.014301	6.26586	1.48886	0.136993	0.999516	-5.55776
PIGN	-0.0269109	4.92968	-1.48869	0.137036	0.999516	-5.45944
PFKFB2	0.0167668	5.3265	1.48864	0.137049	0.999516	-5.5062
SLC35B4	-0.0224687	3.29895	-1.48823	0.137157	0.999516	-5.15503
CARS2	-0.0264136	4.26654	-1.48795	0.137232	0.999516	-5.35671
CEPT1	-0.0213703	4.73653	-1.4873	0.137404	0.999516	-5.4353
LSP1P3	-0.047328	0.73594	-1.4871	0.137456	0.999516	-4.71803
NPIPB11	-0.0484093	1.40217	-1.48698	0.137488	0.999516	-4.80787
FAM124B	-0.088806	-2.50606	-1.48672	0.137556	0.999516	-4.45127
TFAP2A-AS1	-0.040088	0.0381833	-1.48647	0.137622	0.999516	-4.63979
EXOC3-AS1	0.0364451	3.14114	1.48577	0.137807	0.999516	-5.13034
DSTYK	0.0183143	5.85229	1.48569	0.137828	0.999516	-5.54815
AP1G1	0.01169	7.57636	1.48556	0.137864	0.999516	-5.54672
TNC	-0.0748948	7.53798	-1.48492	0.138033	0.999516	-5.54846
AP2A2	-0.0161435	6.18747	-1.48473	0.138082	0.999516	-5.56194
MARCKSL1	-0.0468705	6.4095	-1.48467	0.138099	0.999516	-5.56374
RAB44	-0.0688641	1.42935	-1.48459	0.138119	0.999516	-4.82741
USP32P2	-0.160209	-1.25979	-1.48459	0.138119	0.999516	-4.52216
GTF3C3	0.0140687	5.54882	1.484	0.138277	0.999516	-5.53133
DPY19L3	-0.0280256	4.31575	-1.48387	0.138312	0.999516	-5.37109
RECQL5	-0.0196831	4.73902	-1.4838	0.13833	0.999516	-5.44108
ZRSR2	-0.0211775	3.50318	-1.48361	0.138379	0.999516	-5.21003
GNA12	0.0151598	5.62421	1.48356	0.138393	0.999516	-5.53784
GJA3	-0.093825	-1.61975	-1.48319	0.138492	0.999516	-4.50102
SCEL	-0.0832676	4.29834	-1.48282	0.138591	0.999516	-5.36923
SAC3D1	-0.0267189	2.49194	-1.48262	0.138643	0.999516	-4.99512
AMTN	-0.136078	-0.256522	-1.48103	0.139067	0.999516	-4.61901
SPINK7	-0.180912	-1.6074	-1.48101	0.139071	0.999516	-4.50221
FAIM2	0.0508185	2.13969	1.48099	0.139077	0.999516	-4.94197
EEF2K	0.0228486	6.9705	1.48085	0.139114	0.999516	-5.56937
SLC26A1	0.0482084	-0.228726	1.48057	0.139188	0.999516	-4.62323
ASGR2	-0.0557069	-0.422848	-1.4799	0.139366	0.999516	-4.6015
PLEKHD1	0.057674	0.201267	1.47982	0.139389	0.999516	-4.67066
TMEM25	0.024935	3.80375	1.47957	0.139454	0.999516	-5.27996
KIAA1328	0.0242683	2.85621	1.47941	0.139499	0.999516	-5.07781
APBA2	-0.0754853	0.881583	-1.47935	0.139515	0.999516	-4.74396
SNRNP40	0.0149661	5.0701	1.47809	0.139852	0.999516	-5.4934
INHA	0.0914079	-2.53978	1.47788	0.139908	0.999516	-4.4605
FAM134A	0.0158369	7.01274	1.47767	0.139962	0.999516	-5.5734
HOGA1	0.0498656	1.96788	1.47763	0.139974	0.999516	-4.91481
ERG	-0.094329	-1.34319	-1.47752	0.140004	0.999516	-4.52973
FAM83A	0.0761163	3.91338	1.47727	0.14007	0.999516	-5.31018
PPP2R2D	-0.0107837	5.07434	-1.47719	0.140092	0.999516	-5.49468
COX10	-0.0148384	4.21434	-1.477	0.140143	0.999516	-5.36223
SSTR5	-0.109485	-2.32391	-1.47676	0.140207	0.999516	-4.46922
DECR1	0.0170139	5.79332	1.47666	0.140233	0.999516	-5.5578
PGBD1	0.0346861	0.906614	1.47663	0.140243	0.999516	-4.7583
FAM65B	0.0469565	6.0539	1.47593	0.140431	0.999516	-5.57116
GTF2E2	-0.0185838	5.12401	-1.47589	0.140439	0.999516	-5.50264
LURAP1	-0.0387003	1.27365	-1.47532	0.140592	0.999516	-4.80631
HPS3	0.0171754	5.14052	1.47424	0.140884	0.999516	-5.50771
C21orf2	0.0333211	5.44489	1.47379	0.141004	0.999516	-5.53843
ETV3	0.0220934	4.65806	1.47379	0.141006	0.999516	-5.44671
TCF7L2	-0.0226593	5.20169	-1.47365	0.141042	0.999516	-5.51417
CDKN2C	-0.0295816	4.49483	-1.47314	0.141179	0.999516	-5.41441
CRADD	0.0183152	4.17955	1.47314	0.141181	0.999516	-5.36479
OSBP2	0.0260931	4.44146	1.47295	0.141232	0.999516	-5.41011
ARHGEF10L	0.0224139	5.36318	1.47274	0.141288	0.999516	-5.53253
MAOA	-0.0417	6.87076	-1.47263	0.141319	0.999516	-5.58182
GLTPD2	0.0413864	1.82318	1.47246	0.141364	0.999516	-4.89742
UBD	-0.108448	5.07214	-1.47237	0.141388	0.999516	-5.49216
MSH2	0.0208622	4.96931	1.47223	0.141425	0.999516	-5.48971
KLHL5	-0.0314493	5.7615	-1.47171	0.141567	0.999516	-5.56251
KCNH4	-0.0989983	-2.23385	-1.47143	0.141641	0.999516	-4.47652
ZNF554	0.0199616	3.00937	1.47119	0.141706	0.999516	-5.12016
C20orf27	0.0266635	3.46153	1.471	0.141756	0.999516	-5.21798
MLLT3	-0.030231	4.4502	-1.47082	0.141807	0.999516	-5.41411
TMEM50B	0.0204067	6.30816	1.47053	0.141884	0.999516	-5.5854
PJA2	0.0147684	7.1816	1.4705	0.141892	0.999516	-5.58021
RHOQ	0.0225207	6.42539	1.47026	0.141958	0.999516	-5.58715
HPCAL1	-0.0353122	4.42593	-1.47025	0.14196	0.999516	-5.41193
GRTP1	-0.0258876	4.37665	-1.46985	0.14207	0.999516	-5.40024
ALKBH1	0.014915	3.61263	1.4697	0.14211	0.999516	-5.25355
PDSS2	0.0167105	5.24213	1.46873	0.142372	0.999516	-5.52621
CDNF	0.0504111	2.61797	1.4687	0.142381	0.999516	-5.0478
GAPVD1	0.0284065	7.68819	1.46866	0.14239	0.999516	-5.56702
SRPK1	-0.025718	6.28928	-1.46829	0.142492	0.999516	-5.5878
FLRT3	0.0532137	3.50882	1.46772	0.142647	0.999516	-5.23604
LPP	-0.0238833	7.47499	-1.46736	0.142745	0.999516	-5.57694
C17orf80	-0.02261	4.61748	-1.46728	0.142767	0.999516	-5.44501
UBOX5	0.0163005	4.01351	1.46723	0.142779	0.999516	-5.34033
SSU72	-0.0134085	6.99168	-1.46711	0.142812	0.999516	-5.58926
PDLIM7	-0.0420107	3.65888	-1.46708	0.14282	0.999516	-5.26368
ATF7IP2	0.0407039	3.74932	1.46705	0.142829	0.999516	-5.28818
NUP133	0.0138684	5.8665	1.46663	0.142942	0.999516	-5.57578
BEGAIN	-0.087444	-1.66475	-1.46663	0.142943	0.999516	-4.51864
PRIM2	-0.021855	3.23552	-1.46659	0.142954	0.999516	-5.17452
NXPH3	-0.113529	-2.61323	-1.46632	0.143029	0.999516	-4.46492
PAX8-AS1	0.137652	2.78666	1.46618	0.143066	0.999516	-5.09649
CDC42EP4	0.0205726	7.14492	1.46598	0.143121	0.999516	-5.58747
CCDC64B	-0.0215891	6.36801	-1.46531	0.143301	0.999516	-5.59355
TMEM44	-0.0262672	4.71126	-1.46452	0.143519	0.999516	-5.4655
LXN	0.0296637	5.40213	1.46435	0.143564	0.999516	-5.54715
FAM19A2	0.0662641	-0.62168	1.46426	0.14359	0.999516	-4.60832
UMAD1	-0.0305539	3.56796	-1.46388	0.143692	0.999516	-5.24954
TUBB1	0.0846907	-2.3516	1.46386	0.143699	0.999516	-4.48506
LRIG2	0.0212666	3.85678	1.46293	0.143954	0.999516	-5.31464
USP27X	0.0204896	2.63004	1.46292	0.143956	0.999516	-5.05361
FUT9	-0.0727697	-1.40483	-1.4628	0.143987	0.999516	-4.53792
F8A1	0.0563962	3.24278	1.46236	0.14411	0.999516	-5.19137
ZBTB48	-0.0211734	4.28863	-1.46196	0.144218	0.999516	-5.39663
GPRIN2	0.0497524	1.45758	1.46169	0.144293	0.999516	-4.85547
SYT7	0.0602354	5.42774	1.46165	0.144303	0.999516	-5.54657
GALM	0.0440308	5.40465	1.46087	0.144517	0.999516	-5.55101
PLEKHA8P1	-0.0250251	1.6824	-1.46066	0.144576	0.999516	-4.88708
HLTF	0.0308504	5.00757	1.46049	0.144622	0.999516	-5.51153
CCNT1	0.0137748	5.45474	1.46022	0.144697	0.999516	-5.55875
CKMT2-AS1	-0.0395478	2.31163	-1.45995	0.14477	0.999516	-4.9923
FICD	0.0264088	2.80113	1.45993	0.144776	0.999516	-5.09535
CNTN4-AS1	0.08786	-2.25042	1.45933	0.14494	0.999516	-4.49467
LHX4-AS1	-0.0628339	0.2881	-1.45886	0.145068	0.999516	-4.70372
PPP1R13L	-0.0275183	5.82231	-1.45885	0.145073	0.999516	-5.58451
PAQR5	-0.0527315	0.191641	-1.45874	0.145102	0.999516	-4.69478
OSGEPL1	0.027089	2.41453	1.45742	0.145467	0.999516	-5.01969
RAVER2	-0.0178899	4.93463	-1.45728	0.145505	0.999516	-5.50566
HLA-DPB2	0.100593	-0.635435	1.45724	0.145517	0.999516	-4.61621
ATAD5	0.0363111	1.79989	1.45724	0.145517	0.999516	-4.913
YIPF6	0.0142963	6.55765	1.45713	0.145547	0.999516	-5.60701
TK1	-0.0524976	2.75254	-1.45708	0.145561	0.999516	-5.07725
DHODH	0.0265242	3.22151	1.45628	0.14578	0.999516	-5.18726
USP16	0.0130637	6.39108	1.45575	0.145927	0.999516	-5.60782
CDC34	-0.0145489	5.51125	-1.45568	0.145946	0.999516	-5.56896
CYTH3	0.0192218	4.48989	1.45566	0.145951	0.999516	-5.44303
ZKSCAN8	0.0249143	5.15647	1.45519	0.146082	0.999516	-5.53628
MOB3B	0.0380053	3.28436	1.45512	0.146101	0.999516	-5.20478
ULK3	-0.0215783	5.46819	-1.45498	0.14614	0.999516	-5.56583
SLC1A2	0.0825822	-1.24688	1.45479	0.146193	0.999516	-4.56511
BRPF3	-0.0164991	6.28417	-1.45431	0.146325	0.999516	-5.60789
CHEK2	-0.0316289	1.84405	-1.45407	0.146391	0.999516	-4.92078
PRPF3	-0.0186064	4.81268	-1.45403	0.146403	0.999516	-5.49339
GULP1	-0.0343489	4.75292	-1.45385	0.146452	0.999516	-5.48586
ZNF771	-0.0255501	1.80275	-1.4534	0.146579	0.999516	-4.91361
CDC37	-0.021123	7.27732	-1.45337	0.146587	0.999516	-5.60236
STMN1	-0.0369223	4.81143	-1.4531	0.146663	0.999516	-5.49005
VSNL1	-0.0594864	1.72125	-1.45293	0.146709	0.999516	-4.90178
CIRBP	0.0235017	7.95818	1.4524	0.146856	0.999516	-5.57952
NEDD4L	-0.0196933	6.8345	-1.45135	0.147148	0.999516	-5.61408
MPHOSPH6	-0.0261807	3.70862	-1.45119	0.147192	0.999516	-5.29753
EYA2	-0.0196437	7.3034	-1.45039	0.147415	0.999516	-5.60613
ZNF830	-0.0134443	3.66439	-1.45027	0.147448	0.999516	-5.28954
C9orf152	-0.0280775	5.92058	-1.44989	0.147555	0.999516	-5.60211
LACTB2	0.0264248	4.1933	1.44988	0.147556	0.999516	-5.40155
PNPLA1	-0.0753026	-1.35859	-1.44956	0.147646	0.999516	-4.55923
ROCK1P1	-0.0623583	-0.539475	-1.44885	0.147845	0.999516	-4.62788
HCN3	-0.0372557	1.28278	-1.44871	0.147882	0.999516	-4.84398
SMAD2	0.0115208	6.70353	1.44829	0.148002	0.999516	-5.61929
SLC2A10	0.0213129	6.64284	1.44821	0.148024	0.999516	-5.61966
GFI1B	-0.10326	-1.90199	-1.44757	0.148202	0.999516	-4.53967
ENTPD4	-0.0235934	6.59216	-1.44749	0.148224	0.999516	-5.62051
INO80E	-0.0159226	4.93998	-1.4471	0.148334	0.999516	-5.52094
ZNF543	0.0187495	2.81614	1.44709	0.148336	0.999516	-5.11378
SNTA1	0.0408056	4.33589	1.44706	0.148344	0.999516	-5.43011
BET1L	0.0153389	6.39414	1.44691	0.148386	0.999516	-5.62058
ANXA4	-0.0298488	6.12885	-1.44579	0.148701	0.999516	-5.6157
SPN	-0.0580497	4.05862	-1.44535	0.148824	0.999516	-5.37047
ZNF32	0.0178869	4.4048	1.44509	0.148896	0.999516	-5.44511
NCBP2	0.0120937	5.66888	1.44502	0.148916	0.999516	-5.596
LEO1	-0.0299523	4.65142	-1.44462	0.149028	0.999516	-5.48371
TBC1D30	0.0288382	3.87359	1.44409	0.149177	0.999516	-5.34732
P2RY6	-0.0929284	1.79957	-1.44375	0.149275	0.999516	-4.93466
AMMECR1	-0.0227277	5.03364	-1.44368	0.149293	0.999516	-5.53816
FAHD1	-0.0250243	4.6497	-1.44309	0.14946	0.999516	-5.4847
STRA6	0.0587066	4.41458	1.44266	0.14958	0.999516	-5.45327
RAG1	0.0420842	1.85669	1.44264	0.149587	0.999516	-4.94338
FAM27C	0.0798842	-1.74923	1.44231	0.14968	0.999516	-4.54364
PHACTR2	0.0234358	6.13839	1.44195	0.14978	0.999516	-5.62235
ABLIM1	-0.0239692	9.09438	-1.44169	0.149853	0.999516	-5.53543
SEMA6A	-0.0529441	2.88061	-1.44152	0.149902	0.999516	-5.13627
FXN	0.0215583	3.48577	1.44151	0.149906	0.999516	-5.26556
ZNF268	0.0166798	4.99568	1.44139	0.14994	0.999516	-5.53712
RHBDD2	0.026451	8.10343	1.44128	0.14997	0.999516	-5.58874
SNORA26	-0.0831171	-2.46057	-1.44079	0.150109	0.999516	-4.50005
TMEM120A	-0.0208334	4.30909	-1.44065	0.150148	0.999516	-5.43246
MINK1	-0.0124069	7.30727	-1.44048	0.150195	0.999516	-5.62016
SIRT2	-0.0148339	5.75444	-1.44016	0.150287	0.999516	-5.60769
KRT17	-0.0901252	6.2746	-1.43985	0.150373	0.999516	-5.62703
TIGD6	0.0173383	3.32087	1.43969	0.150419	0.999516	-5.23293
RAP2C-AS1	0.0402306	1.89761	1.43967	0.150426	0.999516	-4.95411
ZNF419	0.0187983	2.79388	1.43917	0.150566	0.999516	-5.12019
UCN2	-0.0909891	-1.84261	-1.43898	0.15062	0.999516	-4.53698
HIST2H2BF	-0.0508025	2.24228	-1.43726	0.151107	0.999516	-5.00835
PTGER4P2-CDK2AP2P2	0.08327	-1.94614	1.43627	0.151389	0.999516	-4.53788
MAZ	-0.0196797	7.39291	-1.43612	0.151432	0.999516	-5.624
PLRG1	0.0136213	6.03627	1.43589	0.151499	0.999516	-5.62727
WRNIP1	-0.0106895	6.0971	-1.43587	0.151504	0.999516	-5.62929
AGBL3	0.0599619	1.96977	1.43581	0.15152	0.999516	-4.97272
TMEM156	-0.0749113	-0.554576	-1.4358	0.151524	0.999516	-4.64233
SOX13	-0.0172718	5.62772	-1.43562	0.151573	0.999516	-5.60586
GPSM1	-0.0423821	1.62368	-1.43552	0.151604	0.999516	-4.90966
AQP11	0.0367156	0.117575	1.43491	0.151775	0.999516	-4.71718
FDFT1	0.0318462	7.61285	1.43485	0.151795	0.999516	-5.61774
GTF3C6	-0.0186612	4.97311	-1.43458	0.151869	0.999516	-5.54314
PDF	0.0311114	2.10997	1.43451	0.151891	0.999516	-4.99483
TICAM2	0.0602601	-1.60763	1.43437	0.15193	0.999516	-4.5612
NMRK1	-0.0233217	4.47413	-1.43394	0.152053	0.999516	-5.47052
CCDC115	0.0193622	5.13739	1.43374	0.15211	0.999516	-5.56432
PMP22	-0.0763686	1.68744	-1.43372	0.152115	0.999516	-4.92079
CFDP1	-0.0224011	5.66441	-1.43368	0.152129	0.999516	-5.61108
ELMOD3	-0.0250162	3.55383	-1.43355	0.152165	0.999516	-5.2889
LRPAP1	-0.0161332	6.98534	-1.43351	0.152177	0.999516	-5.63731
ZC3H13	-0.0178181	6.2147	-1.433	0.15232	0.999516	-5.63613
IL26	-0.123486	-2.17311	-1.43299	0.152324	0.999516	-4.52313
TMEM38A	0.0314873	2.98553	1.43232	0.152516	0.999516	-5.17062
NLRP14	0.0697341	0.122496	1.43229	0.152524	0.999516	-4.72277
FAM66D	-0.113894	-0.126969	-1.43175	0.152678	0.999516	-4.68602
GUSBP1	-0.0489134	2.15216	-1.43137	0.152789	0.999516	-5.00139
GRAP	0.0566217	0.370541	1.43079	0.152954	0.999516	-4.75322
ILK	-0.0160222	5.89122	-1.43035	0.15308	0.999516	-5.62896
CORO7-PAM16	0.0801589	-2.03817	1.43033	0.153087	0.999516	-4.53824
FETUB	-0.167424	-0.0632727	-1.43031	0.153091	0.999516	-5.04676
GTF2I	-0.0173749	6.10243	-1.42982	0.153232	0.999516	-5.63751
PLSCR2	0.0521764	-0.393616	1.42962	0.153288	0.999516	-4.67101
TFB2M	0.0162257	4.42437	1.42945	0.153339	0.999516	-5.47063
ANG	-0.042519	4.40541	-1.42942	0.153346	0.999516	-5.46397
CXorf56	0.0138392	4.3495	1.42906	0.15345	0.999516	-5.45731
C17orf67	-0.0403378	0.0750188	-1.4287	0.153553	0.999516	-4.71634
DNASE2	0.017342	6.19616	1.42865	0.153567	0.999516	-5.64237
PSAP	0.0210814	9.9972	1.42813	0.153716	0.999516	-5.49957
RNF182	0.0869136	-0.998219	1.42785	0.153798	0.999516	-4.61726
TMEM248	0.00889166	7.55044	1.42785	0.153798	0.999516	-5.63006
RALBP1	-0.013702	6.88166	-1.42765	0.153856	0.999516	-5.64709
KIAA0430	0.0154475	6.68663	1.42704	0.154033	0.999516	-5.6493
USP3	0.0144056	5.7215	1.42678	0.154105	0.999516	-5.62476
CCDC144B	-0.0959217	-0.796977	-1.42656	0.154171	0.999516	-4.63027
PRKX	-0.0243265	5.81429	-1.42655	0.154172	0.999516	-5.62801
USP47	0.0114264	6.47843	1.42583	0.154381	0.999516	-5.65098
TGOLN2	0.0116626	8.46957	1.42569	0.154421	0.999516	-5.59289
SCAMP1-AS1	0.0211291	3.37021	1.42566	0.154428	0.999516	-5.26248
APH1B	0.0309093	4.45251	1.42535	0.154519	0.999516	-5.47955
ETFA	-0.0223327	5.7977	-1.4253	0.154533	0.999516	-5.63114
TLR6	0.0571355	2.16604	1.42462	0.15473	0.999516	-5.02135
RPS27	-0.0267088	5.7062	-1.42445	0.15478	0.999516	-5.62617
ZC3HC1	0.0121656	3.53487	1.42428	0.154827	0.999516	-5.29931
SYTL5	-0.0566269	5.12713	-1.42418	0.154858	0.999516	-5.57441
TMEM92	-0.0527095	2.64447	-1.42413	0.154872	0.999516	-5.10808
SLC25A19	-0.0241299	2.72238	-1.42387	0.154946	0.999516	-5.12225
MTIF3	-0.0160471	5.37426	-1.42368	0.155002	0.999516	-5.60207
RRH	-0.0698098	-2.46959	-1.42322	0.155136	0.999516	-4.51761
ADAR	0.0251784	8.89354	1.42315	0.155155	0.999516	-5.57239
PTPRR	0.101519	-2.09079	1.42299	0.155202	0.999516	-4.54432
TRIT1	0.0244871	4.26244	1.42298	0.155204	0.999516	-5.44988
HIST1H4E	-0.0656284	-1.87304	-1.42236	0.155384	0.999516	-4.55235
RPLP0P2	0.0497216	0.454692	1.42192	0.155513	0.999516	-4.77312
ATP5L2	0.0370911	-0.854507	1.42183	0.155537	0.999516	-4.63546
DDX17	-0.0295539	8.25718	-1.4218	0.155548	0.999516	-5.6099
HIST1H4H	-0.0722015	-0.727017	-1.42148	0.155639	0.999516	-4.64288
CHPT1	0.0374039	5.07042	1.42133	0.155682	0.999516	-5.57564
EHMT2	-0.0188634	5.45138	-1.42128	0.155698	0.999516	-5.61153
CAMTA1	-0.0114436	4.57424	-1.42123	0.155713	0.999516	-5.50485
KHDRBS3	-0.0480309	2.95531	-1.42107	0.155758	0.999516	-5.1719
DACH1	-0.107368	-0.97034	-1.42017	0.156021	0.999516	-4.62935
DISC1	0.0573165	-1.83342	1.42008	0.156046	0.999516	-4.56205
ARCN1	0.014119	8.10264	1.4197	0.156157	0.999516	-5.61911
HMCN1	-0.0703269	0.494719	-1.41948	0.15622	0.999516	-4.78227
EPDR1	-0.1115	2.96728	-1.41897	0.156369	0.999516	-5.19131
ERN2	0.0246145	7.82376	1.41894	0.156378	0.999516	-5.63187
MPPE1	0.0206389	5.22321	1.41883	0.15641	0.999516	-5.59594
USP22	0.0122415	8.2585	1.41874	0.156437	0.999516	-5.61346
PHF20L1	-0.0208626	6.28153	-1.41823	0.156586	0.999516	-5.65867
CIT	-0.0400322	5.92943	-1.41797	0.15666	0.999516	-5.64734
PHC2	0.0204488	6.98314	1.41779	0.156714	0.999516	-5.65906
SMO	0.0389787	2.16847	1.41735	0.156842	0.999516	-5.02938
PLBD1	0.0230177	6.09454	1.41669	0.157034	0.999516	-5.656
TMTC2	-0.0176864	5.8302	-1.41601	0.157236	0.999516	-5.64534
ESCO2	-0.0694062	0.142624	-1.41562	0.157348	0.999516	-4.73612
RNASE2	-0.160592	-1.41307	-1.41532	0.157435	0.999516	-4.5924
BMPR1A	0.0184803	4.90387	1.41493	0.15755	0.999516	-5.56236
ANO9	-0.0346288	3.7964	-1.41472	0.157612	0.999516	-5.36648
PPP3CC	0.0206029	5.1118	1.41465	0.157632	0.999516	-5.58897
DHX9	0.0120463	7.44355	1.41442	0.1577	0.999516	-5.65234
CNFN	-0.0580784	2.74712	-1.41434	0.157722	0.999516	-5.13781
COX20	0.0196269	5.16819	1.41409	0.157798	0.999516	-5.59545
ACIN1	-0.0133122	6.90146	-1.41399	0.157827	0.999516	-5.66588
ADGRL2	-0.040612	4.415	-1.4136	0.157942	0.999516	-5.48369
ZNF117	-0.047282	3.30529	-1.41358	0.157948	0.999516	-5.25737
GBGT1	-0.0556479	0.624569	-1.41329	0.158032	0.999516	-4.79933
MKRN2	0.0126015	5.29502	1.41311	0.158086	0.999516	-5.61063
TEX11	0.0786588	-2.57398	1.41255	0.158249	0.999516	-4.52749
CAB39	0.0162204	7.36457	1.41237	0.158303	0.999516	-5.65761
CLTC	0.0139015	9.32522	1.41175	0.158485	0.999516	-5.56286
TAZ	-0.02431	3.68544	-1.41143	0.158579	0.999516	-5.34814
UTS2	-0.141729	-2.91791	-1.41117	0.158656	0.999516	-4.53047
CXCL17	-0.0277491	9.17566	-1.41114	0.158665	0.999516	-5.57256
TMEM245	0.0252949	6.93566	1.41058	0.15883	0.999516	-5.66956
MN1	-0.0889815	-1.33044	-1.40983	0.159052	0.999516	-4.60258
HAP1	-0.0917715	-0.521669	-1.40979	0.159064	0.999516	-4.68192
SPC25	-0.0778152	-0.868804	-1.40959	0.159123	0.999516	-4.64152
THCAT155	0.154557	-3.89254	1.40932	0.159203	0.999516	-4.48329
PABPC1	-0.0178032	10.2074	-1.40917	0.159245	0.999516	-5.51362
CARNS1	0.048672	-0.34167	1.40913	0.159258	0.999516	-4.69974
CCDC140	0.0453278	0.988542	1.4088	0.159355	0.999516	-4.85934
ZNF264	0.0200249	6.07151	1.40867	0.159394	0.999516	-5.66652
DPH2	0.0165506	4.51459	1.40864	0.159402	0.999516	-5.51382
KCNG3	-0.0461017	0.495913	-1.4085	0.159445	0.999516	-4.79022
LRRC29	0.0338336	0.990152	1.40826	0.159516	0.999516	-4.85899
ATP13A5	-0.0576405	5.40584	-1.40818	0.15954	0.999516	-5.62188
GPR155	0.0537135	4.68486	1.40808	0.159569	0.999516	-5.53984
ADAM12	-0.0774098	0.216691	-1.40801	0.15959	0.999516	-4.75987
PPP1R3G	0.102603	-2.46052	1.40791	0.159618	0.999516	-4.54304
RPUSD2	0.0173499	3.50568	1.4075	0.15974	0.999516	-5.31575
TSTA3	-0.0300634	6.43509	-1.40709	0.159861	0.999516	-5.67623
PARD6A	-0.0250728	2.20551	-1.40704	0.159876	0.999516	-5.04566
FAM25A	-0.155065	-2.77104	-1.40701	0.159885	0.999516	-4.51935
NBPF20	-0.032918	2.9142	-1.40673	0.15997	0.999516	-5.18386
FAM198A	-0.069907	-1.92306	-1.40635	0.160081	0.999516	-4.56761
MCF2L-AS1	0.0467547	1.47533	1.4058	0.160243	0.999516	-4.93287
LYN	0.038013	7.99545	1.40575	0.160258	0.999516	-5.64301
TRMT112	-0.0154426	5.69207	-1.40566	0.160286	0.999516	-5.65207
HOMER2	-0.0303074	6.6032	-1.40538	0.160368	0.999516	-5.6791
SNRPG	-0.0202519	4.70178	-1.40446	0.160641	0.999516	-5.54762
CLSTN3	-0.028686	3.92174	-1.40439	0.160664	0.999516	-5.40362
C10orf25	0.0328317	1.33062	1.40419	0.160724	0.999516	-4.91071
GS1-259H13.2	0.0370485	1.06594	1.40351	0.160925	0.999516	-4.87653
NELL1	0.150792	-3.06757	1.40316	0.16103	0.999516	-4.51845
BBX	0.0167087	6.8821	1.40254	0.161214	0.999516	-5.68161
CHORDC1	-0.0374839	3.82571	-1.40174	0.161455	0.999516	-5.38962
DNASE1L3	-0.0644458	1.73093	-1.40151	0.161522	0.999516	-4.97023
SLC18A2	-0.102144	0.988028	-1.40088	0.161711	0.999516	-4.92516
MYOT	-0.0594369	1.076	-1.40047	0.161832	0.999516	-4.88112
GAD1	-0.0816854	0.00733173	-1.39932	0.162177	0.999516	-4.7451
RUSC2	0.0177385	3.59942	1.3991	0.162243	0.999516	-5.3498
CDK2AP2	-0.027008	5.84345	-1.39903	0.162264	0.999516	-5.66943
TRIM6	0.0399073	1.81178	1.39887	0.162313	0.999516	-4.99206
CTDSPL2	0.019966	5.32883	1.39863	0.162384	0.999516	-5.63383
FAM133DP	-0.023474	2.02905	-1.398	0.162573	0.999516	-5.02652
CACYBP	-0.0133533	5.19885	-1.39775	0.162647	0.999516	-5.62035
ZNF555	0.0201748	3.17011	1.39761	0.162689	0.999516	-5.25777
VPS52	-0.0120298	5.64621	-1.39704	0.162862	0.999516	-5.66062
CD9	-0.0314163	9.41329	-1.39586	0.163216	0.999516	-5.57874
PWP2	0.05819	1.64341	1.39585	0.163218	0.999516	-4.97307
NR2C2	0.0138087	6.05004	1.39578	0.16324	0.999516	-5.68354
PDCD5	-0.0164651	4.2108	-1.39564	0.163282	0.999516	-5.4754
ATG4B	-0.0119087	5.22593	-1.39555	0.16331	0.999516	-5.62655
SYPL1	0.0164638	7.28872	1.39544	0.163342	0.999516	-5.68291
IRAK1BP1	0.0412481	3.63213	1.39498	0.163483	0.999516	-5.36179
HRH4	-0.150873	-1.79564	-1.39484	0.163523	0.999516	-4.63142
ZNF649	0.0202248	3.29239	1.39442	0.16365	0.999516	-5.28777
ZNF324B	0.020267	2.93	1.39429	0.16369	0.999516	-5.2085
TROAP	-0.0631096	0.745396	-1.39422	0.16371	0.999516	-4.83524
ARHGAP29	0.0292045	4.38908	1.39419	0.16372	0.999516	-5.51453
TLDC1	0.019819	4.67035	1.39409	0.163751	0.999516	-5.55807
MAN2B2	0.0203839	6.99726	1.39361	0.163895	0.999516	-5.69212
CD52	-0.0692763	3.77057	-1.39352	0.163921	0.999516	-5.3839
ZNF845	0.0170868	3.76188	1.39306	0.164062	0.999516	-5.39194
ZNF778	0.021474	2.5759	1.39301	0.164076	0.999516	-5.13902
RAE1	0.0108756	4.96793	1.39242	0.164254	0.999516	-5.60179
RNF166	-0.02411	4.3638	-1.3921	0.164351	0.999516	-5.50632
DNAJC14	0.0112221	5.99174	1.39192	0.164407	0.999516	-5.68664
FAM193A	-0.01301	5.13115	-1.39174	0.164459	0.999516	-5.62063
DPYSL3	-0.0730719	5.36944	-1.39153	0.164524	0.999516	-5.64059
ETV1	-0.0561224	1.87597	-1.39129	0.164596	0.999516	-5.00495
TMPRSS4	-0.0284815	8.66265	-1.39119	0.164627	0.999516	-5.63015
NFE2L2	-0.0142168	8.3174	-1.391	0.164685	0.999516	-5.64918
XRN2	0.0130919	6.86828	1.39083	0.164736	0.999516	-5.69793
PITPNC1	-0.0429067	4.82472	-1.39081	0.164743	0.999516	-5.58077
SYT2	-0.0736752	0.677254	-1.3907	0.164774	0.999516	-4.85354
HSPB8	-0.0836555	3.30725	-1.39037	0.164877	0.999516	-5.29248
ASB2	-0.0604512	2.22866	-1.39018	0.164933	0.999516	-5.06798
ZNF556	-0.0686093	-0.924143	-1.38997	0.164997	0.999516	-4.66065
HBS1L	0.0106779	5.8015	1.38951	0.165138	0.999516	-5.68117
DPY19L2P4	0.080313	0.162203	1.38927	0.16521	0.999516	-4.78156
PCGF3	-0.0186495	5.75856	-1.38873	0.165374	0.999516	-5.67928
B3GNT4	-0.0589265	-1.69471	-1.38864	0.165401	0.999516	-4.60255
TP73-AS1	0.0219921	4.12912	1.38817	0.165545	0.999516	-5.47113
CHRM3	0.0647091	0.039774	1.38801	0.165593	0.999516	-4.76807
DCLRE1B	0.0191553	3.38153	1.38785	0.165642	0.999516	-5.31552
RUFY3	-0.0217626	5.00388	-1.38783	0.165647	0.999516	-5.61146
ADAM17	0.0209976	5.02085	1.38758	0.165724	0.999516	-5.61611
RHPN1-AS1	0.0286822	2.59654	1.38705	0.165884	0.999516	-5.15032
LSG1	0.0113291	6.14668	1.38655	0.166038	0.999516	-5.69935
QTRTD1	0.0129346	4.54036	1.38606	0.166187	0.999516	-5.54822
RMI1	0.0236445	4.50181	1.38559	0.16633	0.999516	-5.54346
CCAR1	-0.014856	6.6244	-1.38482	0.166567	0.999516	-5.70804
C7orf61	0.0698767	-2.54381	1.38431	0.166721	0.999516	-4.55766
FKBP2	-0.0176785	5.65705	-1.38427	0.166735	0.999516	-5.67907
ADAT1	0.01503	4.99947	1.38415	0.166771	0.999516	-5.6168
NDNF	0.115657	-0.757087	1.38403	0.166808	0.999516	-4.69718
P2RY14	-0.104761	0.846348	-1.38398	0.166821	0.999516	-4.88593
CMYA5	-0.0570067	4.97997	-1.38391	0.166844	0.999516	-5.6095
ORMDL3	0.0175971	6.88128	1.38369	0.16691	0.999516	-5.70753
PRKAR2A	0.0150719	5.98808	1.38368	0.166916	0.999516	-5.69794
BHLHE40	0.0340236	7.82436	1.3833	0.167032	0.999516	-5.68096
TAPT1-AS1	-0.036075	1.89006	-1.3831	0.167093	0.999516	-5.0222
USP7	0.010689	7.10981	1.38303	0.167114	0.999516	-5.70445
SPTBN5	-0.0616731	0.74014	-1.38263	0.167237	0.999516	-4.85092
CCDC15	0.0391892	2.64041	1.38249	0.16728	0.999516	-5.16414
SOSTDC1	-0.0623653	2.33609	-1.38227	0.167345	0.999516	-5.09905
CDON	0.0375405	4.38346	1.3815	0.167584	0.999516	-5.52816
GJB5	-0.0258096	5.0137	-1.38116	0.167687	0.999516	-5.62172
AUP1	-0.0210855	6.52877	-1.38116	0.167688	0.999516	-5.71222
RNF224	-0.0436003	0.374763	-1.38109	0.16771	0.999516	-4.81028
PROCR	-0.0795784	1.27961	-1.38108	0.167713	0.999516	-4.95336
ZNF274	-0.0179152	3.99445	-1.38103	0.167727	0.999516	-5.45366
GBAS	0.0251229	6.4671	1.3809	0.167768	0.999516	-5.71274
TAS2R14	-0.0759278	-2.40405	-1.38037	0.16793	0.999516	-4.56675
GPR107	0.0114912	7.63111	1.37999	0.168048	0.999516	-5.69327
DPH6	0.0188046	2.37496	1.3793	0.168259	0.999516	-5.11654
TRIM46	0.0414254	-0.115111	1.3791	0.168321	0.999516	-4.75972
PARD6G	-0.0375421	2.73899	-1.37904	0.168341	0.999516	-5.18309
LRRN3	-0.0983423	0.00203425	-1.37901	0.168349	0.999516	-4.76474
C6orf226	0.0271921	3.57346	1.37848	0.168513	0.999516	-5.37076
B3GAT3	0.0169779	4.54597	1.37818	0.168604	0.999516	-5.56059
ACAP3	-0.0262138	5.09501	-1.37799	0.168664	0.999516	-5.63563
SCO1	0.0123708	4.73151	1.37763	0.168774	0.999516	-5.58921
PAFAH1B1	0.00880838	7.78267	1.37754	0.168803	0.999516	-5.69085
ZNF277	0.0174292	4.39519	1.37744	0.168834	0.999516	-5.53547
TOX4	0.00961378	6.4616	1.37743	0.168836	0.999516	-5.71748
UBQLN4	-0.0182238	5.1288	-1.37664	0.169081	0.999516	-5.6414
ATP5I	-0.0167179	5.65768	-1.37649	0.169127	0.999516	-5.68955
PTPRU	0.0199706	8.03711	1.37629	0.169187	0.999516	-5.68159
ANP32A-IT1	-0.0840705	-2.33152	-1.37617	0.169225	0.999516	-4.57436
SDSL	-0.0343787	3.09013	-1.37607	0.169256	0.999516	-5.26291
DNTTIP2	0.0129639	6.43861	1.37588	0.169315	0.999516	-5.71938
ADIPOQ-AS1	-0.110575	-2.22978	-1.37572	0.169365	0.999516	-4.59832
APOOL	-0.0206829	5.0865	-1.3757	0.169372	0.999516	-5.63638
RASL10A	-0.0838553	-2.30949	-1.37545	0.169448	0.999516	-4.57627
KRT8	-0.0218046	10.4304	-1.37431	0.169803	0.999516	-5.54714
MYO7B	0.11988	-2.39866	1.37425	0.169822	0.999516	-4.57735
RASSF3	0.0344348	4.77214	1.37422	0.16983	0.999516	-5.59981
TP53RK	0.0144229	5.67201	1.3741	0.169868	0.999516	-5.69464
ZNF383	0.0189657	2.61111	1.37348	0.170061	0.999516	-5.17098
MRC1	-0.0798983	1.77782	-1.37282	0.170266	0.999516	-5.03337
TREML1	0.0885379	-2.34516	1.37274	0.170289	0.999516	-4.58108
NAV1	-0.03192	6.0683	-1.37244	0.170384	0.999516	-5.71519
KCNK5	0.0421942	5.47244	1.37241	0.170391	0.999516	-5.68303
FXYD1	0.0935146	1.44342	1.37197	0.17053	0.999516	-4.9777
SOCS2-AS1	-0.101148	-2.26708	-1.37191	0.170546	0.999516	-4.58174
TERF2	0.011071	4.69714	1.37152	0.170671	0.999516	-5.59178
PIAS4	-0.0175789	4.96619	-1.37141	0.170703	0.999516	-5.62836
GAS6-AS1	0.0662332	-1.14296	1.3712	0.17077	0.999516	-4.66957
ZNF837	0.0237185	2.37008	1.37115	0.170784	0.999516	-5.12559
PEPD	0.0156582	5.46008	1.37099	0.170834	0.999516	-5.68244
MYLPF	-0.052918	0.355622	-1.37058	0.170962	0.999516	-4.82364
C5orf30	-0.0265788	3.66784	-1.37048	0.170994	0.999516	-5.39781
DKFZP586I1420	0.0164316	3.33354	1.37013	0.171103	0.999516	-5.32921
PIPSL	0.0104645	4.54459	1.36967	0.171247	0.999516	-5.57174
ADAMTSL4	-0.0783347	0.826612	-1.36932	0.171357	0.999516	-4.87996
SUPT7L	-0.0127024	5.31236	-1.36898	0.171462	0.999516	-5.67098
CCNF	-0.0379972	2.24165	-1.36884	0.171505	0.999516	-5.09727
LDLRAP1	-0.0223776	6.87066	-1.36858	0.171585	0.999516	-5.72826
MCU	-0.0264057	6.89277	-1.36841	0.17164	0.999516	-5.72803
HLA-DRB5	-0.0904473	7.16578	-1.36832	0.171668	0.999516	-5.72086
MRPL33	-0.0143591	4.98509	-1.36823	0.171696	0.999516	-5.63614
CELSR3	-0.0372288	1.19161	-1.36812	0.171731	0.999516	-4.93231
WDR64	-0.0911385	-1.24795	-1.36752	0.171919	0.999516	-4.65776
SMNDC1	-0.0238587	4.23531	-1.36662	0.172202	0.999516	-5.51974
GRAP2	-0.0547851	2.40692	-1.36654	0.172226	0.999516	-5.13306
KCNS3	-0.0433997	4.94423	-1.36636	0.172282	0.999516	-5.63143
ZBTB24	0.017618	3.96468	1.3659	0.172427	0.999516	-5.46885
BICD1	-0.0327264	2.75149	-1.36558	0.172525	0.999516	-5.21274
DHRS1	0.0239668	5.04546	1.36545	0.172566	0.999516	-5.64817
GDNF-AS1	-0.102336	-1.90753	-1.36463	0.172826	0.999516	-4.62489
LRRC37A4P	0.115093	4.24282	1.36448	0.172871	0.999516	-5.53522
GYG2	0.0391748	2.88505	1.36447	0.172874	0.999516	-5.24047
KCNMB1	-0.0741536	-0.72244	-1.36433	0.172918	0.999516	-4.70778
HSPA7	-0.100693	0.729109	-1.36433	0.17292	0.999516	-4.8696
UEVLD	0.01936	5.26069	1.36388	0.173061	0.999516	-5.67364
FLJ31104	0.062772	-1.03064	1.36383	0.173075	0.999516	-4.68702
MCTP1	-0.0600991	2.82541	-1.36371	0.173115	0.999516	-5.22167
BACH2	-0.0567918	1.42865	-1.3636	0.173147	0.999516	-4.974
RNF41	0.0108978	5.65725	1.36341	0.17321	0.999516	-5.70773
TMEM234	-0.0207022	2.84193	-1.36338	0.173217	0.999516	-5.22743
IARS2	0.0129742	7.34963	1.36332	0.173237	0.999516	-5.72484
GLG1	0.011689	7.80614	1.3633	0.173243	0.999516	-5.70911
FRG1	-0.0150962	4.37626	-1.36328	0.173248	0.999516	-5.54996
SLC16A10	0.081178	-0.914888	1.3632	0.173275	0.999516	-4.69874
SERPINB3	-0.0559216	10.9281	-1.3631	0.173307	0.999516	-5.53122
GGT5	-0.129639	-0.936354	-1.36307	0.173316	0.999516	-4.72512
MBLAC2	0.0264538	2.97958	1.36264	0.17345	0.999516	-5.26155
APC2	0.0727318	-2.28633	1.36259	0.173467	0.999516	-4.59463
GAR1	0.0163868	3.86921	1.36258	0.173471	0.999516	-5.45416
ZBED1	0.0150582	6.10243	1.36248	0.1735	0.999516	-5.73077
ZYG11A	-0.0502301	0.13853	-1.36242	0.17352	0.999516	-4.80383
GEMIN2	0.0215019	2.34722	1.36238	0.173532	0.999516	-5.13196
ALOX12-AS1	0.030438	0.0687601	1.36209	0.173624	0.999516	-4.80021
CSTA	-0.063515	6.09676	-1.36184	0.173704	0.999516	-5.72296
RRP1B	0.0127239	5.31397	1.36051	0.174124	0.999516	-5.68329
APBA3	-0.0182477	3.43504	-1.36009	0.174257	0.999516	-5.3633
TLCD2	-0.0223207	5.55761	-1.36007	0.174263	0.999516	-5.70293
PINX1	-0.0199472	2.46344	-1.35985	0.174332	0.999516	-5.15394
CLTB	-0.0238101	6.41301	-1.35968	0.174386	0.999516	-5.74033
PLD2	-0.0203171	5.40601	-1.35936	0.174487	0.999516	-5.693
LIN52	0.0175656	3.07877	1.35907	0.174579	0.999516	-5.28659
CTSO	0.0214747	5.85776	1.35894	0.17462	0.999516	-5.72428
TMEM70	0.0188853	4.56721	1.35891	0.174629	0.999516	-5.59146
C8orf59	-0.0209849	4.87719	-1.35848	0.174766	0.999516	-5.63444
TSPAN12	-0.0287566	4.58738	-1.35823	0.174845	0.999516	-5.58971
TM6SF1	-0.0682319	0.277995	-1.35821	0.17485	0.999516	-4.82414
NHLRC2	0.0172364	4.98818	1.35801	0.174915	0.999516	-5.65083
CCDC85A	-0.0703789	0.617808	-1.35758	0.175051	0.999516	-4.88153
CXCL6	0.100768	4.53065	1.35751	0.175075	0.999516	-5.58384
TRPT1	-0.0218068	4.66824	-1.35743	0.175099	0.999516	-5.605
CPEB4	0.0208957	6.7825	1.35739	0.175113	0.999516	-5.74403
SLURP1	0.0897069	-0.568413	1.35724	0.175159	0.999516	-4.73918
TMPRSS3	0.0418828	5.11324	1.35719	0.175176	0.999516	-5.66743
SNX2	0.0116858	6.86512	1.35709	0.175206	0.999516	-5.74365
BEST3	0.0933821	-1.01146	1.35708	0.175209	0.999516	-4.69809
C2orf50	0.0501306	3.3823	1.35697	0.175243	0.999516	-5.35889
ZXDA	0.0190307	2.62798	1.35689	0.175271	0.999516	-5.19546
RAB3A	-0.0341192	1.04246	-1.35651	0.175391	0.999516	-4.92399
ENTPD8	0.0661182	2.16734	1.3564	0.175426	0.999516	-5.12631
ST6GALNAC3	0.0850266	-1.09259	1.35621	0.175488	0.999516	-4.69403
AASDHPPT	0.0145872	5.24758	1.35613	0.175511	0.999516	-5.68206
RNF219	0.0136971	4.0146	1.35606	0.175534	0.999516	-5.49249
MREG	-0.0270931	4.48175	-1.356	0.175553	0.999516	-5.57891
GPLD1	0.0649022	1.26821	1.35598	0.175559	0.999516	-4.96571
TRAPPC10	0.0160208	5.79232	1.35494	0.175892	0.999516	-5.72729
CYB561A3	0.0295127	6.44902	1.3548	0.175935	0.999516	-5.74725
PRCP	0.0180598	5.69649	1.35427	0.176104	0.999516	-5.72182
PTPN7	-0.0618664	3.38833	-1.35403	0.176182	0.999516	-5.35622
GTF2IRD2	-0.029521	3.04371	-1.35377	0.176263	0.999516	-5.28258
SLC25A42	0.0232519	3.57153	1.35376	0.176268	0.999516	-5.40282
ANAPC5	0.0182898	7.17754	1.35371	0.176281	0.999516	-5.74216
[truncated: 14,596 more rows]
