# Supplementary material for: Nasal airway transcriptome-wide association study of asthma reveals genetically driven mucus pathobiology
Source: Nat Commun. 2022 Mar 28;13:1632. doi: 10.1038/s41467-022-28973-7 (PMC8960819; doi:10.1038/s41467-022-28973-7)
Supplement: Supplementary file 4 — Supplementary Data 1-14 [file 41467_2022_28973_MOESM4_ESM.zip › 41467_2022_28973_MOESM4_ESM (1)/Supplementary Data 13.xlsx]

## Sheet: Sheet1
Supplementary Data 13. Clinical and basic demographic information of GALA II participants.
	HC (N=254)	Asthmatic (N=441)
Sex (M, %)	108 (43%)	223 (51%)
Age (years)	14.1 ± 3.1	14.0 ± 3.3
BMI (kg/m2)	22.8 ± 5.3	24.4 ± 6.8
Total IGE (kU/L)	330.8 ± 563.9	513.2 ± 680.2
Eosinophils (%)	3.8 ± 2.8	4.9 ± 3.9
FeNO (ppb)	19.2 ± 16.1	30.5 ± 29.3
FEV1 (%)	94.0 ± 14.2	88.3 ± 16.7
T2 status=T2 high	109 (43%)	255 (58%)
Has genotype	247 (97%)	434 (98%)
