# Supplementary material for: Nasal airway transcriptome-wide association study of asthma reveals genetically driven mucus pathobiology
Source: Nat Commun. 2022 Mar 28;13:1632. doi: 10.1038/s41467-022-28973-7 (PMC8960819; doi:10.1038/s41467-022-28973-7)
Supplement: Supplementary file 4 — Supplementary Data 1-14 [file 41467_2022_28973_MOESM4_ESM.zip › 41467_2022_28973_MOESM4_ESM (1)/Supplementary Data 14.xlsx]

## Sheet: Sheet1
Supplementary Data 14. T2 network genes.
gene
AADAC
ADAMTS9
ADORA1
ADRA2A
AFF2
AHSG
ALOX15
ALOX15P1
ANO6
ANO7
APOB
ATRNL1
BICD1
C1QTNF1
C1orf186
C4orf36
C8orf59
CACNB4
CASQ2
CCBL1
CCDC85A
CCL26
CD34
CD44
CD9
CDH26
CDK15
CEBPE
CHRM1
CHST6
CISH
CLC
CLCA1
COL13A1
CPA3
CPNE3
CREB3L4
CRLS1
CST1
CST2
CST4
CTSC
CTSG
DAAM2
DHX35
DLC1
DNAJC10
DOK1
DPP4
DRD1
ELOVL5
ERVFRD-1
FBN2
FETUB
FLJ46066
FNDC4
GADD45G
GATA1
GATA2
GCNT4
GCSAML
GDNF
GFI1B
GFRA3
GRM7-AS1
GSN
GUCY1B3
HEXA-AS1
HMG20B
HPGDS
IL17RB
IL1RL1
IL1RL2
ITGA10
ITGA2B
ITLN1
JPH4
KCNJ11
KRBA1
KRT1
LBH
LINC01320
LINC01336
LOC100129434
LOC100507002
LOC101927394
LOC101928834
LRRC31
LRRC4B
MAP2
MCF2L
MOCS1
MPPED2
MS4A2
MTX2
MYL9
NDUFA4L2
NOL3
NTRK1
NTRK2
OLIG2
PAGR1
PCSK6
PDIA5
PGF
PHLDB2
POC1B
POSTN
PRB1
PRB2
PRB4
PROCR
PRR15
PTCHD4
PTGDR2
PTGS1
PTS
REG4
RGS13
RIMKLA
RPS27L
RTKN
RTN4R
SCN2A
SCN7A
SDC2
SEC14L1
SEC22A
SERPINA11
SERPINF1
SFRP1
SIGLEC17P
SIGLEC6
SLC18A2
SLC1A5
SLC24A3
SLC29A4
SLC9B2
SULT1C2
TAL1
TFF3
TIE1
TMEM211
TOM1L1
TPM1
TPSAB1
TPSB2
TPSD1
TSPAN3
TTPA
USP28
UTS2
VSTM1
VWF
ZMAT4
ZNF706
