# Supplementary material for: Nasal airway transcriptome-wide association study of asthma reveals genetically driven mucus pathobiology
Source: Nat Commun. 2022 Mar 28;13:1632. doi: 10.1038/s41467-022-28973-7 (PMC8960819; doi:10.1038/s41467-022-28973-7)
Supplement: Supplementary file 4 — Supplementary Data 1-14 [file 41467_2022_28973_MOESM4_ESM.zip › 41467_2022_28973_MOESM4_ESM (1)/Supplementary Data 2.xlsx]

## Sheet: Sheet 1
Supplementary Data 2. Table of eGenes. Two-sided p-values were obtained from FASTQTL. Benjamini-Hochberg correction was used to control for false discovery rate.
Gene	Number of Variants	Beta Shape 1	Beta Shape 2	True Degrees of Freedom	P-Value True Degrees of Freedom	Lead Variant ID	Lead Variant Distance from TSS	Lead Variant Chromosome	Lead Variant Position	Lead Variant Effect Allele	Lead Variant Other Allele	Lead Variant Sample # with Minor Allele	Lead Variant # of Minor Alleles	Lead Variant MAF	ref_factor	Lead Variant Nominal P-Value	Lead Variant Nominal Slope	Lead Variant Nominal Slope SE	Permutation P-Value (Standard)	Permutation P-Value (Beta)	FDR P-Value	Gene Level Nominal Threshold
LOC100288069	4964	1.05379	528.14	512.98	6.17632e-05	rs113340103	8615	1	770072	A	T	80	85	0.0624082	1	1.22934e-05	0.338328	0.0767433	0.0217978	0.0260633	0.0328573	9.46912e-05
LOC100133331	4817	1.02588	519.811	517.888	1.1664e-44	rs144022023	-67071	1	797421	G	A	82	86	0.0631424	1	2.23596e-52	-1.0779	0.0641431	9.999e-05	5.14272e-43	4.45232e-42	8.73817e-05
LINC01128	5117	1.06068	523	508.938	6.17936e-05	rs150344285	7113	1	834705	C	G	57	59	0.0433186	1	1.13591e-05	0.435511	0.0983936	0.0221978	0.0251295	0.0317129	9.78535e-05
FAM41C	5217	1.05357	549.141	514.77	7.52984e-07	rs72558500	21423	1	855378	G	GTA	443	569	0.417768	-1	7.0383e-08	-0.142447	0.0261026	0.00019998	0.000266024	0.000399235	9.10028e-05
SAMD11	5419	1.05694	559.455	513.294	3.70991e-19	rs78128413	-5954	1	919788	A	G	180	193	0.141703	1	1.66586e-22	0.68076	0.067018	9.999e-05	2.59027e-17	8.20656e-17	9.03423e-05
NOC2L	5512	1.02892	622.606	523.944	4.28222e-55	rs111463901	12428	1	946870	A	C	65	65	0.0477239	1	5.91399e-64	-1.17894	0.0618277	9.999e-05	8.48793e-54	1.00429e-52	7.37405e-05
KLHL17	5626	1.07719	520.642	500.435	2.6532e-43	rs142545439	4749	1	965337	C	CTTAT	494	640	0.469897	1	1.73486e-52	0.349281	0.0207577	9.999e-05	1.11863e-43	9.89062e-43	0.000103775
PERM1	5724	1.03384	623.44	522.229	2.35495e-25	rs28477686	7102	1	975014	T	C	448	563	0.413363	1	2.18033e-29	-0.560798	0.0472449	9.999e-05	2.63993e-23	1.0875e-22	7.492e-05
PLEKHN1	5666	1.0552	595.764	514.651	8.66236e-24	rs13303118	16506	1	983004	T	G	505	655	0.48091	1	6.11388e-28	0.266249	0.0231045	9.999e-05	3.82302e-22	1.49739e-21	8.4343e-05
HES4	5904	1.05846	583.541	508.118	1.37381e-07	rs2710880	4385	1	995786	G	A	444	553	0.406021	1	7.55839e-09	0.101337	0.0172921	0.00019998	4.50117e-05	7.14601e-05	8.70553e-05
ISG15	5965	1.05433	650.678	517.172	7.14806e-11	rs4615788	22	1	1013490	G	C	149	156	0.114537	-1	1.39415e-12	0.251917	0.0348157	9.999e-05	1.81474e-08	3.56833e-08	7.69999e-05
AGRN	5979	1.07573	644.351	514.502	6.60695e-20	rs34927559	-488	1	1019636	G	A	199	216	0.158824	-1	2.41188e-23	-0.30377	0.0292747	9.999e-05	2.36975e-18	7.87974e-18	8.34566e-05
RNF223	6211	1.03007	662.219	517.664	7.25103e-20	rs4075116	6057	1	1068249	T	C	342	403	0.296324	-1	3.65461e-23	-0.350292	0.0339109	9.999e-05	1.53106e-17	4.91072e-17	6.961e-05
TTLL10	6712	1.04734	647.822	506.984	6.75746e-62	rs11260538	366	1	1174273	A	G	118	122	0.0895742	1	3.15218e-74	-0.812207	0.0386392	9.999e-05	7.40274e-62	1.14143e-60	7.55311e-05
SDF4	6837	1.0605	713.641	514.651	3.11778e-17	rs12061357	40116	1	1191950	T	C	95	99	0.0726872	1	3.60931e-20	-0.274851	0.0288371	9.999e-05	3.23447e-15	9.24801e-15	7.16721e-05
TNFRSF18	6788	1.03478	735.127	520.23	1.82897e-22	rs12061357	14758	1	1191950	T	C	95	99	0.0726872	1	4.18918e-26	-0.503362	0.045451	9.999e-05	2.92153e-20	1.05237e-19	6.37463e-05
B3GALT6	6880	1.06207	690.393	508.013	4.44789e-21	rs74374908	-10005	1	1222245	T	C	97	101	0.0741557	1	4.98343e-25	-0.576904	0.0533857	9.999e-05	2.44574e-19	8.46962e-19	7.44733e-05
PUSL1	7186	1.03946	767.25	516.232	4.81665e-10	rs115316182	-21305	1	1287310	T	C	46	46	0.0337739	1	1.26326e-11	-0.440221	0.0637556	9.999e-05	2.02486e-07	3.74344e-07	6.20757e-05
UBE2J2	6963	1.06455	691.977	509.206	1.06016e-05	rs910556	-13462	1	1287315	C	G	255	282	0.207048	1	1.39918e-06	0.110281	0.0226287	0.00389961	0.00517156	0.00698036	7.49163e-05
CPTP	7253	1.0468	821.438	521.573	2.36942e-35	rs307346	589	1	1325353	C	A	114	121	0.0888399	-1	4.01178e-41	-0.528697	0.0364818	9.999e-05	6.25745e-34	4.00054e-33	5.94586e-05
FAM132A	6922	1.06008	683.23	509.803	6.37393e-05	rs3845295	-106482	1	1353203	G	C	107	114	0.0837004	-1	1.19894e-05	-0.335856	0.0760859	0.0328967	0.0343569	0.0427373	7.47574e-05
CPSF3L	7193	1.07365	744.815	510.728	5.28844e-10	rs34782209	-34452	1	1359138	T	C	273	323	0.237151	-1	1.09692e-11	-0.217286	0.0313707	9.999e-05	1.28652e-07	2.40638e-07	7.17135e-05
AURKAIP1	7576	1.0701	801.188	511.011	1.59662e-20	rs112533928	636	1	1374801	G	A	141	154	0.113069	1	3.14437e-24	-0.222331	0.0209672	9.999e-05	8.11187e-19	2.7499e-18	6.58988e-05
LOC148413	7676	1.03275	829.514	518.932	1.20585e-19	rs113617566	-9754	1	1389777	A	G	26	26	0.0190896	1	7.50277e-23	-1.12979	0.110239	9.999e-05	2.95088e-17	9.32612e-17	5.60952e-05
ACAP3	7105	1.04082	808.193	524.332	7.57237e-30	rs1240746	-87458	1	1395346	G	A	465	603	0.442731	1	1.65897e-34	-0.217055	0.0166336	9.999e-05	5.11614e-28	2.55777e-27	5.92079e-05
MRPL20	7683	1.0549	782.626	511.533	8.40336e-31	rs11548045	298	1	1407014	A	G	36	37	0.0271659	1	1.81584e-36	-0.88024	0.0652749	9.999e-05	2.06705e-29	1.0934e-28	6.41417e-05
ANKRD65	7747	1.04698	848.221	517.649	7.38229e-54	rs3766165	2229	1	1419214	G	A	237	269	0.197504	1	2.98278e-63	-0.556285	0.0293818	9.999e-05	2.68756e-53	3.1342e-52	5.76166e-05
LOC102724312	7819	1.05335	897.936	521.155	1.59082e-34	rs1240701	1198	1	1433374	C	T	482	642	0.472059	1	3.47145e-40	0.426153	0.0298171	9.999e-05	3.15583e-33	1.96166e-32	5.56144e-05
VWA1	7849	1.06265	878.092	516.904	2.3957e-67	rs1240701	-2150	1	1433374	C	T	482	642	0.472059	1	2.80876e-79	0.326789	0.0148754	9.999e-05	2.09577e-68	4.01662e-67	5.8668e-05
ATAD3C	7936	1.05072	808.294	509.341	3.7745e-19	rs78689788	22468	1	1472158	G	C	299	355	0.261414	1	1.17021e-22	0.525094	0.0514896	9.999e-05	4.8727e-17	1.52528e-16	6.12353e-05
MXRA8	7457	1.04765	846.398	520.006	1.04624e-06	rs9439434	-137189	1	1500729	A	G	330	388	0.284875	1	1.20257e-07	-0.244064	0.0455632	0.00029997	0.000620147	0.000903623	5.78726e-05
ATAD3A	8232	1.04968	944.867	520.185	1.70221e-58	rs9439464	22074	1	1534218	G	C	428	545	0.400147	-1	2.13813e-68	-0.602883	0.0302699	9.999e-05	2.98434e-58	4.08739e-57	5.22005e-05
ATAD3B	8078	1.05456	908.743	518.351	1.06309e-28	rs9439464	62433	1	1534218	G	C	428	545	0.400147	-1	1.55581e-33	0.282987	0.0220565	9.999e-05	4.07214e-27	1.96938e-26	5.51774e-05
C1orf233	8618	1.04164	996.704	521.17	6.03563e-16	rs7366635	45401	1	1554694	G	A	510	666	0.488987	-1	1.977e-18	-0.256376	0.0283453	9.999e-05	1.83015e-13	4.79798e-13	4.81458e-05
SSU72	8358	1.07307	925.499	514.666	1.22359e-09	rs150737039	226	1	1574655	G	GGC	505	654	0.480176	1	3.54383e-11	0.153133	0.0227017	9.999e-05	4.03092e-07	7.31092e-07	5.76049e-05
MIB2	8708	1.02896	1052.5	530.075	2.28732e-31	rs7418389	1131	1	1616547	C	T	415	513	0.376652	-1	6.68571e-36	-0.321796	0.0240864	9.999e-05	3.76953e-29	1.97616e-28	4.36284e-05
SLC35E2	8856	1.0845	908.593	508.401	4.07125e-108	rs115866895	84821	1	1661177	G	A	222	244	0.179148	1	1.47791e-129	1.33889	0.0426468	9.999e-05	5.33598e-114	4.52311e-112	6.08855e-05
SLC35E2B	8860	1.04511	993.961	519.917	2.30927e-93	rs72634819	27742	1	1665061	T	C	219	241	0.176946	1	2.15058e-109	-1.15391	0.0418357	9.999e-05	2.03402e-94	8.35075e-93	4.88562e-05
CDK11B	8790	1.05054	982.569	520.454	1.40598e-07	rs36048328	-13964	1	1673060	A	G	415	501	0.367841	1	1.16712e-08	-0.203777	0.0352332	9.999e-05	8.62263e-05	0.000134486	5.03441e-05
CDK11A	8860	1.04463	960.069	518.082	1.26431e-47	rs374313793	35130	1	1689221	A	G	53	54	0.0397059	1	7.47704e-56	-1.54986	0.0885958	9.999e-05	1.30525e-46	1.25999e-45	5.04979e-05
MMP23A	8783	1.04332	910.845	513.04	4.02367e-32	rs3044847	84595	1	1717376	C	CTAACACCCG	374	460	0.339734	1	6.17951e-38	-0.580115	0.042017	9.999e-05	2.10842e-30	1.16144e-29	5.29886e-05
NADK	8850	1.02682	1143.36	536.773	4.27447e-20	rs2235538	20714	1	1759354	A	G	435	549	0.403676	1	1.17482e-22	0.150565	0.0147647	9.999e-05	1.7644e-17	5.64436e-17	3.98602e-05
TMEM52	9099	1.05029	1000.51	518.873	1.89408e-06	rs111291999	73999	1	1845301	A	C	52	53	0.0389134	1	2.33496e-07	-0.345238	0.0660144	0.00059994	0.00135118	0.00191542	4.93995e-05
CALML6	9090	1.06442	982.439	518.589	9.75542e-06	rs6670246	-48877	1	1865951	A	T	302	351	0.257709	1	1.58059e-06	0.193349	0.0398789	0.00519948	0.00687055	0.00916827	5.27456e-05
GNB1	8858	1.04824	913.942	514.398	1.73357e-20	rs184495980	644	1	1890472	G	C	87	90	0.0661765	1	4.88516e-24	0.440522	0.0417364	9.999e-05	2.40029e-18	7.97973e-18	5.37034e-05
CFAP74	9103	1.05843	1064.16	524.004	1.36847e-48	rs35032062	22774	1	1981062	G	A	328	391	0.287078	1	2.28959e-56	0.334202	0.0189945	9.999e-05	3.40595e-48	3.45832e-47	4.77348e-05
PRKCZ	9148	1.05995	1007.16	519.991	1.35178e-31	rs925905	62127	1	2112598	C	T	437	553	0.406021	-1	7.82283e-37	0.353732	0.0260757	9.999e-05	2.83132e-30	1.55362e-29	5.06927e-05
FAAP20	9149	1.04274	1030.09	522.99	5.24902e-24	rs184913942	18182	1	2194537	A	C	217	241	0.183969	1	8.95335e-28	-0.369106	0.032142	9.999e-05	7.22243e-22	2.79418e-21	4.67617e-05
LOC100129534	9354	1.03678	1173.52	530.21	5.69511e-22	rs16825067	-3749	1	2356409	C	G	335	386	0.283407	1	4.47552e-25	-0.297736	0.0275221	9.999e-05	1.4114e-19	4.92977e-19	4.02116e-05
MORN1	9272	1.06813	1038.43	517.456	1.33635e-24	rs4648834	24934	1	2366816	G	A	349	408	0.299559	1	9.36882e-29	-0.194501	0.0165966	9.999e-05	5.10674e-23	2.0746e-22	5.05164e-05
RER1	9295	1.06337	1172.94	524.452	5.68953e-29	rs3001337	9773	1	2401549	C	T	233	257	0.188693	-1	1.76491e-33	0.337585	0.0263374	9.999e-05	1.64742e-27	8.06573e-27	4.4026e-05
PEX10	9341	1.04385	1235.05	532.134	1.14234e-11	rs1129333	8333	1	2404237	G	A	226	249	0.182819	-1	3.50668e-13	0.193013	0.0259536	9.999e-05	6.26507e-09	1.27198e-08	3.91505e-05
PLCH2	9357	1.06918	1055.79	513.294	5.43728e-20	rs12022929	-38918	1	2428542	T	G	73	77	0.0565345	1	1.70057e-23	0.497842	0.0477971	9.999e-05	4.18812e-18	1.37782e-17	4.98576e-05
PANK4	9339	1.04564	1212.57	525.555	9.32978e-07	rs2477707	27009	1	2499618	T	C	331	387	0.284141	1	1.22744e-07	-0.19971	0.0373099	0.00039996	0.00081321	0.001173	4.01211e-05
LOC115110	9365	1.05672	1099.54	518.246	2.23962e-41	rs4870	296	1	2556714	G	A	484	618	0.453745	-1	1.79019e-48	-0.471173	0.0294147	9.999e-05	1.76747e-40	1.39482e-39	4.59352e-05
LOC100996583	9404	1.06341	1124.48	516.904	1.14587e-36	rs191100912	11306	1	2577842	C	T	41	43	0.0315712	1	4.9381e-43	1.28436	0.0862262	9.999e-05	1.02916e-35	6.99156e-35	4.59294e-05
TNFRSF14	9370	1.0776	1138.78	518.067	2.95614e-11	rs10910096	24905	1	2581271	C	T	466	579	0.42511	-1	5.1599e-13	0.128682	0.0174342	9.999e-05	8.55451e-09	1.72304e-08	4.75113e-05
MMEL1	9433	1.06163	1223.13	524.75	1.80641e-26	rs3748819	39514	1	2593527	T	C	467	603	0.442731	1	1.49552e-30	-0.284325	0.0234128	9.999e-05	8.63186e-25	3.79633e-24	4.19764e-05
FAM213B	9447	1.07483	1229.88	521.841	6.19017e-12	rs77157427	14080	1	2600541	G	A	287	339	0.248899	1	1.00762e-13	-0.201049	0.0264022	9.999e-05	1.81774e-09	3.80288e-09	4.35984e-05
TTC34	9661	1.07984	1119.05	512.473	1.16899e-07	rs79031158	21664	1	2768000	A	G	449	585	0.434621	-1	7.22228e-09	0.127332	0.0216983	0.00019998	6.18102e-05	9.72053e-05	4.87004e-05
ARHGEF16	11713	1.02628	1595.08	536.102	1.34092e-14	rs2185639	18579	1	3473163	T	C	304	349	0.256241	-1	1.98873e-16	0.186602	0.022059	9.999e-05	1.10894e-11	2.63259e-11	2.85178e-05
MEGF6	11790	1.05597	1590.41	531.075	6.30032e-26	rs28447582	79698	1	3531796	A	G	403	506	0.372059	1	1.38872e-29	-0.237486	0.0199293	9.999e-05	5.73985e-24	2.44062e-23	3.16783e-05
TPRG1L	12178	1.04743	1568.02	528.957	4.12775e-22	rs137965653	4707	1	3629700	C	CCGGG	383	470	0.345081	1	2.71634e-25	-0.282223	0.0259575	9.999e-05	8.69637e-20	3.06704e-19	3.12163e-05
WRAP73	12179	1.06552	1475.41	523.84	2.39789e-31	rs9662739	-7749	1	3657855	A	T	392	475	0.348752	1	2.76501e-36	0.340066	0.0252934	9.999e-05	5.46371e-30	2.95808e-29	3.52507e-05
TP73	12207	1.08667	1378.85	515.263	3.41341e-10	rs1801174	69544	1	3722110	T	C	240	277	0.203377	-1	8.04652e-12	-0.112153	0.0160826	9.999e-05	1.28047e-07	2.39533e-07	4.04009e-05
TP73-AS1	12762	1.03725	1552.92	523.855	3.0581e-42	rs3737590	879	1	3746493	T	A	348	397	0.291483	1	5.56427e-49	0.418762	0.0259757	9.999e-05	1.74603e-40	1.37854e-39	3.04371e-05
SMIM1	13020	1.04324	1739.86	531.746	1.55127e-13	rs8379	7564	1	3780326	C	A	434	542	0.398529	-1	2.4877e-15	-0.323627	0.0398314	9.999e-05	1.02153e-10	2.29313e-10	2.77335e-05
LRRC47	13044	1.05828	1569.47	521.021	1.38865e-15	rs145400060	-9918	1	3806421	T	C	30	30	0.0220264	1	5.18431e-18	0.745345	0.0835147	9.999e-05	4.44111e-13	1.1406e-12	3.23503e-05
CEP104	13058	1.04758	1677.28	528.539	2.70207e-50	rs7530315	48354	1	3808878	T	A	338	399	0.292952	-1	7.22372e-58	-0.40862	0.022842	9.999e-05	2.76933e-49	2.90541e-48	2.91978e-05
DFFB	13078	1.04553	1656.21	528.062	2.54745e-24	rs12740603	641	1	3857909	T	G	384	459	0.3375	1	6.92218e-28	-0.437523	0.0380103	9.999e-05	4.88629e-22	1.90553e-21	2.93633e-05
LINC01134	13074	1.04072	1672.84	528.897	1.32786e-06	rs74608314	-14100	1	3886305	T	C	16	17	0.0124816	1	2.01818e-07	0.985989	0.187528	0.00109989	0.00169963	0.00238694	2.85959e-05
C1orf174	13116	1.03557	1926.97	542.188	4.88504e-25	rs6674160	5488	1	3894804	A	G	160	168	0.123348	1	5.21064e-28	-0.636273	0.0551343	9.999e-05	1.6562e-22	6.57464e-22	2.43865e-05
AJAP1	13030	1.06832	1336.42	512.757	2.68728e-07	rs2411894	137801	1	4792847	T	C	442	565	0.414831	1	1.95637e-08	-0.185107	0.0325238	9.999e-05	0.000202601	0.000306837	3.92775e-05
NPHP4	10641	1.0784	1174.45	519.111	3.38051e-36	rs142216967	120466	1	5872006	G	GATT	231	250	0.183554	1	2.64167e-42	0.362884	0.0246155	9.999e-05	1.10489e-35	7.50304e-35	4.61879e-05
KCNAB2	10306	1.05747	1094.21	519.783	6.20545e-21	rs1295101	3809	1	5996108	G	A	459	574	0.422059	1	2.49844e-24	0.223324	0.0210105	9.999e-05	6.8279e-19	2.32482e-18	4.62751e-05
RPL22	10275	1.05595	1033.59	516.874	2.64869e-05	rs12141181	29529	1	6170089	C	T	211	235	0.17254	1	4.90824e-06	-0.0883359	0.0191623	0.019698	0.0215367	0.0274185	4.874e-05
LOC102724450	10232	1.06617	992.808	512.324	7.33845e-56	rs3789520	6749	1	6199030	T	C	336	392	0.287812	1	2.80905e-66	0.662987	0.0339765	9.999e-05	2.51023e-56	3.2352e-55	5.24975e-05
RNF207	10233	1.04586	1025.91	517.336	6.00678e-19	rs114174266	-104	1	6206026	G	A	68	68	0.0499266	1	4.28412e-22	-0.336862	0.0335193	9.999e-05	1.21207e-16	3.71626e-16	4.74562e-05
ICMT	10219	1.06272	1039.56	517.336	4.0685e-72	rs41278922	15171	1	6220812	C	G	162	172	0.126285	1	7.61494e-85	-0.80137	0.0348297	9.999e-05	2.11897e-73	4.7504e-72	4.95675e-05
LINC00337	10215	1.05378	1001.56	514.591	1.27009e-12	rs116431230	-92	1	6236149	C	A	194	208	0.152941	1	1.03852e-14	0.473378	0.0596866	9.999e-05	4.12919e-10	8.97705e-10	4.9933e-05
GPR153	10181	1.06269	1010.61	515.128	3.3043e-14	rs4908876	-39470	1	6300444	T	A	71	75	0.0551471	1	1.42977e-16	-0.345315	0.0406152	9.999e-05	7.15929e-12	1.71706e-11	5.09822e-05
ACOT7	10155	1.02794	1105.72	527.48	1.28508e-10	rs74804516	60575	1	6333190	A	G	105	110	0.0807636	1	4.52761e-12	-0.311778	0.0441584	9.999e-05	9.0367e-08	1.70544e-07	4.13799e-05
HES2	9843	1.06538	969.154	515.472	9.42626e-11	rs560182244	16092	1	6403826	C	T	27	27	0.0198238	1	1.7766e-12	0.62565	0.0868969	9.999e-05	3.07551e-08	5.96274e-08	5.36386e-05
ESPN	9855	1.05952	993.496	514.86	3.30229e-16	rs45526846	3274	1	6428063	A	G	81	85	0.0624082	1	6.01048e-19	0.336527	0.0366133	9.999e-05	5.77444e-14	1.55035e-13	5.13162e-05
TAS1R1	9947	1.07468	1007.61	513.145	9.15578e-07	rs45481403	-94061	1	6461218	A	G	40	41	0.0301028	1	8.45984e-08	0.582976	0.107504	0.00019998	0.000529265	0.00077611	5.31892e-05
TNFRSF25	9857	1.05304	998.2	516.307	3.98254e-05	rs75682285	-5712	1	6471906	T	C	87	92	0.0675477	1	7.83181e-06	0.152105	0.0337382	0.030097	0.0320743	0.0400265	4.99762e-05
PLEKHG5	9854	1.0486	995.395	516.367	8.27624e-06	rs116799550	-100132	1	6620192	A	G	17	17	0.0124816	1	1.23715e-06	0.559865	0.114289	0.00449955	0.00636012	0.00851849	4.93695e-05
THAP3	9879	1.07562	992.257	511.623	1.02315e-28	rs12127191	848	1	6625714	T	C	407	493	0.361968	1	5.6632e-34	-0.372949	0.0288453	9.999e-05	1.26466e-27	6.22754e-27	5.41775e-05
DNAJC11	9870	1.05129	1000.83	516.083	2.7153e-08	rs200440	48683	1	6653222	G	A	483	627	0.460352	-1	1.45797e-09	-0.136013	0.0221404	9.999e-05	1.54954e-05	2.5371e-05	4.95512e-05
CAMTA1	9523	1.03676	976.838	519.902	2.29823e-06	rs6691442	114811	1	6900136	A	G	509	661	0.485316	1	3.00861e-07	0.167017	0.032239	0.00179982	0.00176374	0.0024733	4.83044e-05
VAMP3	8889	1.04829	831.588	515.576	2.74678e-54	rs1048785	10000	1	7781270	A	G	101	105	0.0770925	1	5.2338e-64	0.750198	0.0393221	9.999e-05	8.01516e-54	9.49008e-53	5.90315e-05
TNFRSF9	9050	1.06012	789.115	508.386	3.53537e-05	rs227151	47787	1	7895377	A	T	466	602	0.441997	1	5.77338e-06	-0.10829	0.0236707	0.0189981	0.0215965	0.0274844	6.47356e-05
UTS2	8873	1.03967	817.059	517.008	1.20898e-13	rs74315081	-41960	1	7895450	T	C	129	135	0.0991189	1	7.48417e-16	0.485135	0.0585547	9.999e-05	3.89284e-11	8.96421e-11	5.83339e-05
PARK7	9167	1.05944	800.532	507.968	8.14974e-38	rs35675666	258	1	7961913	T	G	217	235	0.17254	1	3.86426e-45	0.417565	0.0272309	9.999e-05	5.90583e-37	4.16316e-36	6.36679e-05
LOC102724552	9346	1.05458	1001.87	522.751	3.48385e-05	rs10399665	-77419	1	8347227	T	C	503	668	0.490455	1	7.62799e-06	0.21516	0.0476633	0.0254975	0.0278714	0.0349814	5.00521e-05
RERE	9350	1.04745	1032.06	527.42	1.92877e-14	rs301807	392876	1	8424763	G	A	448	560	0.41116	-1	1.72085e-16	0.155405	0.0183304	9.999e-05	6.05569e-12	1.45854e-11	4.74298e-05
ENO1-AS1	8672	1.05061	906.242	516.829	4.76267e-12	rs4908519	-6482	1	8872354	T	C	417	529	0.388399	1	5.62825e-14	0.275642	0.0358123	9.999e-05	1.59266e-09	3.34308e-09	5.4597e-05
CA6	8566	1.03601	955.418	527.883	4.6453e-05	rs79721666	-140	1	8945695	A	G	55	56	0.041116	1	1.17597e-05	-0.420123	0.095083	0.0343966	0.0381891	0.0472971	4.9259e-05
ENO1	8720	1.06436	858.284	510.385	7.77225e-09	rs150546544	-142642	1	9021733	A	G	20	21	0.0154185	1	2.66147e-10	-0.394444	0.061396	9.999e-05	3.01091e-06	5.16875e-06	6.0363e-05
SLC2A5	8528	1.04186	898.394	517.828	6.72694e-08	rs12080175	13143	1	9056684	C	T	337	397	0.291483	1	4.50974e-09	0.197409	0.0331763	9.999e-05	3.95149e-05	6.3027e-05	5.34544e-05
GPR157	8451	1.0653	889.049	514.562	7.70099e-08	rs7555576	28863	1	9100306	G	A	189	210	0.154185	1	4.7294e-09	0.186467	0.0313808	9.999e-05	3.5558e-05	5.69128e-05	5.84558e-05
SLC45A1	9285	1.05412	879.993	511.593	1.20057e-05	rs80066406	918982	1	9237068	T	C	25	25	0.0183554	1	1.71595e-06	-0.692064	0.143241	0.00589941	0.00802139	0.0106348	5.68957e-05
H6PD	8271	1.06355	825.038	513.025	1.12659e-21	rs2097520	37109	1	9271914	G	C	343	401	0.29442	1	1.64883e-25	-0.396327	0.0362711	9.999e-05	6.45943e-20	2.29283e-19	6.2627e-05
SPSB1	8267	1.03939	821.671	518.798	7.59814e-15	rs1294032	7494	1	9300377	C	T	487	621	0.456618	1	3.24767e-17	-0.206439	0.0237482	9.999e-05	2.22118e-12	5.49745e-12	5.79505e-05
TMEM201	8511	1.06522	802.319	514.636	4.54319e-05	rs113498177	-58001	1	9530874	C	T	141	148	0.108664	1	8.84156e-06	0.148522	0.0331394	0.0246975	0.028004	0.0351427	6.47572e-05
PIK3CD-AS2	8496	1.03204	858.501	518.917	1.03452e-35	rs4129341	42706	1	9644867	G	T	333	400	0.293686	1	9.5106e-42	-0.408402	0.0279257	9.999e-05	8.23453e-34	5.23117e-33	5.4067e-05
PIK3CD	8464	1.08837	814.707	512.071	2.16175e-18	rs1135427	76049	1	9727782	T	G	482	607	0.445668	1	1.21156e-21	-0.176109	0.0177352	9.999e-05	8.40851e-17	2.60149e-16	6.87456e-05
CLSTN1	8574	1.06538	900.369	520.245	1.06045e-13	rs9887930	-5329	1	9829854	A	G	93	96	0.0705882	1	7.88251e-16	-0.252895	0.0305492	9.999e-05	2.0523e-11	4.79658e-11	5.77361e-05
CTNNBIP1	8912	1.04987	984.593	520.364	2.61394e-11	rs2083577	2222	1	9908035	C	T	153	164	0.120411	1	5.02401e-13	0.15103	0.0204513	9.999e-05	1.05344e-08	2.1049e-08	5.01267e-05
RBP7	8910	1.05178	1019.28	523.318	2.74137e-09	rs72859558	-556	1	9996642	C	A	89	91	0.0668135	1	1.31269e-10	-0.417872	0.0639091	9.999e-05	1.40878e-06	2.47477e-06	4.8735e-05
KIF1B	8728	1.03576	1083.25	536.967	6.9255e-35	rs11121529	923	1	10211630	G	C	249	277	0.203377	1	1.83316e-39	0.351809	0.0248853	9.999e-05	5.69458e-33	3.50395e-32	4.34086e-05
PGD	8460	1.05785	864.526	522.244	2.57427e-121	rs11121561	2127	1	10401120	G	A	463	576	0.422908	-1	1.30075e-141	0.615303	0.0182449	9.999e-05	3.3907e-125	4.54888e-123	5.8643e-05
APITD1	8460	1.04995	834.515	519.141	2.62148e-09	rs1760666	7751	1	10437854	A	G	493	647	0.475037	-1	1.05079e-10	0.15852	0.0241129	9.999e-05	1.11618e-06	1.97217e-06	5.91569e-05
APITD1-CORT	8460	1.03563	861.016	527.002	4.45494e-05	rs544289	9076	1	10439179	G	A	170	189	0.138767	1	1.10195e-05	-0.238967	0.0539067	0.0320968	0.0329796	0.0411081	5.45874e-05
PEX14	8473	1.06018	775.068	513.95	3.17039e-07	rs284301	159121	1	10634068	A	G	219	248	0.182085	1	2.47043e-08	0.146684	0.0259647	0.00029997	0.000145091	0.000222468	6.59219e-05
C1orf127	9434	1.03885	937.5	523.706	6.61764e-06	rs11121661	22147	1	10959889	T	C	94	97	0.0712188	1	1.13301e-06	-0.401416	0.081645	0.00359964	0.00499135	0.00674888	5.06964e-05
SRM	9571	1.03032	920.108	520.812	1.17679e-09	rs12137519	6240	1	11053793	A	T	162	174	0.127941	1	4.41183e-11	0.198201	0.0295329	9.999e-05	7.04608e-07	1.26051e-06	5.01444e-05
EXOSC10	9580	1.05286	967.147	523.437	1.04746e-07	rs2748878	30532	1	11069377	C	T	454	582	0.427313	-1	9.1205e-09	-0.136348	0.0233983	9.999e-05	6.08691e-05	9.5743e-05	5.15495e-05
MTOR	9712	1.05057	964.478	520.439	7.83766e-60	rs35501739	11390	1	11251160	GC	G	407	516	0.378855	-1	6.2188e-70	-0.371175	0.0183671	9.999e-05	1.07383e-59	1.55313e-58	5.12936e-05
UBIAD1	9639	1.03646	1047.76	521.767	6.62652e-08	rs149101757	-2852	1	11270347	T	G	64	65	0.0477239	1	5.06424e-09	0.330204	0.0556817	9.999e-05	4.82017e-05	7.64034e-05	4.4988e-05
FBXO44	9461	1.06007	1122.6	522.318	2.37309e-32	rs2272983	-65	1	11654311	G	T	247	277	0.203377	-1	1.46848e-37	-0.497664	0.0362605	9.999e-05	4.98436e-31	2.81951e-30	4.54983e-05
FBXO2	9459	1.05813	1145.23	525.406	3.06882e-69	rs4478814	94	1	11654736	G	A	212	232	0.170338	-1	3.17756e-80	-0.967607	0.0436932	9.999e-05	5.37105e-70	1.07788e-68	4.43113e-05
TNFRSF1B	8302	1.03717	969.814	527.167	3.76136e-05	rs12139487	-509761	1	11657243	C	T	221	251	0.184288	1	9.09677e-06	-0.0607392	0.0135716	0.029597	0.0311563	0.038918	4.87234e-05
FBXO6	9472	1.03981	1134.32	524.705	2.48632e-34	rs3117063	-4713	1	11659381	A	C	455	592	0.434655	1	1.0631e-39	-0.258101	0.0181914	9.999e-05	1.68449e-32	1.0145e-31	4.20393e-05
MAD2L2	9454	1.04286	1046.5	518.888	5.61238e-06	rs6679089	-463	1	11692083	A	G	191	203	0.149046	1	8.33298e-07	-0.166535	0.0334486	0.00349965	0.00461146	0.00625458	4.60474e-05
AGTRAP	9540	1.06745	1038.56	515.725	7.78087e-22	rs12095517	1043	1	11737129	C	T	314	370	0.271659	-1	1.41952e-25	0.226577	0.0207051	9.999e-05	4.72154e-20	1.68508e-19	5.03971e-05
MTHFR	9521	1.05761	1091.54	524.526	1.21061e-61	rs3818762	15156	1	11790946	C	G	253	283	0.207783	1	1.64326e-71	0.430361	0.0209855	9.999e-05	5.96627e-62	9.22444e-61	4.641e-05
CLCN6	9583	1.03886	1137.06	531.015	9.75557e-51	rs45475403	-8947	1	11797150	T	C	70	70	0.051395	1	4.08813e-58	0.996517	0.0555557	9.999e-05	1.63234e-49	1.71996e-48	4.18007e-05
NPPA-AS1	9678	1.02932	1111.47	530.732	1.63507e-51	rs198402	-4032	1	11836288	C	T	224	242	0.17768	1	4.88431e-59	-0.696289	0.0384324	9.999e-05	7.15043e-50	7.62862e-49	4.1366e-05
PLOD1	9277	1.05511	926.838	516.411	1.95988e-07	rs4845888	-23722	1	11910946	G	C	480	637	0.468382	-1	1.5136e-08	0.127173	0.0221655	0.00019998	0.000110286	0.000170745	5.42003e-05
MFN2	9008	1.03548	989.308	527.331	9.03881e-101	rs2236055	2022	1	11982204	G	A	483	646	0.474303	-1	1.83406e-116	-0.611774	0.0211619	9.999e-05	3.17496e-101	1.59572e-99	4.74842e-05
MIIP	8800	1.07356	953.601	522.468	1.07958e-19	rs2295283	3626	1	12022869	G	A	362	421	0.309104	-1	9.18344e-23	0.321611	0.0314515	9.999e-05	6.64177e-18	2.1662e-17	5.59968e-05
VPS13D	8051	1.04502	898.31	522.453	1.30992e-05	rs9430727	57241	1	12287281	A	G	302	345	0.253304	1	2.43305e-06	-0.0925103	0.0194398	0.00729927	0.00938992	0.012377	5.40415e-05
C1orf158	8144	1.03647	901.683	522.125	1.91244e-19	rs10864582	7912	1	12754099	G	A	191	198	0.145374	1	1.73479e-22	-0.198119	0.0195129	9.999e-05	4.51679e-17	1.41674e-16	5.22777e-05
PDPN	8987	1.05914	1023.57	522.512	4.68557e-06	rs10927907	13321	1	13597079	C	T	226	249	0.182819	1	7.37352e-07	-0.155646	0.031108	0.00239976	0.00339882	0.00465507	4.97454e-05
PRDM2	8856	1.0792	973.307	516.337	1.97885e-05	rs1203639	93696	1	13793937	T	C	416	521	0.382526	1	3.44502e-06	0.0826972	0.0176495	0.0111989	0.0134613	0.0174946	5.58767e-05
KAZN	11297	1.05058	1358.62	526.212	3.69677e-09	rs2801180	315361	1	14914079	T	G	117	120	0.0881057	1	2.08415e-10	-0.307343	0.0475453	9.999e-05	2.65019e-06	4.57024e-06	3.64148e-05
TMEM51	10629	1.04763	1192.41	521.722	2.16929e-12	rs144893500	17449	1	15169982	A	G	15	15	0.0110132	1	2.94162e-14	-0.701309	0.0900564	9.999e-05	9.87745e-10	2.09762e-09	4.10771e-05
FHAD1	10633	1.05233	1181.05	521.483	1.66741e-91	rs6692393	137871	1	15385144	G	T	187	201	0.147577	1	6.80217e-107	0.622344	0.0229525	9.999e-05	4.9496e-93	1.93865e-91	4.21382e-05
EFHD2	10548	1.04891	1124.14	523.467	1.95588e-15	rs2473351	6297	1	15416193	C	T	326	382	0.28047	1	9.22474e-18	0.151614	0.0171269	9.999e-05	5.79022e-13	1.47796e-12	4.37616e-05
AGMAT	10343	1.07718	964.319	512.563	9.70354e-10	rs57551109	52404	1	15532705	T	G	474	607	0.445668	-1	2.4542e-11	-0.243525	0.035799	9.999e-05	3.09645e-07	5.65398e-07	5.603e-05
CASP9	10490	1.04778	1191.46	531.105	6.18554e-53	rs12691551	-56624	1	15581413	G	C	460	590	0.433187	1	1.24062e-60	0.564558	0.0306372	9.999e-05	3.24234e-52	3.67307e-51	4.11308e-05
DDI2	10167	1.04437	1038.8	524.064	1.08928e-14	rs17448682	22759	1	15640218	T	C	244	270	0.198238	1	7.09874e-17	-0.258674	0.0301042	9.999e-05	3.62765e-12	8.86898e-12	4.66294e-05
RSC1A1	9988	1.05694	910.45	512.026	2.2717e-12	rs17448682	-19652	1	15640218	T	C	244	270	0.198238	1	1.78107e-14	-0.261413	0.0332717	9.999e-05	6.45956e-10	1.38664e-09	5.55158e-05
SLC25A34	9673	1.05552	988.422	521.304	9.19637e-16	rs11577746	-1224	1	15735091	G	A	381	455	0.334068	1	3.2681e-18	-0.358592	0.0399221	9.999e-05	1.90283e-13	4.98239e-13	5.08936e-05
PLEKHM2	9925	1.05379	1018.29	521.289	3.5502e-13	rs72882192	54093	1	15738426	G	A	49	49	0.0359765	1	3.45905e-15	-0.316462	0.0391635	9.999e-05	1.09636e-10	2.45787e-10	4.91143e-05
FBLIM1	9550	1.04854	959.006	522.632	5.48841e-11	rs10737910	24413	1	15783174	T	C	148	157	0.115272	-1	1.33882e-12	-0.166463	0.0229869	9.999e-05	2.28414e-08	4.46708e-08	5.12322e-05
FLJ37453	9080	1.04239	969.805	531.597	6.17804e-19	rs10927863	9394	1	15838752	A	C	352	409	0.300735	1	1.57112e-21	-0.274236	0.0277012	9.999e-05	1.3313e-16	4.07522e-16	4.96088e-05
DNAJC16	10493	1.03039	1081.09	525.854	1.18107e-10	rs191358157	467213	1	15994027	T	C	15	15	0.0110132	1	3.80695e-12	-0.628507	0.0886913	9.999e-05	7.77904e-08	1.47413e-07	4.26883e-05
C1orf64	8333	1.06808	706.651	510.788	5.97322e-12	rs1739833	376	1	16004613	C	T	399	487	0.358088	-1	5.24759e-14	0.22644	0.0293823	9.999e-05	1.10186e-09	2.33414e-09	7.42201e-05
CLCNKA	8257	1.05011	660.384	510.087	4.23279e-57	rs1572381	-3993	1	16017999	A	G	470	618	0.453745	-1	4.81179e-68	0.577563	0.0290965	9.999e-05	5.66978e-57	7.47691e-56	7.47948e-05
HSPB7	8283	1.05424	695.969	513.801	8.93226e-44	rs945418	554	1	16018235	C	T	409	502	0.368576	-1	9.93999e-52	-0.71033	0.0425985	9.999e-05	4.00362e-43	3.47674e-42	7.19676e-05
CLCNKB	8183	1.04633	679.128	513.562	5.1227e-06	rs868951	82	1	16043819	T	G	412	499	0.366912	1	6.56316e-07	-0.152786	0.0303946	0.00289971	0.00261815	0.00362255	7.18021e-05
EPHA2	8199	1.05491	672.193	514.651	2.81836e-23	rs28553367	74594	1	16081492	T	G	324	374	0.274596	-1	2.4761e-27	-0.360479	0.0316866	9.999e-05	1.52796e-21	5.83085e-21	7.46811e-05
FAM131C	8174	1.04951	673.202	513.294	1.2141e-10	rs79490929	-10933	1	16084564	T	C	30	30	0.0220264	1	2.15405e-12	0.812019	0.11323	9.999e-05	3.56538e-08	6.89132e-08	7.32217e-05
ARHGEF19	8048	1.0568	655.505	511.101	2.5269e-81	rs1874630	-210	1	16212818	A	G	381	472	0.346549	1	7.34608e-97	0.522183	0.0206851	9.999e-05	6.16729e-83	1.80237e-81	7.70695e-05
RSG1	7993	1.03497	781.938	530.269	7.07129e-11	rs201490026	19484	1	16217679	C	CA	53	55	0.0403818	1	2.59181e-12	0.362972	0.0508088	9.999e-05	3.03611e-08	5.89104e-08	5.99699e-05
FBXO42	7966	1.0541	728.348	520.722	7.26025e-11	rs7520404	12029	1	16340461	C	A	400	482	0.353891	-1	1.69057e-12	0.204487	0.0283723	9.999e-05	2.08591e-08	4.08597e-08	6.87361e-05
SZRD1	8198	1.05488	727.799	519.44	2.5322e-07	rs612727	22848	1	16389879	C	T	392	466	0.342144	-1	2.24946e-08	0.0685779	0.0121028	9.999e-05	0.000112215	0.000173558	6.89687e-05
NECAP2	8252	1.08281	698.033	513.488	3.13825e-27	rs12031735	-1602	1	16439071	G	A	357	437	0.320852	1	4.33971e-32	0.262965	0.0210366	9.999e-05	2.31897e-26	1.09115e-25	7.88212e-05
CROCCP2	8107	1.05682	762.961	518.619	8.70382e-26	rs157252	160679	1	16470226	C	A	454	584	0.428781	1	4.33224e-30	-0.453859	0.0377095	9.999e-05	3.55723e-24	1.52588e-23	6.62202e-05
ESPNP	8071	1.06035	781.822	521.319	9.4799e-11	rs157252	249930	1	16470226	C	A	454	584	0.428781	1	2.37705e-12	-0.256681	0.0358655	9.999e-05	2.67964e-08	5.2166e-08	6.53895e-05
CROCCP3	8265	1.0426	680.337	515.8	3.23155e-07	rs277448	10198	1	16482502	G	C	66	68	0.0499266	1	2.67621e-08	-0.249253	0.0442339	9.999e-05	0.000150731	0.000230825	7.07657e-05
CROCC	8355	1.06504	865.235	521.334	7.60256e-22	rs138170383	-420108	1	16501843	A	G	12	14	0.010279	1	2.50134e-25	0.705131	0.0648008	9.999e-05	4.19743e-20	1.50212e-19	6.00129e-05
MST1P2	8079	1.04875	727.252	515.621	6.98615e-09	rs147600348	31130	1	16676705	T	C	56	60	0.0440529	1	2.88847e-10	0.365492	0.0570076	9.999e-05	2.74504e-06	4.72663e-06	6.76056e-05
MST1L	8056	1.03986	869.401	532.85	1.70621e-18	rs7517838	-185653	1	16950132	T	C	372	462	0.339207	1	5.60138e-21	-0.363906	0.037318	9.999e-05	3.73757e-16	1.11996e-15	5.4858e-05
NBPF1	8223	1.0591	727.488	518.813	2.31578e-09	rs7517838	-336528	1	16950132	T	C	372	462	0.339207	1	8.96315e-11	-0.27333	0.0414175	9.999e-05	7.48141e-07	1.33601e-06	6.99806e-05
ATP13A2	8571	1.04728	842.305	518.44	1.66672e-86	rs2076601	8013	1	17003958	G	A	464	607	0.445668	-1	1.27976e-101	-0.434656	0.0166341	9.999e-05	1.66527e-87	5.59623e-86	5.80806e-05
MFAP2	8561	1.0529	930.013	527.301	2.10236e-26	rs2076601	-22373	1	17003958	G	A	464	607	0.445668	-1	2.45975e-30	-0.306343	0.0253314	9.999e-05	1.20191e-24	5.25537e-24	5.36149e-05
SDHB	8489	1.0602	907.078	521.259	2.02276e-06	rs10887995	-24286	1	17078455	G	A	364	449	0.329662	1	2.68598e-07	-0.111938	0.0215157	0.00069993	0.00122151	0.00173767	5.63324e-05
PADI2	8339	1.05737	837.15	515.74	1.03508e-69	rs2244949	21814	1	17097638	C	T	416	509	0.373715	-1	2.97572e-82	0.607948	0.0269904	9.999e-05	1.3712e-70	2.78457e-69	6.04634e-05
PADI1	8455	1.04941	959.438	524.228	7.30276e-24	rs2501818	-12720	1	17192407	C	G	385	449	0.329662	1	1.51594e-27	0.319553	0.0279618	9.999e-05	6.92332e-22	2.68151e-21	5.13607e-05
PADI3	8483	1.04913	981.751	525.899	2.09516e-07	rs2272629	17722	1	17266821	A	G	75	76	0.0558003	1	2.20241e-08	-0.453051	0.0799016	0.00029997	0.000132644	0.000203933	5.01457e-05
ARHGEF10L	8788	1.03759	1171.08	533.432	4.46331e-08	rs112883787	-122672	1	17417164	A	G	19	19	0.0139501	1	4.73784e-09	-0.545512	0.0918099	9.999e-05	3.54967e-05	5.68254e-05	4.04086e-05
RCC2	8641	1.02165	1125.26	533.118	1.13304e-21	rs12077703	-25692	1	17465445	T	A	373	444	0.325991	-1	1.32089e-24	-0.187698	0.0175428	9.999e-05	5.1766e-19	1.77071e-18	3.97666e-05
IGSF21	11182	1.02982	1527.05	535.729	1.99757e-05	rs9329469	39102	1	18146849	C	T	120	126	0.092511	1	5.23331e-06	-0.308636	0.0671522	0.0260974	0.0267216	0.03363	3.01616e-05
KLHDC7A	10647	1.05342	1302.88	527.853	3.76252e-73	rs2992755	472	1	18481403	G	C	366	426	0.312775	-1	2.1839e-84	0.630766	0.0275168	9.999e-05	9.49704e-74	2.14888e-72	3.83388e-05
PAX7	10729	1.06957	1182.23	519.29	1.17583e-24	rs192878265	15946	1	18646953	C	G	99	100	0.0761035	1	1.00507e-28	-0.57781	0.0493347	9.999e-05	4.77098e-23	1.94144e-22	4.45826e-05
ALDH4A1	10800	1.06877	1263.29	524.735	2.49232e-14	rs11320823	22548	1	18880250	C	CG	56	56	0.041116	-1	1.94312e-16	-0.527351	0.0623182	9.999e-05	5.78973e-12	1.39665e-11	4.16126e-05
IFFO2	10744	1.03654	1395.68	536.46	5.51374e-13	rs56032131	-43201	1	18999532	A	G	160	174	0.127753	1	1.39095e-14	0.287321	0.0364114	9.999e-05	3.51828e-10	7.67535e-10	3.37829e-05
LOC100506730	10429	1.02921	1180.68	526.943	1.93787e-09	rs531068742	54054	1	19241681	G	A	18	18	0.0132159	1	1.0168e-10	0.623197	0.0947205	9.999e-05	1.546e-06	2.7094e-06	3.89262e-05
EMC1	10389	1.0575	1149.48	521.662	5.04585e-77	rs12094043	6176	1	19245382	G	A	482	641	0.470631	1	6.68523e-90	-0.595961	0.0248837	9.999e-05	3.47817e-78	9.00624e-77	4.40546e-05
MRTO4	10387	1.05946	1176.52	522.811	3.67321e-65	rs9426686	7939	1	19259521	T	G	325	387	0.284141	1	7.53605e-76	-0.511075	0.0239656	9.999e-05	9.44609e-66	1.65749e-64	4.3325e-05
AKR7A3	10403	1.04564	1234.05	530.105	5.04079e-23	rs57454698	-8675	1	19297460	A	G	439	553	0.406021	1	2.71638e-26	0.417506	0.037541	9.999e-05	8.10211e-21	2.99444e-20	3.94228e-05
AKR7A2	10449	1.07677	1134.59	519.365	1.60738e-32	rs79253438	11757	1	19300388	C	G	16	16	0.0117474	1	5.80758e-38	-1.29723	0.0939171	9.999e-05	1.09587e-31	6.3725e-31	4.75586e-05
PQLC2	10474	1.0608	1200.52	524.392	1.82892e-06	rs12140547	5477	1	19317724	A	G	49	51	0.0374449	1	2.59398e-07	-0.322514	0.0619104	0.00129987	0.0014716	0.00208076	4.2649e-05
AKR7L	10389	1.05127	1145.96	521.767	1.14655e-09	rs145419199	-46372	1	19320445	A	G	56	57	0.0421598	1	4.45729e-11	0.529053	0.0788503	9.999e-05	6.41578e-07	1.15077e-06	4.32731e-05
MINOS1	10199	1.02866	1133.68	527.211	1.31516e-71	rs2745220	7167	1	19604145	T	A	386	461	0.338473	1	1.06427e-82	0.530912	0.0234834	9.999e-05	1.67697e-70	3.39337e-69	4.04617e-05
CAPZB	10461	1.04592	1215.31	529.225	5.34171e-26	rs2745231	-138023	1	19623663	G	T	121	129	0.0947137	1	9.16811e-30	0.255578	0.0213712	9.999e-05	6.09358e-24	2.5878e-23	4.00689e-05
NBL1	10252	1.07535	1021.35	513.503	2.88067e-28	rs2792063	-9655	1	19633575	G	A	107	112	0.082232	1	2.54466e-33	0.766333	0.0599556	9.999e-05	4.03199e-27	1.95051e-26	5.25882e-05
OTUD3	9701	1.06011	992.641	521.826	1.58548e-09	rs72658579	-106	1	19882290	C	T	288	325	0.23862	1	6.52284e-11	-0.199944	0.030068	9.999e-05	6.86483e-07	1.22886e-06	5.14616e-05
TMCO4	10295	1.10597	1049.3	513.189	1.73984e-13	rs1613010	-148492	1	19948408	C	T	15	15	0.0110132	-1	9.01954e-16	0.979756	0.118609	9.999e-05	1.61593e-11	3.79859e-11	5.64094e-05
UBXN10-AS1	9198	1.05769	846.311	516.784	3.69256e-05	rs6426617	1170	1	20185315	G	C	407	480	0.352423	1	7.23628e-06	0.189088	0.041781	0.0209979	0.0245495	0.0310201	5.9873e-05
UBXN10	9196	1.06384	866.802	518.783	2.06093e-33	rs6691280	14492	1	20200571	G	A	400	481	0.353157	1	4.71651e-39	-0.162456	0.0115637	9.999e-05	2.19043e-32	1.31133e-31	5.9667e-05
MUL1	9085	1.05023	901.029	521.901	9.91811e-28	rs6700034	63	1	20508117	A	C	105	107	0.0785609	1	3.4916e-32	0.543221	0.0433812	9.999e-05	5.41603e-26	2.5062e-25	5.48422e-05
CDA	9134	1.03994	992.262	529.18	1.07714e-14	rs3215400	144	1	20589096	T	TC	454	599	0.439794	-1	9.86249e-17	0.230016	0.0269018	9.999e-05	3.82929e-12	9.34586e-12	4.80791e-05
DDOST	9101	1.06855	937.959	519.604	1.99787e-31	rs2874257	25887	1	20635656	A	G	203	224	0.164464	-1	1.16532e-36	0.291338	0.0215366	9.999e-05	2.28534e-30	1.25727e-29	5.60045e-05
PINK1-AS	9115	1.04189	981.059	525.764	9.49618e-48	rs650616	627	1	20651565	A	G	451	588	0.431718	-1	3.30959e-55	0.497173	0.0286287	9.999e-05	1.30817e-46	1.2621e-45	4.89556e-05
PINK1	9138	1.05438	945.401	522.617	8.86344e-41	rs3818392	33213	1	20666669	A	G	432	539	0.395742	1	2.19687e-47	0.311795	0.0197386	9.999e-05	7.88393e-40	6.10575e-39	5.30059e-05
KIF17	9089	1.04771	986.058	525.541	5.84028e-46	rs601329	348	1	20717668	G	A	452	569	0.417768	-1	3.76424e-53	0.391607	0.0230917	9.999e-05	5.44646e-45	4.97303e-44	4.96864e-05
EIF4G3	9055	1.06209	869.341	515.71	1.07422e-21	rs4654898	126997	1	21049890	C	T	384	470	0.345081	1	2.07562e-25	0.188236	0.0172665	9.999e-05	6.90115e-20	2.44707e-19	5.91484e-05
LOC100506801	9457	1.06451	776.489	509.042	3.82232e-05	rs212543	-16417	1	21276874	G	C	364	434	0.318649	1	6.4242e-06	0.192716	0.0423398	0.0208979	0.0226413	0.0287304	6.67543e-05
ECE1	9426	1.05839	830.197	516.232	2.242e-05	rs61781631	-49841	1	21395381	T	C	287	317	0.232746	1	3.98056e-06	0.0979045	0.0210332	0.0128987	0.0142384	0.0184552	6.11781e-05
NBPF3	9523	1.04655	933.081	524.467	7.47198e-92	rs2316505	27374	1	21467465	T	C	324	394	0.28928	-1	1.05707e-106	-0.993239	0.0366797	9.999e-05	5.37601e-93	2.09603e-91	5.23002e-05
ALPL	9472	1.05497	821.446	512.622	2.64662e-05	rs1780317	6115	1	21515481	T	C	446	566	0.415565	1	4.47965e-06	0.098977	0.0213796	0.0140986	0.0170034	0.021881	6.11251e-05
RAP1GAP	9353	1.05803	814.2	513.92	1.2902e-47	rs116680485	34717	1	21634645	A	G	63	63	0.0462555	1	2.79331e-56	-0.852425	0.0484946	9.999e-05	2.87323e-47	2.83135e-46	6.2305e-05
USP48	9371	1.07011	842.845	516.217	6.58071e-09	rs333168	74685	1	21708509	T	C	282	326	0.239354	-1	2.75602e-10	-0.145789	0.0227123	9.999e-05	2.30125e-06	3.98624e-06	6.26441e-05
LDLRAD2	9380	1.07196	867.165	511.474	4.01878e-07	rs114661372	-20825	1	21791441	T	C	162	168	0.123348	1	3.03005e-08	-0.248954	0.0443584	0.00019998	0.000190276	0.000288864	6.12572e-05
HSPG2	9426	1.03697	887.791	520.066	1.26833e-06	rs4233277	18033	1	21919263	C	T	479	619	0.454479	1	1.50849e-07	-0.130122	0.0244887	0.00049995	0.000861652	0.00123983	5.31878e-05
LOC101928043	9671	1.03428	1110.49	532.969	1.31575e-19	rs11588236	3528	1	22022519	T	G	66	69	0.0506608	-1	3.0105e-22	0.947296	0.0938822	9.999e-05	4.12443e-17	1.29581e-16	4.21265e-05
LINC00339	9665	1.04373	1004.77	521.125	1.7376e-74	rs10917120	-1520	1	22023672	A	G	280	313	0.229809	1	5.10533e-87	0.632942	0.0270335	9.999e-05	1.37968e-74	3.20259e-73	4.8103e-05
CDC42	9657	1.05944	948.865	514.636	5.55096e-09	rs12134287	16984	1	22069612	C	A	480	618	0.455752	-1	2.11663e-10	-0.126441	0.0195677	9.999e-05	2.49141e-06	4.30557e-06	5.37155e-05
WNT4	9645	1.0445	995.944	520.752	4.9311e-07	rs2744743	-97953	1	22240978	C	T	495	649	0.476505	1	5.10183e-08	-0.143364	0.0259865	0.00019998	0.000343074	0.000510462	4.86574e-05
C1QC	8949	1.04352	879.372	519.41	2.7947e-06	rs35516616	-22176	1	22621450	A	G	30	30	0.0220913	1	3.73367e-07	-0.263946	0.0513677	0.00209979	0.00185423	0.0025955	5.49226e-05
EPHB2	8954	1.05441	945.968	524.944	5.81898e-09	rs12723359	100429	1	22811268	A	G	428	532	0.390602	-1	3.35543e-10	-0.145301	0.0227499	9.999e-05	2.78069e-06	4.78656e-06	5.29795e-05
ZBTB40	9287	1.04589	968.675	523.78	1.3796e-05	rs145499202	428393	1	22880245	A	G	14	14	0.010279	1	2.66073e-06	0.516624	0.108991	0.00859914	0.0106722	0.0140012	5.02652e-05
LUZP1	8617	1.05092	837.107	517.933	3.38081e-15	rs218341	201197	1	22967660	C	G	403	491	0.360499	1	1.17867e-17	-0.202029	0.0229019	9.999e-05	7.1456e-13	1.81522e-12	5.91678e-05
KDM1A	8612	1.06274	763.61	510.847	3.10657e-53	rs6682560	11340	1	23030789	T	A	207	222	0.162996	1	2.52428e-63	0.408729	0.0215723	9.999e-05	1.77701e-53	2.07944e-52	6.74831e-05
HTR1D	8614	1.08098	769.049	507.655	2.11541e-10	rs1738475	-15670	1	23210398	G	C	490	654	0.480176	-1	3.16974e-12	-0.2499	0.0351285	9.999e-05	4.42454e-08	8.50466e-08	7.11234e-05
HNRNPR	8469	1.04565	837.76	518.201	1.60477e-05	rs611159	-5085	1	23349448	G	A	392	472	0.346549	1	2.80656e-06	0.0995253	0.0210465	0.00989901	0.0107511	0.0140981	5.8072e-05
ZNF436-AS1	8453	1.04563	830.52	520.006	2.71514e-26	rs638722	2152	1	23371124	C	T	272	312	0.229075	1	1.31473e-30	-0.422367	0.0347425	9.999e-05	2.04645e-24	8.85634e-24	5.85742e-05
ZNF436	8462	1.05875	798.003	514.412	2.47738e-24	rs754984	-1764	1	23371627	G	C	85	87	0.0638767	1	1.34663e-28	0.490196	0.0419629	9.999e-05	1.1705e-22	4.68145e-22	6.37227e-05
TCEA3	8442	1.03812	813.029	517.694	6.38234e-42	rs4649024	49688	1	23375090	T	C	84	86	0.0632353	1	3.63117e-49	-0.558558	0.0345666	9.999e-05	1.77279e-40	1.39772e-39	5.83101e-05
ASAP3	8444	1.06022	773.976	512.16	4.39381e-16	rs1198433	54054	1	23430202	G	A	297	343	0.251836	-1	6.83665e-19	0.206774	0.0225352	9.999e-05	5.87709e-14	1.57716e-13	6.60237e-05
GALE	8519	1.06018	722.213	508.699	1.44787e-05	rs72872117	90789	1	23710014	G	A	55	56	0.041116	1	2.0048e-06	0.164585	0.0342942	0.00609939	0.00769744	0.0102276	7.0746e-05
TCEB3	8633	1.03694	782.797	516.262	2.12687e-07	rs536521616	19676	1	23763043	T	G	73	76	0.0558003	1	1.65869e-08	0.264359	0.0462081	9.999e-05	0.000118799	0.000183359	6.03151e-05
TCEB3-AS1	8572	1.03813	789.044	518.604	7.83762e-06	rs142529218	-12189	1	23790485	G	GATACGGCC	15	15	0.0110132	1	1.22365e-06	-0.52766	0.107666	0.00359964	0.00499466	0.00675282	6.00846e-05
LYPLA2	8531	1.02957	805.351	522.304	2.24202e-06	rs200919684	2454	1	23793611	G	GC	15	15	0.0110132	1	3.11185e-07	0.51706	0.0999344	0.00169983	0.00147765	0.00208879	5.71388e-05
HMGCL	8522	1.06448	815.4	521.244	1.01989e-08	rs2502980	1959	1	23823499	T	C	407	498	0.366176	-1	5.59779e-10	-0.129686	0.0205757	9.999e-05	3.80156e-06	6.48423e-06	6.35627e-05
FUCA1	8401	1.04599	756.045	517.814	2.09157e-11	rs145447703	7924	1	23860444	C	T	120	127	0.0932452	1	3.39018e-13	0.343918	0.046215	9.999e-05	6.78424e-09	1.37509e-08	6.44229e-05
PNRC2	8374	1.04891	752.916	515.307	2.16687e-49	rs2506087	45924	1	24005736	T	C	484	638	0.469118	-1	3.08818e-58	-0.367555	0.020464	9.999e-05	9.20439e-49	9.51027e-48	6.53368e-05
CNR2	8447	1.07401	772.245	518.917	3.07771e-05	rs6675170	-160614	1	24073940	T	A	90	92	0.0676471	-1	6.10701e-06	0.274276	0.0601132	0.0135986	0.0172242	0.022147	6.92477e-05
IL22RA1	8863	1.04707	867.963	520.066	2.76159e-11	rs3795299	22306	1	24120978	C	G	410	496	0.36417	1	5.27687e-13	0.16267	0.0220488	9.999e-05	1.0281e-08	2.05741e-08	5.63235e-05
IFNLR1	8966	1.07245	826.227	511.026	1.01349e-10	rs11587500	-3116	1	24190390	A	G	460	580	0.426471	1	1.55341e-12	-0.229078	0.0317293	9.999e-05	2.48987e-08	4.85382e-08	6.43952e-05
GRHL3	8832	1.05671	916.418	519.678	8.03735e-16	rs523902	71490	1	24390813	T	A	444	571	0.419236	-1	2.47453e-18	-0.174391	0.0193405	9.999e-05	1.47352e-13	3.88335e-13	5.51117e-05
NIPAL3	8741	1.05307	893.848	521.826	3.72268e-06	rs116117262	-22648	1	24393108	A	T	35	36	0.0264317	1	5.54723e-07	0.345313	0.0682406	0.0019998	0.00239747	0.00332531	5.5816e-05
STPG1	8798	1.0371	919.331	524.407	3.52661e-09	rs728093	505	1	24414591	A	G	267	308	0.227811	1	1.83756e-10	0.0893663	0.0137815	9.999e-05	1.99606e-06	3.471e-06	5.13863e-05
RCAN3AS	8723	1.03067	951.67	530.985	1.59351e-16	rs71742553	105	1	24502254	A	AGGAGGGGAGGGGATG	327	380	0.280236	1	8.7861e-19	-0.228061	0.0249389	9.999e-05	6.05276e-14	1.62302e-13	4.85409e-05
RCAN3	8718	1.07147	897.575	519.947	2.92407e-29	rs196418	26999	1	24529351	A	G	509	680	0.499266	-1	4.28259e-34	0.172994	0.0133518	9.999e-05	3.77492e-28	1.89726e-27	5.90872e-05
NCMAP	8742	1.0511	879.678	521.588	6.31746e-46	rs6424103	-1026	1	24555051	G	C	487	644	0.472834	-1	1.6829e-53	0.490131	0.0287833	9.999e-05	3.76697e-45	3.45806e-44	5.63389e-05
LOC100506985	8719	1.04881	859.443	518.44	5.89362e-13	rs4571916	-638	1	24556661	C	T	436	547	0.401615	1	5.27881e-15	-0.407066	0.0507354	9.999e-05	1.7442e-10	3.86697e-10	5.72194e-05
CLIC4	8710	1.05076	841.233	517.575	6.16705e-40	rs4648874	7598	1	24752868	A	G	397	464	0.340675	1	7.7787e-47	0.383324	0.0244408	9.999e-05	7.30529e-39	5.4591e-38	5.88457e-05
RUNX3	8761	1.07001	822.095	512.966	1.16165e-17	rs4072968	102123	1	24862886	C	T	321	355	0.260646	1	9.69531e-21	0.206619	0.0213297	9.999e-05	9.65861e-16	2.83877e-15	6.4204e-05
RSRP1	8437	1.05691	786.646	517.366	2.56717e-05	rs12067932	49796	1	25197697	A	G	35	35	0.0256975	1	4.78088e-06	-0.201845	0.0437317	0.0131987	0.0156104	0.0201599	6.42459e-05
SYF2	8479	1.05014	768.436	513.517	3.52764e-06	rs1045554	9275	1	25223246	G	A	111	116	0.0851689	1	4.21731e-07	0.21234	0.0415177	0.00109989	0.00196904	0.00275095	6.42849e-05
TMEM57	8436	1.03398	788.167	519.753	2.57681e-05	rs9645452	-89024	1	25341835	T	C	411	518	0.380323	1	5.04911e-06	0.101658	0.0220813	0.0153985	0.0173517	0.0222999	5.92914e-05
RHCE	8444	1.05453	717.664	510.206	1.07689e-76	rs3093584	78648	1	25342223	C	T	393	485	0.356094	1	1.74502e-91	-0.756173	0.0311895	9.999e-05	7.78049e-78	1.98747e-76	6.98603e-05
TMEM50A	8417	1.03804	800.305	525.033	2.01085e-11	rs74063418	146938	1	25485237	T	C	100	101	0.0741557	1	4.69465e-13	-0.294674	0.0398495	9.999e-05	7.99885e-09	1.61341e-08	5.92207e-05
MAN1C1	7950	1.07314	678.869	507.178	1.23321e-70	rs12064452	-26129	1	25591340	A	G	152	161	0.118209	1	1.00708e-84	0.740031	0.0321954	9.999e-05	1.00615e-72	2.20344e-71	7.85485e-05
LDLRAP1	8262	1.06937	695.422	508.625	6.44307e-34	rs57849866	128980	1	25672566	T	G	251	273	0.200441	1	2.09637e-40	0.40544	0.0282752	9.999e-05	3.41014e-33	2.11588e-32	7.57388e-05
PAQR7	7611	1.06555	730.8	516.859	3.09751e-06	rs113673129	79741	1	25791511	T	C	31	32	0.0234949	1	3.94404e-07	0.276237	0.0538724	0.00139986	0.00147331	0.002083	7.11716e-05
SEPN1	7686	1.04098	807.282	528.151	2.71673e-10	rs7349185	4986	1	25805163	A	G	258	285	0.209559	-1	1.10763e-11	-0.177229	0.0255929	9.999e-05	1.14937e-07	2.15553e-07	5.93074e-05
LOC646471	7675	1.04209	749.098	521.692	2.67708e-06	rs1127818	3582	1	25820023	C	G	440	552	0.405286	1	3.76559e-07	0.251112	0.0488859	0.0009999	0.00151441	0.00213703	6.4158e-05
MTFR1L	7675	1.0435	754.269	521.647	1.59964e-71	rs1127818	116	1	25820023	C	G	440	552	0.405286	1	1.83643e-83	0.535161	0.0235231	9.999e-05	1.31456e-71	2.73808e-70	6.40271e-05
TRIM63	7272	1.029	659.309	525.332	9.24612e-65	rs55960411	-43617	1	26111250	C	G	205	220	0.161527	1	4.99551e-75	1.13989	0.0538424	9.999e-05	1.01015e-63	1.65331e-62	6.96553e-05
PDIK1L	7110	1.03486	577.192	514.8	1.15422e-29	rs3833547	11678	1	26122844	C	CAA	166	179	0.131424	1	6.74398e-35	0.414251	0.0315337	9.999e-05	8.02798e-28	3.98313e-27	8.12104e-05
GPN2	6763	1.03636	591.593	521.796	5.43792e-05	rs140680644	751082	1	26139295	G	A	15	15	0.0110132	1	1.25593e-05	0.609968	0.13851	0.0250975	0.0274956	0.0345403	7.96474e-05
LOC101928303	6986	1.04562	538.072	511.877	2.75568e-06	rs113041696	-68252	1	26157069	G	C	34	34	0.0249633	1	3.01513e-07	-0.436067	0.0841804	0.00079992	0.00107903	0.00154181	9.04041e-05
ZNF593	6969	1.06237	569.115	512.98	2.9353e-57	rs2232648	66	1	26169964	T	C	236	263	0.193098	1	7.35886e-68	-0.585502	0.0295488	9.999e-05	7.19357e-58	9.73503e-57	9.0432e-05
CNKSR1	6974	1.05641	583.838	514.935	1.15707e-69	rs2783627	-2607	1	26174884	A	G	486	644	0.473529	1	2.54193e-82	-0.742384	0.0329401	9.999e-05	1.21982e-70	2.48604e-69	8.6416e-05
CEP85	6977	1.04659	577.911	519.335	8.29544e-10	rs3795689	-279	1	26233875	G	C	314	351	0.257709	1	2.74878e-11	0.157071	0.0231498	9.999e-05	2.3849e-07	4.38764e-07	8.44515e-05
SH3BGRL3	6982	1.05035	554.039	514.875	3.9149e-11	rs10902728	-7933	1	26271790	C	T	338	401	0.29442	1	6.10098e-13	-0.121623	0.0165324	9.999e-05	8.72668e-09	1.75605e-08	8.92226e-05
AIM1L	7069	1.04649	550.792	512.458	7.73501e-14	rs4526602	32586	1	26321543	T	C	370	433	0.317915	-1	3.28226e-16	-0.215216	0.0256401	9.999e-05	1.3757e-11	3.24912e-11	8.8579e-05
ZNF683	7124	1.04354	558.594	512.369	4.02035e-23	rs11806568	12447	1	26360346	A	C	254	291	0.213656	1	2.90375e-27	-0.300298	0.0264357	9.999e-05	3.07305e-21	1.15761e-20	8.64658e-05
HMGN2	7039	1.05263	579.467	514.935	4.03642e-73	rs7551199	3101	1	26475513	T	G	29	29	0.0212922	-1	2.0148e-86	-1.90989	0.0819618	9.999e-05	4.94737e-74	1.12692e-72	8.59678e-05
DHDDS	7053	1.05529	555.51	511.832	3.06672e-07	rs200734691	103705	1	26535988	TA	T	22	22	0.0161527	1	2.22237e-08	-0.397925	0.0701995	9.999e-05	0.000102896	0.000159536	9.04816e-05
RPS6KA1	7003	1.04301	567.639	512.891	5.66036e-14	rs12118436	44670	1	26574429	T	A	85	89	0.0654412	1	2.33029e-16	-0.384352	0.0455473	9.999e-05	1.11547e-11	2.64773e-11	8.49337e-05
SLC30A2	7305	1.06362	612.519	511.757	7.3748e-05	rs12408288	-546786	1	26592923	T	C	310	372	0.273128	1	1.48078e-05	0.182714	0.0418415	0.0315968	0.0352381	0.043774	8.43735e-05
ZDHHC18	6807	1.04064	560.348	518.604	1.26244e-06	rs112203773	-134071	1	26692640	A	C	58	59	0.0433824	1	1.44113e-07	0.191192	0.0359232	0.00039996	0.000517394	0.000759421	8.53409e-05
PIGV	6885	1.0678	562.878	513.279	2.51932e-39	rs4579782	-87468	1	26700496	G	C	74	78	0.0572687	1	1.73933e-46	-0.799282	0.0511965	9.999e-05	5.10583e-39	3.85437e-38	9.30899e-05
GPATCH3	6775	1.01894	602.733	525.809	6.808e-05	rs36117054	-34478	1	26934948	T	C	87	92	0.0675477	1	1.75698e-05	0.198141	0.0457801	0.0357964	0.0375319	0.0465136	7.35259e-05
KDF1	6896	1.06636	552.953	513.846	1.60648e-17	rs3010109	8347	1	26952062	A	G	126	129	0.0947137	1	1.53639e-20	0.410439	0.0426094	9.999e-05	1.00789e-15	2.95974e-15	9.43121e-05
TRNP1	6879	1.05331	566.222	513.428	4.89215e-07	rs78604227	-32283	1	26961422	A	G	20	21	0.0154412	1	4.06187e-08	-0.420722	0.0756858	0.00019998	0.000174835	0.000266195	8.81805e-05
FAM46B	6878	1.05905	552.269	513.01	8.71728e-20	rs569813282	-45	1	27012886	A	G	14	14	0.010279	1	2.89896e-23	1.16413	0.112412	9.999e-05	5.10051e-18	1.6712e-17	9.21658e-05
SLC9A1	6807	1.0613	559.479	516.158	6.37179e-46	rs11247612	6131	1	27148998	C	T	312	349	0.256241	1	4.85374e-54	-0.322916	0.0188448	9.999e-05	8.67665e-46	8.14506e-45	9.16628e-05
UBXN11	6986	1.05488	608.963	524.675	8.72424e-06	rs76076721	-846309	1	27164573	T	G	52	52	0.0381791	1	1.59626e-06	-0.16179	0.0333837	0.00379962	0.00387999	0.005289	8.24264e-05
SYTL1	6462	1.05593	564.839	516.695	1.424e-09	rs6598877	-103990	1	27238003	G	A	237	262	0.192364	-1	4.62737e-11	-0.137477	0.0205076	9.999e-05	3.58003e-07	6.51533e-07	8.91787e-05
NUDC	6845	1.06411	552.433	510.609	3.88483e-05	rs143069208	321390	1	27243113	G	A	25	25	0.0183554	1	6.76664e-06	-0.185457	0.0408464	0.0135986	0.0161284	0.0207989	9.37015e-05
WDTC1	6548	1.06125	601.229	522.557	1.25547e-06	rs7533455	107740	1	27342257	G	A	161	175	0.128488	1	1.59568e-07	-0.117452	0.0221488	0.00029997	0.000472818	0.000696092	8.52841e-05
MAP3K6	6438	1.05086	580.278	520.484	1.10733e-55	rs4970520	8960	1	27357905	A	G	283	330	0.242291	1	4.66938e-65	-0.568069	0.0294648	9.999e-05	1.39165e-55	1.74602e-54	8.53357e-05
TMEM222	6467	1.04599	542.448	512.294	2.6432e-30	rs28385650	47915	1	27370061	T	C	14	14	0.010279	1	8.01108e-36	1.42643	0.106907	9.999e-05	8.18657e-29	4.23316e-28	8.97882e-05
WASF2	6431	1.04228	551.707	520.797	1.07824e-06	rs9438571	23942	1	27466244	C	T	262	297	0.218062	1	1.27332e-07	0.099297	0.0185749	0.00019998	0.000426514	0.0006301	8.71676e-05
AHDC1	6488	1.04823	550.137	522.841	7.4223e-06	rs113276703	64796	1	27538697	G	A	47	49	0.0359765	1	1.26848e-06	-0.255927	0.0522988	0.00159984	0.00306005	0.0042114	8.92113e-05
FGR	6384	1.05144	505.381	516.635	3.21933e-07	rs56243756	9546	1	27625669	G	A	202	223	0.16373	1	2.73392e-08	0.106325	0.0188821	9.999e-05	0.000101546	0.000157486	9.81735e-05
CD164L2	6442	1.05838	530.512	512.339	1.63496e-05	rs115856517	-253867	1	27637199	C	T	30	30	0.0220264	1	2.51708e-06	0.338331	0.071202	0.0059994	0.00637891	0.00854299	9.57307e-05
PPP1R8	6550	1.02337	531.378	523.497	5.0496e-05	rs140152174	-76038	1	27754704	A	G	18	18	0.0132159	1	1.19065e-05	0.494292	0.111939	0.0239976	0.0240828	0.0304642	8.4724e-05
RPA2	6696	1.06407	519.035	513.875	1.37081e-105	rs17185052	224	1	27914572	A	G	73	74	0.0543319	1	3.42116e-125	1.81397	0.0593545	9.999e-05	1.97269e-109	1.37749e-107	9.9717e-05
SMPDL3B	6735	1.02859	576.217	525.347	9.71472e-79	rs2749117	-12891	1	27922065	A	G	251	281	0.206314	-1	2.80627e-91	-0.926708	0.0382841	9.999e-05	3.90064e-78	1.00848e-76	7.95844e-05
THEMIS2	6646	1.06654	501.331	509.266	4.28982e-11	rs3737808	62545	1	27935089	C	A	287	341	0.250367	1	5.08817e-13	-0.0989898	0.0134078	9.999e-05	6.4506e-09	1.30902e-08	0.000104084
EYA3	6737	1.05031	555.578	520.111	3.08669e-11	rs113165163	-1010	1	28089646	A	G	71	74	0.0543319	1	6.02537e-13	0.368768	0.0501147	9.999e-05	6.82303e-09	1.38279e-08	8.89634e-05
DNAJC8	6565	1.06524	442.044	502.986	2.12831e-21	rs2481982	46768	1	28186262	C	G	386	469	0.344347	1	1.18919e-25	0.261797	0.0238817	9.999e-05	6.09386e-20	2.16532e-19	0.000117536
PTAFR	6642	1.04307	496.741	518.709	1.35581e-104	rs905907	213	1	28193722	G	C	102	104	0.0763583	1	7.16563e-123	-1.097	0.0364203	9.999e-05	2.90022e-106	1.74608e-104	9.70748e-05
ATPIF1	6583	1.05152	467.643	510.817	1.29643e-26	rs7550531	-17944	1	28218148	G	T	445	574	0.42268	1	1.63823e-31	0.20392	0.0164887	9.999e-05	3.77218e-25	1.68291e-24	0.000106124
SESN2	6613	1.06155	439.107	505.179	5.29155e-19	rs145715461	108385	1	28367838	A	AT	453	567	0.416912	1	1.17978e-22	0.261757	0.0256696	9.999e-05	2.46702e-17	7.83177e-17	0.000116884
PHACTR4	6730	1.05921	496.264	510.728	4.90122e-25	rs375223102	101747	1	28471330	CAA	C	119	123	0.0903084	1	1.2417e-29	-0.462252	0.0387539	9.999e-05	1.24402e-23	5.20265e-23	0.000102621
SNHG3	7089	1.03389	605.749	522.632	2.24788e-40	rs148546179	-20177	1	28485767	T	C	119	123	0.0903084	1	6.53585e-47	0.630037	0.0401316	9.999e-05	7.55547e-39	5.63864e-38	7.71214e-05
RCC1	7089	1.07902	557.787	507.372	1.6837e-05	rs74841008	56338	1	28562282	C	T	14	15	0.0110132	1	2.32833e-06	0.374341	0.0785107	0.00429957	0.00623867	0.00836437	9.744e-05
YTHDF2	7511	1.03435	722.639	528.912	3.90864e-11	rs10915194	11849	1	28748471	G	A	327	384	0.281938	1	1.22777e-12	0.175483	0.0241898	9.999e-05	1.53182e-08	3.02774e-08	6.47509e-05
EPB41	7838	1.04773	675.149	516.426	2.57206e-27	rs149934	-1438	1	28885654	A	G	384	466	0.342144	-1	5.11121e-32	-0.283265	0.0226902	9.999e-05	1.24903e-25	5.70077e-25	7.25704e-05
MECR	8307	1.03323	793.201	523.944	4.51839e-29	rs472843	99991	1	29130966	T	G	221	245	0.179883	1	1.25694e-33	-0.445888	0.0346965	9.999e-05	5.04197e-27	2.42876e-26	5.87614e-05
SRSF4	8122	1.05312	768.205	520.961	3.52884e-05	rs2452781	32456	1	29149668	A	G	340	409	0.300735	1	7.46894e-06	0.0786396	0.0174028	0.0193981	0.0215644	0.0274477	6.49553e-05
PTPRU	8434	1.05353	800.728	519.081	5.28849e-12	rs59524555	102186	1	29338703	C	A	45	47	0.0345081	1	7.21045e-14	0.420499	0.0548806	9.999e-05	1.47367e-09	3.09789e-09	6.24033e-05
MATN1	10449	1.05822	995.06	519.812	3.07885e-05	rs1746056	-29291	1	30752875	T	C	468	590	0.433187	1	6.22322e-06	0.204173	0.0447889	0.0205979	0.0239965	0.0303596	5.10136e-05
LAPTM5	10377	1.06411	1036.09	524.392	4.04162e-09	rs4949296	-14593	1	30772428	A	G	509	674	0.494861	1	2.15139e-10	0.0727103	0.0112571	9.999e-05	1.84011e-06	3.20603e-06	4.99632e-05
MATN1-AS1	10423	1.03318	1021.66	524.899	1.07341e-08	rs10798806	56942	1	30775715	A	G	415	500	0.367107	1	6.81433e-10	0.250964	0.0400239	9.999e-05	7.40031e-06	1.24101e-05	4.5614e-05
SDC3	10023	1.05697	945.435	518.589	2.12289e-15	rs5773327	6820	1	30901812	G	GA	420	525	0.385463	-1	7.14812e-18	0.249252	0.0280548	9.999e-05	4.21973e-13	1.08473e-12	5.34669e-05
PUM1	9836	1.03775	964.897	525.973	1.00856e-05	rs60770428	127648	1	30938068	A	G	279	315	0.231278	1	1.94396e-06	0.116109	0.0241612	0.00739926	0.00799768	0.0106042	4.90701e-05
SNRNP40	8873	1.03872	755.823	513.338	1.14607e-11	rs111468458	19902	1	31276894	T	C	102	107	0.0786765	1	1.31225e-13	-0.30917	0.0408015	9.999e-05	4.15114e-09	8.5029e-09	6.28534e-05
FABP3	8401	1.05825	722.345	512.175	4.99535e-17	rs12122236	-12979	1	31386054	C	T	251	273	0.200441	1	5.14289e-20	-0.498895	0.052577	9.999e-05	5.79637e-15	1.63915e-14	7.02789e-05
ZCCHC17	8697	1.04599	890.525	532.238	1.48443e-10	rs12119245	97467	1	31394450	C	A	233	252	0.185022	1	6.645e-12	-0.193363	0.0276131	9.999e-05	6.25362e-08	1.19263e-07	5.46948e-05
SERINC2	8186	1.06386	727.141	515.68	1.09964e-78	rs10737357	6423	1	31415989	C	T	510	666	0.488987	1	6.84448e-93	-0.580584	0.0236914	9.999e-05	1.24397e-80	3.42403e-79	7.1131e-05
LINC01225	7949	1.06851	692.952	515.293	8.20376e-09	rs12124485	-61793	1	31438293	T	C	495	661	0.485316	-1	3.44697e-10	0.280964	0.0440212	9.999e-05	2.41067e-06	4.169e-06	7.57943e-05
LINC01226	7887	1.04382	701.656	519.037	1.50486e-10	rs10127812	-47786	1	31470650	G	A	134	140	0.10279	1	3.66151e-12	-0.499921	0.070488	9.999e-05	5.12385e-08	9.82225e-08	6.89033e-05
TINAGL1	7691	1.02971	670.82	518.097	3.03366e-15	rs9425884	-5160	1	31571326	C	T	413	504	0.370044	1	1.04984e-17	-0.229573	0.0259813	9.999e-05	9.02814e-13	2.28629e-12	6.86309e-05
PEF1	7439	1.04817	698.092	523.527	1.61342e-21	rs4949450	22162	1	31623074	A	T	453	584	0.428781	-1	7.55768e-25	0.182031	0.0169162	9.999e-05	1.50643e-19	5.25201e-19	7.02907e-05
COL16A1	7408	1.03478	676.694	525.183	8.05625e-12	rs6657383	4708	1	31699458	T	C	457	565	0.414831	1	1.63668e-13	0.191157	0.0253322	9.999e-05	2.77039e-09	5.73883e-09	6.92505e-05
TXLNA	6755	1.05386	536.689	515.337	1.80631e-05	rs4949471	-431554	1	31748191	A	G	19	21	0.0154185	1	3.02733e-06	-0.43509	0.0923196	0.00709929	0.00733926	0.00976924	9.3205e-05
SPOCD1	7254	1.05404	588.254	515.516	5.78146e-16	rs12756178	13024	1	31803026	C	G	409	498	0.368889	-1	1.22669e-18	0.306314	0.0336471	9.999e-05	7.03908e-14	1.88306e-13	8.50871e-05
PTP4A2	7056	1.0408	542.766	515.069	1.87395e-05	rs78792213	1062	1	31937324	C	T	60	61	0.0447871	1	3.14264e-06	-0.143341	0.0304658	0.00659934	0.00824355	0.0109133	8.81537e-05
DCDC2B	6699	1.04888	558.328	519.708	1.01511e-07	rs57132485	-176306	1	32032789	G	A	48	49	0.0359765	1	7.78214e-09	-0.259203	0.0442689	9.999e-05	3.43988e-05	5.51144e-05	8.8097e-05
TMEM39B	6975	1.08052	552.32	513.532	1.75857e-09	rs3738002	-36074	1	32036829	A	T	159	168	0.123348	1	5.18435e-11	-0.323008	0.048312	9.999e-05	3.07284e-07	5.61328e-07	9.88819e-05
EIF3I	6659	1.04496	517.994	513.726	1.68939e-13	rs373486404	-28845	1	32193526	T	TTTG	205	224	0.164464	1	9.01428e-16	-0.181754	0.0220028	9.999e-05	3.0295e-11	7.02171e-11	9.36965e-05
FAM167B	6626	1.05441	511.443	513.219	1.00934e-09	rs3795425	-6028	1	32241190	T	G	175	188	0.138032	1	2.64762e-11	0.30599	0.0450594	9.999e-05	2.29278e-07	4.22135e-07	9.79865e-05
MTMR9LP	6653	1.07906	506.663	509.177	2.53233e-79	rs61040603	-1807	1	32243516	A	G	166	176	0.129222	1	8.07765e-95	0.961201	0.0386572	9.999e-05	1.23883e-82	3.58356e-81	0.000107285
KPNA6	6937	1.04982	494.365	503.881	5.44837e-05	rs148681600	155358	1	32263402	A	AAAAT	333	386	0.283407	1	8.82232e-06	-0.118571	0.0264537	0.019598	0.021711	0.0276177	9.9812e-05
MARCKSL1	6560	1.05759	559.571	516.501	1.18761e-10	rs6697130	3705	1	32332533	G	A	146	157	0.115272	1	2.45387e-12	0.21948	0.0306878	9.999e-05	2.50119e-08	4.87477e-08	9.05204e-05
HDAC1	6571	1.04594	524.806	512.921	5.08156e-06	rs8176781	41494	1	32333602	C	T	19	19	0.0139501	1	6.3972e-07	0.494509	0.0982759	0.00129987	0.00198819	0.00277708	9.27904e-05
BSDC1	6565	1.0664	534.306	512.175	1.26626e-06	rs8430	28955	1	32365505	A	G	30	30	0.0220264	1	1.20845e-07	-0.382046	0.0713348	0.00029997	0.000404493	0.00059845	9.7616e-05
ZBTB8A	6300	1.05546	527.299	514.502	1.39871e-06	rs143669010	26840	1	32565986	G	C	158	171	0.125551	1	1.45113e-07	-0.20127	0.0378261	0.00029997	0.000482321	0.000709286	9.53764e-05
RBBP4	6226	1.05375	532.771	512.637	1.51692e-05	rs12567940	-49248	1	32601901	A	C	130	141	0.103524	1	2.31897e-06	0.200387	0.0420199	0.00539946	0.00606725	0.00814288	9.38556e-05
ZBTB8OS	6234	1.06241	520.294	510.445	5.63859e-19	rs3753603	28753	1	32621836	A	G	240	266	0.195301	1	2.09946e-22	-0.399486	0.0394301	9.999e-05	3.06257e-17	9.67372e-17	9.89297e-05
SYNC	6198	1.03554	537.206	517.56	2.1145e-15	rs61798763	10515	1	32692244	A	C	129	136	0.0998532	1	6.60209e-18	0.351644	0.0395353	9.999e-05	4.20832e-13	1.08212e-12	8.74611e-05
KIAA1522	6172	1.06161	541.92	510.355	2.7363e-05	rs143575496	12365	1	32754277	A	AGT	27	27	0.0198238	1	4.43841e-06	-0.239827	0.0517818	0.00869913	0.0110486	0.0144716	9.47301e-05
S100PBP	6379	1.04447	601.613	520.767	3.14696e-07	rs8717	-42859	1	32774584	C	G	163	174	0.127753	1	3.02105e-08	-0.194198	0.0345986	0.00029997	0.00012682	0.000195261	8.05394e-05
YARS	6289	1.03558	549.39	515.68	3.46514e-06	rs36092637	28556	1	32789475	T	A	88	93	0.0682819	1	4.36593e-07	-0.198864	0.0389348	0.00139986	0.0014986	0.00211577	8.55334e-05
TMEM54	6504	1.05649	643.782	525.197	1.10635e-31	rs192402223	-11	1	32901362	T	A	28	28	0.020558	1	1.38247e-36	-0.785593	0.0581438	9.999e-05	1.78606e-30	9.87055e-30	7.83913e-05
RNF19B	6536	1.04553	637.65	522.259	2.92459e-12	rs527504	37986	1	32926826	A	G	242	260	0.190896	1	4.29653e-14	0.143869	0.0186006	9.999e-05	7.32146e-10	1.56555e-09	7.62638e-05
AZIN2	6876	1.0606	688.611	519.141	1.92897e-07	rs113015770	-89848	1	32991266	G	A	130	137	0.100587	1	1.6204e-08	0.243168	0.042473	0.00029997	7.5289e-05	0.00011787	7.43018e-05
AK2	6691	1.03018	623.676	516.575	1.75415e-07	rs7521588	19748	1	33017162	A	C	407	493	0.361968	1	1.33534e-08	-0.0989425	0.0171782	9.999e-05	8.20013e-05	0.000128084	7.39402e-05
TRIM62	7023	1.05921	715.591	520.499	1.1748e-14	rs6687657	47933	1	33134136	T	C	249	268	0.196769	1	6.08833e-17	0.216915	0.0251865	9.999e-05	1.80927e-12	4.50085e-12	7.11701e-05
ZNF362	7275	1.05103	738.169	519.38	8.82945e-08	rs6425814	18643	1	33275217	C	A	84	85	0.0624082	-1	6.53794e-09	0.211375	0.0359134	9.999e-05	3.89734e-05	6.21808e-05	6.71226e-05
PHC2	7381	1.05467	830.513	529.896	8.06762e-18	rs7545009	78605	1	33296987	C	A	219	241	0.176946	1	2.61165e-20	0.21789	0.0227689	9.999e-05	1.09828e-15	3.21742e-15	6.03968e-05
GJB3	8157	1.05703	818.942	523.333	7.67505e-27	rs35450602	-25672	1	34755518	GC	G	487	624	0.45815	1	4.60241e-31	0.208575	0.0170081	9.999e-05	2.91299e-25	1.30541e-24	6.17373e-05
GJB4	8201	1.04342	864.688	527.614	3.00314e-33	rs35450602	-4224	1	34755518	GC	G	487	624	0.45815	1	3.07708e-38	0.470411	0.0339096	9.999e-05	1.32338e-31	7.66409e-31	5.58361e-05
GJB5	8228	1.07348	801.897	516.725	4.94356e-91	rs35450602	470	1	34755518	GC	G	487	624	0.45815	1	2.65062e-107	0.508325	0.0186946	9.999e-05	1.45236e-94	6.00614e-93	6.65722e-05
GJA4	8134	1.06562	795.124	520.096	5.52573e-32	rs34910261	43535	1	34836534	T	C	295	328	0.241888	1	2.78235e-37	0.468267	0.0342701	9.999e-05	5.88129e-31	3.31367e-30	6.54296e-05
SMIM12	7915	1.0445	762.02	520.305	1.129e-37	rs71673683	11490	1	34848325	T	TCA	511	674	0.494861	-1	6.063e-44	0.335045	0.0222093	9.999e-05	2.57173e-36	1.77685e-35	6.35933e-05
DLGAP3	7894	1.03459	832.043	531.12	5.92947e-11	rs74064466	41513	1	34888071	A	G	36	36	0.0264317	1	2.20408e-12	1.06304	0.148305	9.999e-05	2.71579e-08	5.28396e-08	5.62843e-05
ZMYM6NB	7642	1.04194	699.783	520.558	2.54607e-23	rs74064104	3738	1	34981608	T	A	49	50	0.0367107	1	4.30309e-27	-0.914673	0.0808166	9.999e-05	2.59767e-21	9.81572e-21	6.86437e-05
LOC653160	7661	1.02505	728.048	526.749	4.96338e-17	rs149543134	-79141	1	35057846	C	CA	64	65	0.0477239	1	1.65432e-19	0.755331	0.0807985	9.999e-05	1.64627e-14	4.54384e-14	6.22072e-05
ZMYM6	7629	1.0518	695.545	518.902	1.56991e-08	rs76538651	-33130	1	35065097	G	A	46	46	0.0337739	1	8.49278e-10	-0.381963	0.0612732	9.999e-05	5.90635e-06	9.95867e-06	7.14214e-05
ZMYM1	7483	1.04791	721.611	526.555	1.01285e-11	rs11264105	76687	1	35136474	A	G	400	489	0.359031	-1	2.29291e-13	-0.14998	0.020003	9.999e-05	2.91703e-09	6.03013e-09	6.79398e-05
ZMYM4	7200	1.06426	611.188	515.143	2.48156e-17	rs72327719	417	1	35269385	A	AAGTGCATCTTT	441	556	0.408223	-1	2.86988e-20	0.144707	0.0151391	9.999e-05	1.9077e-15	5.51372e-15	8.47367e-05
TFAP2E	7227	1.03395	588.322	518.321	8.99183e-19	rs1203140	-97415	1	35475956	T	C	163	178	0.13069	1	7.53377e-22	0.547468	0.05483	9.999e-05	1.57897e-16	4.81433e-16	7.94223e-05
KIAA0319L	7105	1.06841	524.166	505.045	1.73846e-101	rs11264170	33133	1	35524302	A	G	222	242	0.17768	1	2.19212e-122	-0.904027	0.0301056	9.999e-05	1.73679e-105	1.02039e-103	0.000100165
NCDN	7203	1.06636	596.505	516.978	1.48164e-111	rs11264170	-33491	1	35524302	A	G	222	242	0.17768	1	1.67605e-131	-1.04964	0.0330411	9.999e-05	5.80133e-116	5.25761e-114	8.74268e-05
PSMB2	7221	1.04663	606.889	521.543	4.22228e-12	rs12082263	39586	1	35602257	A	G	433	544	0.399413	1	6.34099e-14	0.11585	0.0150844	9.999e-05	9.9808e-10	2.11825e-09	8.04303e-05
C1orf216	7170	1.07693	530.768	505.88	3.73465e-68	rs6661867	-11020	1	35730208	A	C	276	316	0.232012	1	6.10955e-82	-0.75138	0.0334448	9.999e-05	2.01586e-70	4.06946e-69	0.000101709
AGO4	6991	1.06267	547.307	517.679	8.41878e-23	rs12059301	47072	1	35855300	T	G	135	148	0.108664	1	1.2715e-26	0.377111	0.0336629	9.999e-05	2.7522e-21	1.03835e-20	9.41287e-05
TEKT2	7096	1.0551	567.611	513.428	1.59318e-35	rs189373351	-42748	1	36041328	A	G	12	14	0.0103245	1	5.93014e-42	1.00279	0.0683662	9.999e-05	1.51456e-34	9.9174e-34	8.84962e-05
MAP7D1	7105	1.03369	680.912	530.672	4.11448e-21	rs3835622	-13765	1	36142201	C	CT	448	574	0.421439	-1	4.55891e-24	-0.140705	0.0133211	9.999e-05	7.07612e-19	2.40693e-18	6.8561e-05
THRAP3	7140	1.03754	616.528	520.663	5.48564e-13	rs144473301	-4911	1	36219506	T	C	115	121	0.0888399	1	5.54254e-15	0.266841	0.0332856	9.999e-05	1.46755e-10	3.26595e-10	7.67394e-05
EVA1B	7276	1.07035	613.017	515.457	7.06401e-18	rs12116935	208	1	36323945	G	A	331	381	0.279736	1	6.66231e-21	-0.269437	0.0276882	9.999e-05	4.09669e-16	1.22391e-15	8.61956e-05
SH3D21	7236	1.06481	619.025	515.516	7.44817e-10	rs12116935	17551	1	36323945	G	A	331	381	0.279736	1	2.04615e-11	-0.208332	0.0304994	9.999e-05	1.74033e-07	3.23215e-07	8.38164e-05
STK40	7310	1.06702	637.6	516.814	1.40007e-35	rs111335513	10180	1	36375746	T	C	130	137	0.100587	1	9.34282e-42	-0.585973	0.0400631	9.999e-05	6.16488e-35	4.08546e-34	8.19706e-05
LSM10	7366	1.07098	701.203	520.901	1.12258e-09	rs115672665	-4408	1	36402366	T	C	17	17	0.0124816	1	4.19116e-11	0.591274	0.0879972	9.999e-05	2.81236e-07	5.15126e-07	7.55119e-05
OSCP1	7424	1.06345	708.363	520.946	4.49686e-09	rs3007217	36853	1	36413631	C	T	397	474	0.348018	1	2.12591e-10	0.076763	0.011881	9.999e-05	1.38739e-06	2.43845e-06	7.29173e-05
LINC01137	8456	1.03707	983.495	531.209	1.05167e-90	rs75785507	44	1	37474398	A	G	348	417	0.306167	1	4.7374e-104	-0.734864	0.0276434	9.999e-05	6.07495e-91	2.25993e-89	4.8029e-05
MEAF6	8462	1.05678	850.722	514.547	1.71057e-21	rs215210	20969	1	37493849	C	T	265	298	0.218796	-1	3.18343e-25	0.233204	0.0214831	9.999e-05	1.37836e-19	4.81832e-19	5.93813e-05
DNALI1	8266	1.03647	933.629	528.136	1.65183e-86	rs115947878	-52727	1	37504193	C	G	45	46	0.0338235	1	8.59581e-100	-1.0831	0.0419967	9.999e-05	1.44976e-86	4.75019e-85	5.0489e-05
SNIP1	8347	1.07272	970.739	525.645	1.44828e-26	rs11264069	5466	1	37548877	G	A	498	661	0.485316	1	1.29593e-30	-0.314154	0.0258382	9.999e-05	2.9656e-25	1.32759e-24	5.48578e-05
GNL2	8253	1.06156	820.436	513.741	7.99016e-11	rs2076519	28538	1	37567446	G	T	459	581	0.426579	1	1.34089e-12	0.156841	0.0216588	9.999e-05	2.30436e-08	4.50559e-08	6.25636e-05
C1orf109	8260	1.05551	961.048	525.451	6.46587e-29	rs684260	7501	1	37683093	G	A	264	299	0.21953	-1	2.3538e-33	0.388471	0.0303745	9.999e-05	2.41793e-27	1.17941e-26	5.23414e-05
EPHA10	8246	1.05888	868.881	515.367	4.59707e-05	rs183108953	11878	1	37753273	T	C	24	24	0.0177515	1	9.09755e-06	0.663293	0.148208	0.030497	0.0315453	0.0393865	5.85503e-05
YRDC	8309	1.06571	919.809	517.948	1.03826e-15	rs71671712	5227	1	37802965	T	TAGC	18	18	0.0132159	1	2.9397e-18	0.933718	0.103798	9.999e-05	1.50492e-13	3.96549e-13	5.65776e-05
MANEAL	8296	1.05663	970.449	526.779	1.00239e-05	rs147572954	156189	1	37950292	G	GTCTC	35	36	0.0265879	1	1.9654e-06	-0.487976	0.101591	0.00449955	0.00726221	0.00967197	5.20295e-05
SF3A3	8469	1.04455	973.09	526.898	2.05347e-24	rs10890238	10106	1	37979982	A	T	464	574	0.421439	-1	4.71874e-28	0.328213	0.0284147	9.999e-05	2.34484e-22	9.25658e-22	4.98086e-05
MTF1	8313	1.04711	981.134	526.391	2.77097e-07	rs11363172	-125793	1	37985412	G	GT	408	489	0.359031	1	3.08869e-08	-0.0971144	0.0173145	9.999e-05	0.000180871	0.000274954	4.98338e-05
UTP11L	8529	1.06955	928.13	518.738	4.53345e-14	rs4360494	-22494	1	37990219	C	G	424	516	0.378855	1	2.63878e-16	-0.226549	0.0268988	9.999e-05	7.74364e-12	1.85382e-11	5.67837e-05
FHL3	8508	1.06629	933.566	521.095	7.42047e-25	rs4634868	5871	1	37999643	A	G	345	390	0.286344	1	7.27628e-29	0.341453	0.0290709	9.999e-05	2.66232e-23	1.09646e-22	5.58508e-05
POU3F1	8604	1.06132	939.588	522.766	3.43273e-13	rs1329968	-223616	1	38270393	G	A	216	238	0.174743	1	3.63558e-15	0.253978	0.031457	9.999e-05	8.21903e-11	1.85625e-10	5.45866e-05
MYCBP	8116	1.06296	840.151	520.364	1.68433e-09	rs1925678	13986	1	38859391	C	T	489	638	0.468429	-1	6.58475e-11	0.164858	0.0247973	9.999e-05	5.89416e-07	1.059e-06	6.13803e-05
RRAGC	8094	1.05258	929.381	529.404	6.81318e-29	rs1925678	431	1	38859391	C	T	489	638	0.468429	-1	4.31127e-33	-0.252749	0.0198552	9.999e-05	2.92866e-27	1.42323e-26	5.35934e-05
RHBDL2	8154	1.06355	813.068	517.828	1.19305e-27	rs143564278	4987	1	38936842	A	C	15	15	0.0110132	1	2.4976e-32	-1.57408	0.125371	9.999e-05	2.8084e-26	1.31455e-25	6.35489e-05
AKIRIN1	8110	1.04624	920.342	529.165	2.68101e-39	rs12043492	89	1	38991334	T	C	515	674	0.494861	1	4.125e-45	-0.300115	0.019579	9.999e-05	5.45683e-38	3.97662e-37	5.29681e-05
NDUFS5	8160	1.0417	846.616	521.394	3.91575e-168	rs3768324	494	1	39026790	T	C	277	313	0.229809	1	1.06802e-196	-0.994767	0.0220438	9.999e-05	4.51013e-172	3.84218e-169	5.66923e-05
BMP8A	8135	1.08115	728.861	516.546	3.65382e-28	rs139427476	9321	1	39500968	C	T	15	15	0.0110132	1	5.17767e-33	1.35139	0.106312	9.999e-05	2.60236e-27	1.26719e-26	7.50857e-05
PPIEL	8199	1.04188	742.23	522.08	6.77852e-19	rs79473113	5349	1	39554348	A	C	37	38	0.0279001	1	7.57847e-22	-0.748343	0.0749532	9.999e-05	1.13001e-16	3.47216e-16	6.47049e-05
PABPC4	8310	1.05433	752	522.05	1.12035e-54	rs3768321	6592	1	39570256	T	G	169	179	0.131424	1	1.08365e-63	-0.610651	0.0321099	9.999e-05	1.38206e-54	1.6736e-53	6.66259e-05
HEYL	8313	1.05257	694.627	516.024	2.39411e-07	rs1148943	5251	1	39634424	A	C	231	252	0.185022	1	1.89251e-08	0.217618	0.0381959	0.00029997	0.000102841	0.000159465	7.1702e-05
PPIE	8183	1.08024	633.855	509.296	1.11831e-106	rs1046988	14547	1	39753393	T	C	330	397	0.291483	1	1.31777e-127	-0.743994	0.0239829	9.999e-05	3.61309e-112	2.78551e-110	8.6086e-05
BMP8B	8136	1.03549	627.665	517.828	6.06783e-18	rs2248883	12270	1	39776590	C	T	489	634	0.465492	1	6.82995e-21	-0.441484	0.045382	9.999e-05	1.1545e-15	3.37863e-15	7.4844e-05
MYCL	8178	1.06111	650.347	513.622	1.00133e-07	rs11577348	73248	1	39828766	T	C	39	40	0.0293686	1	6.24888e-09	0.363267	0.0616375	9.999e-05	3.51706e-05	5.63139e-05	7.88068e-05
TRIT1	8133	1.05301	691.052	521.394	9.19637e-76	rs56246323	31731	1	39851773	G	C	76	81	0.0595588	1	1.80578e-88	-1.19621	0.0505081	9.999e-05	9.24236e-77	2.26904e-75	7.21799e-05
MFSD2A	8213	1.05605	730.21	524.064	1.39238e-20	rs77127523	-11881	1	39943232	A	C	24	25	0.0183554	1	9.81671e-24	-0.865584	0.082616	9.999e-05	1.10665e-18	3.72778e-18	6.90116e-05
CAP1	8117	1.05549	669.622	512.831	1.90976e-07	rs147578325	-22056	1	40018528	GT	G	45	47	0.0346097	1	1.30807e-08	0.163166	0.0283106	9.999e-05	7.58858e-05	0.00011876	7.5114e-05
PPT1	8060	1.0571	653.045	512.876	2.10374e-29	rs139758626	28643	1	40068826	T	TTTTTA	478	615	0.451542	-1	1.03397e-34	-0.288295	0.0220153	9.999e-05	4.47081e-28	2.24172e-27	7.74376e-05
ZMPSTE24	8096	1.06	674.072	518.022	3.64007e-15	rs7513553	-170390	1	40087661	T	G	298	345	0.253304	1	1.29403e-17	-0.206142	0.0233994	9.999e-05	4.8056e-13	1.23217e-12	7.57527e-05
KCNQ4	8682	1.07145	699.082	509.564	2.01115e-05	rs66585451	-627652	1	40156361	C	G	77	79	0.0580029	1	3.02448e-06	0.421657	0.0894655	0.00769923	0.00997012	0.0131104	7.58576e-05
COL9A2	8147	1.04696	675.729	518.932	2.23494e-21	rs1983658	4561	1	40312705	T	C	327	377	0.276799	1	6.90248e-25	-0.348812	0.0323853	9.999e-05	2.15368e-19	7.47949e-19	7.23183e-05
SMAP2	8251	1.05327	710.684	522.423	1.98449e-05	rs1987577	27439	1	40401146	C	T	423	533	0.391336	-1	3.94048e-06	0.0807707	0.0173442	0.0089991	0.0109004	0.0142851	7.02477e-05
ZFP69	8414	1.05653	771.034	520.752	2.6322e-14	rs12042529	-4306	1	40473325	C	T	441	555	0.407489	1	1.59286e-16	-0.293597	0.0345893	9.999e-05	4.92197e-12	1.19391e-11	6.54632e-05
ZNF684	8495	1.07059	830.765	523.78	8.15293e-14	rs113073905	-7924	1	40523638	T	C	131	144	0.105727	1	7.25128e-16	-0.464013	0.0559771	9.999e-05	1.25689e-11	2.9747e-11	6.3655e-05
EXO5	8464	1.04477	795.054	524.884	1.15637e-25	rs10889467	36961	1	40545723	G	A	406	513	0.376652	1	1.31745e-29	0.416797	0.0349609	9.999e-05	9.29806e-24	3.91451e-23	6.10075e-05
NFYC	8610	1.06189	734.646	514.368	2.36683e-07	rs2092327	-33716	1	40657855	C	T	322	381	0.279736	-1	1.77167e-08	0.133129	0.023318	0.00029997	9.90009e-05	0.000153637	6.99457e-05
RIMS3	8633	1.04537	835.767	526.779	2.75351e-09	rs61779233	-6616	1	40672267	T	C	327	389	0.286029	1	1.51603e-10	-0.229981	0.0352977	9.999e-05	1.25187e-06	2.20618e-06	5.81549e-05
CITED4	8522	1.036	774.08	525.406	1.23889e-35	rs11209037	3187	1	40859158	C	G	199	215	0.157856	1	3.6621e-41	0.525715	0.0362551	9.999e-05	6.64486e-34	4.24186e-33	6.07958e-05
SCMH1	8511	1.04153	759.434	528.27	1.08388e-13	rs113157208	192444	1	41049698	C	T	155	170	0.124816	1	1.33395e-15	0.305766	0.0372505	9.999e-05	3.08211e-11	7.13986e-11	6.31632e-05
CTPS1	8545	1.05775	660.743	510.519	4.1112e-14	rs2275930	285224	1	41264524	G	T	154	169	0.124082	1	1.35731e-16	0.239954	0.0282005	9.999e-05	6.49848e-12	1.56165e-11	7.67022e-05
FOXO6	8135	1.05721	677.348	519.365	4.16306e-11	rs77545679	4583	1	41366515	T	C	302	341	0.250367	1	8.23931e-13	-0.257412	0.0351998	9.999e-05	1.01708e-08	2.03679e-08	7.46869e-05
HIVEP3	8160	1.05605	629.479	512.354	1.559e-06	rs12078295	125006	1	41910918	C	G	64	66	0.0484582	1	1.55427e-07	-0.321675	0.0606035	0.00059994	0.000649083	0.000943929	8.00541e-05
SLC2A1	7730	1.06754	499.779	501.644	2.12394e-05	rs17366783	979654	1	41979521	G	T	38	38	0.0279001	1	2.6997e-06	-0.325691	0.0687548	0.00589941	0.00753727	0.0100234	0.000104752
FOXJ3	8487	1.05978	611.598	506.611	3.47546e-05	rs163852	105467	1	42230409	C	T	358	437	0.321324	-1	5.4474e-06	-0.0895318	0.0195168	0.0136986	0.016267	0.020965	8.34289e-05
RIMKLA	8420	1.0634	600.601	503.747	2.29271e-23	rs1889696	24426	1	42405224	C	G	444	559	0.410426	-1	5.3549e-28	0.189704	0.0164423	9.999e-05	7.37126e-22	2.84853e-21	8.59849e-05
PPCS	8190	1.05791	612.083	511.19	3.57357e-07	rs915332	-15353	1	42440989	G	A	272	305	0.223935	1	2.61223e-08	-0.10507	0.0186319	9.999e-05	0.00013087	0.000201315	8.28438e-05
ZMYND12	8271	1.07255	580.94	502.658	1.25266e-41	rs79062204	13948	1	42442318	A	G	203	220	0.161527	1	3.1403e-50	-0.353005	0.0215592	9.999e-05	1.20512e-41	9.90967e-41	9.16113e-05
YBX1	7931	1.04474	561.215	511.041	7.41686e-06	rs12037518	-101010	1	42581386	G	A	207	229	0.168135	1	9.56106e-07	0.111746	0.02257	0.00219978	0.00318746	0.00437932	8.64162e-05
CCDC30	8058	1.03993	635.08	520.961	6.4069e-32	rs7553093	47385	1	42582275	T	C	265	300	0.220264	1	3.79164e-37	-0.211198	0.0154898	9.999e-05	2.93961e-30	1.60993e-29	7.51153e-05
PPIH	7944	1.05043	567.38	511.459	1.22715e-07	rs149498085	-3794	1	42654584	G	A	22	22	0.0161527	1	7.39444e-09	0.838321	0.142957	9.999e-05	4.20276e-05	6.68409e-05	8.71484e-05
CLDN19	7903	1.03596	602.396	519.574	5.41118e-07	rs10890214	-20412	1	42760665	G	T	393	478	0.350954	-1	5.49345e-08	0.160295	0.0291277	0.00019998	0.000240407	0.000362002	7.81107e-05
P3H1	7886	1.05922	526.769	504.165	5.20544e-15	rs4660665	-1847	1	42768930	C	T	398	481	0.353157	1	7.20835e-18	0.216253	0.0243435	9.999e-05	5.5208e-13	1.41109e-12	9.66817e-05
SVBP	7839	1.04051	580.322	515.904	1.00326e-62	rs323719	12130	1	42805257	A	G	275	301	0.220999	1	5.89177e-74	0.774445	0.0369327	9.999e-05	2.28042e-62	3.57441e-61	8.2367e-05
SLC2A1-AS1	7711	1.07083	508.713	502.897	3.77432e-57	rs900835	-12266	1	42946784	T	C	147	155	0.113803	1	4.72724e-69	1.08481	0.0541281	9.999e-05	2.91539e-58	3.99617e-57	0.00010403
FAM183A	7738	1.05447	565.135	508.684	8.32908e-15	rs60192064	213	1	43148137	G	A	165	176	0.129222	1	1.76831e-17	-0.202595	0.0231005	9.999e-05	1.10996e-12	2.79797e-12	8.86959e-05
EBNA1BP2	7733	1.04655	598.851	514.562	1.69382e-18	rs1010627	4321	1	43168248	C	A	221	251	0.184288	1	1.13481e-21	0.211811	0.0213143	9.999e-05	1.99225e-16	6.05062e-16	8.14876e-05
CFAP57	7721	1.06341	566.896	507.282	1.72455e-31	rs6661035	35144	1	43207475	C	G	494	651	0.477974	1	1.38047e-37	0.164951	0.0120134	9.999e-05	1.59184e-30	8.82009e-30	9.10997e-05
TMEM125	7716	1.06361	581.892	509.863	4.95434e-06	rs79483686	4981	1	43274976	A	G	17	17	0.0124816	1	5.74582e-07	0.364662	0.0721639	0.00129987	0.00192924	0.00269761	8.8811e-05
C1orf210	7715	1.04524	601.018	515.442	8.02396e-13	rs12731885	5458	1	43280158	T	C	430	535	0.392805	-1	6.34488e-15	-0.192794	0.0241043	9.999e-05	1.79131e-10	3.96935e-10	8.08317e-05
ELOVL1	7718	1.04745	586.005	514.591	3.6915e-08	rs839997	45572	1	43322501	C	T	339	393	0.288546	-1	1.9851e-09	-0.106139	0.0174255	9.999e-05	1.27281e-05	2.09751e-05	8.35294e-05
SZT2	7712	1.06163	563.729	512.578	2.57997e-07	rs1209702	-61658	1	43328228	A	C	390	471	0.345815	1	1.85351e-08	0.105852	0.0185668	9.999e-05	8.20968e-05	0.000128221	9.10717e-05
CDC20	7722	1.05165	573.995	512.906	5.57191e-77	rs839763	1017	1	43359973	C	T	437	543	0.398678	1	2.36013e-91	0.470941	0.0194442	9.999e-05	4.99818e-78	1.28639e-76	8.65005e-05
MED8	7729	1.03977	590.508	517.784	9.53997e-06	rs839758	-6676	1	43396487	G	A	490	659	0.483847	-1	1.51125e-06	-0.0646727	0.0133136	0.00329967	0.00449322	0.00609809	8.07401e-05
HYI	7644	1.0501	578.314	510.996	2.11257e-40	rs34464308	8497	1	43445491	T	TCC	387	468	0.343612	-1	5.67941e-48	-0.57664	0.0362298	9.999e-05	1.69042e-39	1.29444e-38	8.54054e-05
KDM4A	7559	1.03335	664.652	515.845	5.01686e-10	rs55722803	98747	1	43748874	TA	T	400	476	0.349486	-1	1.30232e-11	0.177388	0.0257078	9.999e-05	1.99872e-07	3.69632e-07	7.0155e-05
ST3GAL3	7599	1.02953	731.539	522.11	1.57333e-74	rs72886892	123675	1	43831209	T	G	67	71	0.0521292	1	6.57965e-87	1.61088	0.0688626	9.999e-05	9.13123e-74	2.06886e-72	6.2895e-05
ARTN	7531	1.05641	649.175	509.579	1.82265e-11	rs61027202	-15321	1	43918000	G	A	45	46	0.0337739	1	1.85946e-13	-0.748513	0.099433	9.999e-05	4.12187e-09	8.44701e-09	7.77193e-05
B4GALT2	7416	1.05177	645.591	512.876	1.05267e-08	rs144427727	-23019	1	43956184	C	CT	51	53	0.0389134	1	4.21277e-10	0.292196	0.0460178	9.999e-05	3.58796e-06	6.13095e-06	7.69395e-05
DPH2	7423	1.05025	687.709	518.082	1.57695e-21	rs3828146	-6939	1	43963043	T	C	399	497	0.364905	-1	4.19225e-25	-0.306986	0.0283584	9.999e-05	1.32735e-19	4.64286e-19	7.18573e-05
ATP6V0B	7416	1.04394	716.866	523.959	2.05867e-34	rs72890643	-4584	1	43970065	T	C	50	52	0.0382353	1	7.53299e-40	0.431987	0.0303785	9.999e-05	6.39697e-33	3.93046e-32	6.74692e-05
CCDC24	7411	1.0374	643.031	517.456	1.78033e-07	rs2301983	4541	1	43996150	T	C	45	46	0.0337739	1	1.39778e-08	0.251251	0.0436835	9.999e-05	8.02175e-05	0.000125332	7.35411e-05
IPO13	7505	1.04532	624.511	507.909	3.38615e-05	rs112820660	53839	1	44000646	T	G	14	14	0.010279	1	5.42857e-06	-0.43955	0.0958009	0.0136986	0.0172219	0.022147	7.78124e-05
SLC6A9	7409	1.05652	636.461	513.1	5.15577e-11	rs2428966	8550	1	44022941	G	A	259	292	0.214391	1	7.72049e-13	-0.191001	0.0260845	9.999e-05	1.20861e-08	2.40705e-08	7.93009e-05
DMAP1	6753	1.07307	594.582	517.5	1.21444e-54	rs12419	7196	1	44220650	C	T	352	411	0.301762	1	3.40347e-64	0.505139	0.0264275	9.999e-05	1.28073e-55	1.60922e-54	8.96617e-05
UROD	6397	1.07706	434.513	501.494	1.63987e-06	rs79480058	-433290	1	44578844	G	C	31	31	0.0227606	1	1.21397e-07	-0.433018	0.0808653	0.00029997	0.000393745	0.000583207	0.000124289
RNF220	6679	1.04877	511.495	508.058	7.75539e-06	rs112080292	259104	1	44664393	A	G	242	277	0.203676	1	9.37183e-07	0.121232	0.0244661	0.00229977	0.00295919	0.00407621	9.61265e-05
C1orf228	6577	1.05099	509.249	514.278	5.27236e-28	rs6678831	-2692	1	44672031	A	G	370	445	0.326725	1	5.81989e-33	0.228134	0.0179633	9.999e-05	1.46683e-26	6.9364e-26	9.72797e-05
TMEM53	6582	1.06209	480.143	506.014	2.5963e-11	rs113477151	168	1	44674439	G	T	46	46	0.0337739	1	2.3437e-13	-0.562233	0.0750173	9.999e-05	3.91812e-09	8.043e-09	0.000107088
HECTD3	6412	1.04548	481.992	518.112	5.30676e-05	rs75969443	289679	1	44721675	T	G	49	50	0.0367107	1	1.13673e-05	-0.211216	0.0477212	0.0177982	0.0209499	0.0266934	0.000100873
KIF2C	6578	1.03894	539.651	522.736	3.11515e-07	rs9988580	-8864	1	44730955	T	C	464	574	0.421439	1	3.16904e-08	-0.123832	0.0220965	9.999e-05	0.000117826	0.000181923	8.80959e-05
RPS8	6526	1.05372	532.319	517.903	1.92098e-37	rs16832210	-31586	1	44743989	G	A	103	107	0.0785609	1	7.22737e-44	-0.330882	0.0219565	9.999e-05	1.49127e-36	1.03877e-35	9.39258e-05
BTBD19	6488	1.05366	480.309	511.026	2.59396e-05	rs58251525	-37509	1	44770974	C	CT	190	196	0.143906	1	4.22639e-06	-0.215909	0.0465124	0.00749925	0.00955632	0.0125895	0.000104074
TCTEX1D4	6488	1.05819	525.752	518.022	1.28765e-05	rs17886118	1044	1	44806240	A	G	204	224	0.164464	1	2.15978e-06	0.107792	0.0225333	0.00409959	0.00491719	0.0066523	9.6536e-05
EIF2B3	6454	1.05239	516.283	519.26	2.09161e-06	rs41269085	166745	1	44819976	T	C	252	275	0.201909	1	2.64966e-07	-0.18941	0.0363881	0.00089991	0.000737432	0.00106767	9.64095e-05
ZSWIM5	6389	1.0602	477.809	517.426	1.85254e-23	rs2997462	-21258	1	45227835	T	C	189	207	0.151982	1	2.07361e-27	-0.426799	0.0374544	9.999e-05	5.35061e-22	2.08327e-21	0.000106936
LINC01144	6016	1.03296	408.614	512.25	3.98182e-05	rs4451587	1482	1	45305393	C	G	322	376	0.276065	-1	7.2077e-06	-0.121216	0.0267787	0.0115988	0.0138892	0.0180259	0.000113955
HPDL	6017	1.05042	405.983	511.653	5.825e-07	rs7521364	-16374	1	45310500	A	T	99	103	0.0756241	1	4.73513e-08	-0.244258	0.0441648	0.00019998	0.000151823	0.00023233	0.000121786
MUTYH	6016	1.04569	435.744	520.066	9.40929e-44	rs3219476	3471	1	45336998	C	A	508	674	0.494861	-1	4.2275e-51	0.490969	0.0296677	9.999e-05	5.73986e-43	4.96173e-42	0.000111659
TMEM69	6222	1.04977	365.347	518.53	2.85643e-20	rs141977808	-208043	1	45480133	C	T	67	67	0.0492647	1	1.32696e-23	0.85943	0.0822932	9.999e-05	1.45826e-18	4.89091e-18	0.000135032
CCDC163P	6167	1.05847	404.278	515.591	1.10616e-140	rs4660860	19517	1	45480561	A	T	326	378	0.277533	-1	2.3113e-166	-1.25867	0.0325464	9.999e-05	4.06126e-146	1.19303e-143	0.000125656
PRDX1	6192	1.05665	358.754	503.076	7.27048e-26	rs61788356	-18114	1	45541003	T	C	294	339	0.248899	1	4.60375e-31	0.271184	0.0221135	9.999e-05	1.33751e-24	5.83722e-24	0.000140739
TESK2	6027	1.03442	424.39	516.307	3.7281e-10	rs112943319	-58696	1	45549863	ATATCTG	A	483	613	0.450073	1	9.37028e-12	-0.20002	0.0287781	9.999e-05	9.09336e-08	1.71575e-07	0.000110279
AKR1A1	6214	1.05742	364.702	506.313	1.55864e-34	rs3790585	6900	1	45557684	T	A	225	253	0.185756	1	2.5214e-41	0.350408	0.0241081	9.999e-05	8.90243e-34	5.64284e-33	0.000138801
CCDC17	6160	1.03537	354.288	513.637	5.38892e-39	rs11211160	-56499	1	45680557	A	T	341	420	0.30837	1	4.61417e-46	0.204875	0.0131966	9.999e-05	1.02509e-37	7.41949e-37	0.000132533
RPS15AP10	6193	1.06718	349.722	508.192	2.82938e-06	rs11211160	-33873	1	45680557	A	T	341	420	0.30837	1	2.81955e-07	0.1631	0.0314065	0.00039996	0.000603155	0.000880143	0.000149513
GPBP1L1	6167	1.0548	352.346	513.025	2.76269e-19	rs6683274	-89337	1	45775966	G	T	358	442	0.324523	1	1.14412e-22	-0.298228	0.0292362	9.999e-05	1.2601e-17	4.05699e-17	0.000142411
MAST2	6370	1.07048	327.51	500.405	1.09081e-79	rs11369189	1834	1	45805448	CT	C	397	505	0.370778	1	6.77755e-97	-0.712563	0.0282193	9.999e-05	1.41828e-82	4.0957e-81	0.000161391
NASP	6183	1.04071	346.454	507.029	9.02705e-09	rs11211194	232423	1	45816412	T	C	392	497	0.365441	1	2.78173e-10	-0.146264	0.0227918	9.999e-05	1.8341e-06	3.19622e-06	0.000138055
PIK3R3	6683	1.05493	375.647	508.535	2.81146e-19	rs11211194	360082	1	45816412	T	C	392	497	0.365441	1	7.61139e-23	-0.223627	0.0218239	9.999e-05	1.36676e-17	4.39126e-17	0.000133637
MMACHC	6177	1.0487	396.931	515.651	2.90402e-09	rs4545281	394197	1	45894382	T	C	442	562	0.412629	1	1.02611e-10	-0.155298	0.0236091	9.999e-05	5.79786e-07	1.04191e-06	0.000123838
TSPAN1	6913	1.06112	397.117	509.52	4.11765e-27	rs4553121	-265497	1	45909581	A	G	395	504	0.370044	1	3.48138e-32	-0.231678	0.0185012	9.999e-05	5.59914e-26	2.58882e-25	0.000129057
UQCRH	7115	1.04528	399.869	506.044	6.58046e-05	rs72692616	-361999	1	45941615	A	G	54	54	0.0396476	1	1.15601e-05	0.221428	0.0500708	0.0181982	0.0215898	0.0274779	0.000121505
TOE1	6010	1.05014	389.765	505.298	2.15613e-06	rs41291502	671521	1	46011192	A	G	69	69	0.0507353	1	1.88104e-07	0.394518	0.0748419	0.00089991	0.000576163	0.00084191	0.000126732
IPP	6229	1.02867	321.403	508.088	3.96874e-11	rs946527	-269486	1	46020298	C	T	396	506	0.371512	-1	4.35793e-13	0.149535	0.0201925	9.999e-05	7.48203e-09	1.51274e-08	0.000142713
POMGNT1	6934	1.06874	388.89	504.881	2.39252e-18	rs66462608	11726	1	46208578	T	C	268	300	0.220264	1	7.09271e-22	0.252411	0.0252618	9.999e-05	8.35947e-17	2.58679e-16	0.000135149
LURAP1	6953	1.06235	408.763	505.716	3.14111e-08	rs45555937	17280	1	46220615	A	T	77	77	0.0565345	1	1.18191e-09	-0.445027	0.072028	9.999e-05	6.18876e-06	1.04225e-05	0.000125894
RAD54L	7054	1.05703	424.288	510.266	1.81043e-05	rs6697623	44174	1	46291870	A	G	257	284	0.208824	1	2.71115e-06	-0.155884	0.032914	0.00469953	0.00565268	0.00760325	0.000119155
FAAH	7358	1.03784	429.027	513.861	7.87713e-17	rs5013328	-44927	1	46349341	T	C	255	284	0.208517	1	1.01501e-19	-0.276691	0.0294125	9.999e-05	1.02804e-14	2.8719e-14	0.000110389
NSUN4	7200	1.04665	454.879	517.963	4.64001e-72	rs13374968	38058	1	46378236	G	T	241	263	0.193098	1	1.12047e-84	-0.76621	0.0333469	9.999e-05	1.29465e-72	2.82075e-71	0.000107313
KNCN	7560	1.06363	486.523	513.338	1.07559e-14	rs11801320	940	1	46550274	C	T	376	460	0.337739	1	3.34201e-17	0.240953	0.0277302	9.999e-05	9.74377e-13	2.46312e-12	0.000106225
MOB3C	7708	1.03097	562.759	521.96	1.54912e-05	rs3215989	12854	1	46604036	TC	T	184	200	0.146843	1	2.92515e-06	0.136712	0.0289638	0.00679932	0.00739434	0.00983872	8.21704e-05
MKNK1	7567	1.0483	473.531	510.579	1.72057e-08	rs3818323	-5967	1	46610260	T	C	403	498	0.365639	1	6.91399e-10	0.138658	0.0221217	9.999e-05	4.52952e-06	7.70199e-06	0.000103667
ATPAF1	7735	1.04536	585.373	523.049	1.07257e-11	rs3011290	7322	1	46661104	G	A	173	187	0.137703	1	2.04028e-13	0.275254	0.0366295	9.999e-05	2.61327e-09	5.42391e-09	8.30259e-05
EFCAB14	7753	1.05877	559.522	515.845	7.99106e-36	rs11211342	21637	1	46697426	C	T	214	226	0.165932	-1	4.04546e-42	-0.413345	0.0281129	9.999e-05	5.47117e-35	3.63281e-34	9.08861e-05
CYP4B1	7846	1.06085	639.611	519.126	5.10961e-116	rs3215983	16075	1	46815074	G	GAT	180	187	0.137298	1	3.23163e-136	-1.15749	0.0354228	9.999e-05	4.54516e-120	5.09477e-118	8.00601e-05
CYP4Z1	8323	1.05862	644.758	508.744	1.43635e-07	rs9333033	-137046	1	46930443	T	A	136	144	0.105727	1	8.14182e-09	-0.3178	0.0543502	9.999e-05	5.236e-05	8.27637e-05	7.88326e-05
CYP4X1	8212	1.0645	684.896	517.724	4.8023e-10	rs114204376	4177	1	47027746	T	A	23	23	0.0168869	1	1.34679e-11	0.724507	0.105077	9.999e-05	1.22045e-07	2.28456e-07	7.56782e-05
PDZK1IP1	8656	1.06182	703.512	514.606	6.79587e-06	rs2248907	-46	1	47190144	G	A	116	121	0.0888399	-1	9.40306e-07	0.139641	0.0281849	0.00319968	0.00333532	0.00457325	7.3024e-05
FOXD2-AS1	9090	1.03835	710.843	520.17	2.63667e-07	rs12756634	186681	1	47247959	C	T	294	338	0.248164	1	2.41236e-08	0.24571	0.0434603	0.00029997	0.000132619	0.000203913	6.67449e-05
STIL	8923	1.05259	721.227	516.948	4.92878e-25	rs2897237	45644	1	47268502	C	T	294	336	0.246696	-1	2.71474e-29	0.274649	0.0231822	9.999e-05	2.58649e-23	1.06575e-22	6.90623e-05
FOXD2	9083	1.03941	749.337	525.436	1.58617e-05	rs7532148	-156184	1	47279834	C	T	252	281	0.206314	1	3.24179e-06	-0.230097	0.0489734	0.00909909	0.00975207	0.0128372	6.35486e-05
CMPK1	9167	1.07141	668.664	506.283	1.65721e-48	rs35601384	-12604	1	47321194	T	A	305	353	0.259178	1	3.53757e-58	0.428087	0.0238495	9.999e-05	6.61326e-49	6.86216e-48	7.92977e-05
TRABD2B	8906	1.04795	724.31	517.724	8.16327e-08	rs77259389	-77302	1	48074191	T	TA	250	278	0.204112	1	5.64094e-09	0.205579	0.0347764	9.999e-05	3.63009e-05	5.80637e-05	6.76958e-05
SLC5A9	8088	1.03034	695.773	523.81	8.39494e-35	rs1722711	-16021	1	48206665	C	T	149	157	0.115272	-1	2.58254e-40	0.7698	0.0537581	9.999e-05	6.50206e-33	3.99215e-32	6.6316e-05
SPATA6	7920	1.04869	642.064	517.515	2.90393e-13	rs177112	204981	1	48267226	T	C	438	549	0.403084	-1	2.1697e-15	-0.110521	0.013572	9.999e-05	6.13141e-11	1.39457e-10	7.65591e-05
BEND5	6782	1.05662	524.15	524.959	4.70145e-07	rs11589728	-108	1	48777076	A	G	69	69	0.0506608	1	5.45841e-08	-0.271439	0.0493133	9.999e-05	0.00015014	0.000229961	9.63235e-05
FAF1	5231	1.01177	240.14	515.099	4.52505e-07	rs58574309	465755	1	50494508	T	C	79	81	0.0595588	1	3.89627e-08	0.2872	0.0515951	0.00019998	9.71003e-05	0.000150825	0.000179836
DMRTA2	5172	1.04009	242.396	511.832	1.65068e-13	rs112632642	-226516	1	50649962	A	G	115	121	0.0888399	1	7.76538e-16	-0.400089	0.0483184	9.999e-05	1.506e-11	3.54801e-11	0.000196889
EPS15	6329	1.06561	255.321	498.138	0.000125967	rs78469092	443225	1	51076097	A	G	28	30	0.0220264	1	2.16841e-05	-0.300554	0.0702211	0.0207979	0.0245281	0.0309976	0.000203723
RNF11	6361	1.0491	299.164	508.804	4.88845e-09	rs111524129	20679	1	51256953	T	C	36	38	0.0279001	1	1.43456e-10	0.292019	0.0447585	9.999e-05	7.40071e-07	1.32229e-06	0.000164525
TTC39A	6374	1.05034	280.177	505.194	1.07587e-21	rs635590	56975	1	51288140	A	G	126	130	0.0954479	1	6.64618e-26	-0.353346	0.0320493	9.999e-05	3.44657e-20	1.23731e-19	0.000176413
NRD1	6670	1.01717	372.538	525.705	2.30999e-05	rs561799539	32820	1	51846116	A	AT	68	72	0.0528634	1	5.03374e-06	0.239816	0.0520835	0.00669933	0.00783878	0.0104057	0.000118204
OSBPL9	6386	1.07553	267.599	499.018	5.66734e-05	rs114279367	231609	1	51848484	T	A	96	97	0.0712188	1	8.36718e-06	-0.176144	0.0391966	0.00879912	0.0106042	0.0139162	0.000200796
BTF3L4	7244	1.06359	338.565	502.21	2.0215e-20	rs2783187	-4801	1	52051385	T	A	56	57	0.0418502	1	1.68054e-24	0.409048	0.0383257	9.999e-05	5.38959e-19	1.84282e-18	0.000152619
TXNDC12	7059	1.03979	357.553	511.698	3.22298e-10	rs11588337	-170112	1	52226282	T	C	53	53	0.0389134	1	6.3634e-12	-0.380945	0.0543498	9.999e-05	5.99833e-08	1.14548e-07	0.000133347
ZCCHC11	7628	1.07747	503.758	510.519	0.000104886	rs72895968	228685	1	52324404	A	G	25	25	0.0183554	1	2.19626e-05	-0.339483	0.0793707	0.0373963	0.0395516	0.0488779	0.00010735
CC2D1B	7649	1.03286	494.134	522.975	2.466e-10	rs369691890	22441	1	52343763	C	CA	46	47	0.0346608	1	7.83651e-12	-0.553191	0.079281	9.999e-05	7.1193e-08	1.35257e-07	9.42013e-05
PRPF38A	7628	1.07702	490.888	510.43	1.07795e-37	rs7552960	18616	1	52423164	A	T	206	219	0.160793	1	8.74396e-45	0.64349	0.0421664	9.999e-05	1.17159e-37	8.44755e-37	0.000110003
LOC100507564	8356	1.0675	718.553	519.842	1.16785e-05	rs58051321	-668219	1	52570392	C	T	20	20	0.0146843	1	2.00751e-06	-0.393068	0.0819074	0.00489951	0.00587251	0.00788648	7.28516e-05
ZFYVE9	7536	1.05928	403.529	509.833	2.50617e-05	rs139158160	448021	1	52590116	C	A	16	16	0.0117474	1	3.95319e-06	-0.602669	0.129433	0.00569943	0.00746481	0.00993016	0.00012623
FAM159A	7671	1.0382	571.366	517.664	5.02261e-05	rs835336	-41023	1	52592372	C	T	473	619	0.454479	1	1.05648e-05	0.156509	0.0352314	0.0224978	0.0242885	0.030713	8.29938e-05
GPX7	7605	1.06404	547.607	514.83	3.84349e-148	rs12089784	386	1	52602758	A	G	457	587	0.430984	-1	1.85968e-175	-1.03459	0.0255087	9.999e-05	1.11225e-154	4.30694e-152	9.45053e-05
ZYG11A	8048	1.04188	575.364	512.593	3.7138e-07	rs6703281	-127468	1	52715044	T	C	488	656	0.481645	1	2.85636e-08	-0.18687	0.0332328	0.00029997	0.000147265	0.000225719	8.34691e-05
ZYG11B	7971	1.05664	584.22	516.232	1.65019e-38	rs483073	121952	1	52848412	C	T	449	592	0.434655	1	2.89635e-45	-0.297073	0.0193405	9.999e-05	9.77114e-38	7.07525e-37	8.64261e-05
ECHDC2	8048	1.04656	602.539	516.411	4.46544e-19	rs3216045	22537	1	52899236	C	CAA	117	123	0.0903084	1	2.77344e-22	-0.375729	0.0372022	9.999e-05	4.96614e-17	1.55367e-16	8.09916e-05
SCP2	8088	1.03751	609.059	517.321	1.23304e-13	rs56222568	39884	1	52967114	C	T	232	259	0.190162	1	7.81465e-16	-0.196492	0.0237325	9.999e-05	3.08215e-11	7.13986e-11	7.76723e-05
C1orf123	8323	1.05894	721.877	519.663	1.51586e-16	rs6692897	8747	1	53211891	G	A	456	583	0.428676	1	3.49061e-19	-0.243167	0.0262664	9.999e-05	1.836e-14	5.0536e-14	7.04868e-05
LRP8	8367	1.03809	683.186	515.889	3.94087e-06	rs12092929	15439	1	53312709	C	A	21	21	0.0154185	1	5.10723e-07	0.55614	0.109549	0.00179982	0.00211092	0.00294296	6.93843e-05
NDC1	9232	1.06406	948.588	520.693	1.9565e-08	rs6685786	74678	1	53763873	C	G	16	16	0.0117474	1	1.17391e-09	-0.535645	0.0866786	9.999e-05	8.97696e-06	1.49613e-05	5.45627e-05
DIO1	9350	1.04812	1040.35	528.047	1.60041e-14	rs2272930	-4216	1	53889973	C	T	358	434	0.319118	1	1.44515e-16	0.297004	0.0349386	9.999e-05	4.93817e-12	1.19733e-11	4.71593e-05
YIPF1	9340	1.04222	1069.91	531.343	3.1387e-15	rs2268181	-5802	1	53895615	C	T	194	208	0.152717	1	2.76212e-17	-0.175977	0.0201959	9.999e-05	1.08071e-12	2.72626e-12	4.49411e-05
CDCP2	9183	1.02976	1230.13	542.77	9.16204e-06	rs143569419	180602	1	53972403	G	A	27	27	0.0198238	1	2.51546e-06	0.774774	0.163047	0.00849915	0.0096807	0.0127465	3.74336e-05
LDLRAD1	9511	1.05175	1031.89	521.423	4.44307e-86	rs1537321	1622	1	54016563	A	C	465	581	0.426579	-1	1.50252e-100	-0.530588	0.0204614	9.999e-05	2.45596e-87	8.20483e-86	4.81346e-05
TMEM59	9480	1.06547	1033.14	521.125	6.42347e-16	rs1537322	36939	1	54016633	T	G	474	593	0.435389	-1	2.11937e-18	-0.231394	0.0256077	9.999e-05	1.02797e-13	2.73025e-13	5.03317e-05
TCEANC2	9444	1.05126	1063.83	522.647	2.85165e-32	rs7524477	43198	1	54096771	G	A	162	171	0.125551	1	1.91681e-37	-0.389203	0.0284101	9.999e-05	1.02445e-30	5.72281e-30	4.66122e-05
LRRC42	9442	1.06896	1057.79	524.959	5.8105e-07	rs36033513	168102	1	54114429	CT	C	323	376	0.276065	-1	6.97633e-08	-0.153447	0.0281098	0.00049995	0.000357861	0.000531627	4.97274e-05
CYB5RL	9028	1.04528	1051.31	526.286	3.3568e-11	rs946447	621	1	54199451	C	T	266	296	0.217327	-1	9.05427e-13	0.283966	0.0389043	9.999e-05	1.59084e-08	3.14076e-08	4.62181e-05
MRPL37	9035	1.03569	1088.85	530.612	3.31741e-34	rs113452669	6651	1	54206819	T	C	73	76	0.0558003	1	3.92433e-39	-0.570522	0.0405603	9.999e-05	2.91423e-32	1.73793e-31	4.31748e-05
SSBP3-AS1	9101	1.06127	1016.45	522.542	1.60878e-12	rs1410896	-19103	1	54217341	G	C	199	215	0.157856	1	2.17381e-14	0.456568	0.0583147	9.999e-05	4.60771e-10	9.98748e-10	5.04507e-05
SSBP3	9081	1.07662	989.617	518.828	1.66172e-09	rs10158888	-80073	1	54486467	A	G	439	546	0.400881	-1	6.07561e-11	-0.134567	0.0202025	9.999e-05	5.72783e-07	1.02944e-06	5.44987e-05
ACOT11	9434	1.07402	1019.37	520.2	2.31283e-28	rs1655535	50115	1	54598250	G	C	415	500	0.367107	1	5.02765e-33	-0.533676	0.0419739	9.999e-05	3.42868e-27	1.6629e-26	5.24628e-05
MROH7	9524	1.03339	1089.25	529.717	2.29349e-10	rs1655534	-40655	1	54601086	C	T	462	575	0.422173	1	9.77384e-12	0.240503	0.0346346	9.999e-05	1.48208e-07	2.76337e-07	4.2815e-05
MROH7-TTC4	9524	1.04916	1076.74	529.121	7.18106e-08	rs1655534	-40655	1	54601086	C	T	462	575	0.422173	1	7.09177e-09	0.239359	0.0407665	0.00019998	4.75136e-05	7.53408e-05	4.57268e-05
TTC4	9554	1.04453	992.98	521.647	4.65222e-09	rs28384498	-16	1	54715807	G	A	91	97	0.0712188	1	2.27418e-10	-0.574331	0.0890424	9.999e-05	2.6215e-06	4.52122e-06	4.88076e-05
PARS2	9526	1.07868	953.607	516.143	1.75965e-14	rs1180943	-238	1	54764790	G	C	371	457	0.335536	-1	7.27194e-17	-0.196632	0.0228921	9.999e-05	2.29979e-12	5.68788e-12	5.69352e-05
TTC22	9537	1.03307	958.491	522.05	3.09321e-11	rs651688	6015	1	54795252	C	T	280	312	0.229075	1	6.66326e-13	-0.228766	0.0311507	9.999e-05	1.64751e-08	3.24775e-08	4.86014e-05
C1orf177	9555	1.05498	1025.25	524.302	9.53511e-22	rs12081935	-1026	1	54805038	T	C	174	191	0.140235	1	4.43549e-25	-0.652646	0.0603237	9.999e-05	9.76202e-20	3.43647e-19	4.89766e-05
DHCR24	9552	1.05355	969.724	520.707	1.31031e-26	rs10888886	-36628	1	54923875	C	T	357	428	0.314706	1	6.12293e-31	0.307722	0.0251521	9.999e-05	7.37381e-25	3.25058e-24	5.15322e-05
TMEM61	9603	1.06133	999.187	521.573	3.70244e-22	rs2253476	35	1	54980700	A	C	355	406	0.298091	-1	1.1053e-25	-0.343195	0.0312844	9.999e-05	2.66705e-20	9.63145e-20	5.13326e-05
LOC100507634	9576	1.04479	970.586	525.406	3.06121e-06	rs114374361	250	1	55215659	C	G	15	15	0.0110132	1	4.83391e-07	0.749806	0.147382	0.00149985	0.00224177	0.00311722	4.99781e-05
PPAP2B	9482	1.0506	800.407	518.5	3.98093e-11	rs12409517	147081	1	56432502	T	G	469	598	0.43906	1	7.48406e-13	-0.155361	0.0212042	9.999e-05	1.30115e-08	2.58531e-08	6.18136e-05
PRKAA2	9378	1.05377	906.225	529.807	4.79847e-40	rs11206885	701	1	56646019	A	G	428	531	0.389868	1	6.40905e-46	-0.320623	0.0206914	9.999e-05	4.70916e-39	3.55808e-38	5.51838e-05
C8B	9378	1.04078	839.286	522.662	4.07308e-52	rs2488245	-8127	1	56974266	T	G	335	385	0.282673	1	1.25681e-60	0.753602	0.0408986	9.999e-05	3.54543e-51	3.90226e-50	5.70067e-05
DAB1	9312	1.06424	758.211	509.535	1.85513e-25	rs12029004	598130	1	57652408	A	G	441	556	0.408223	1	3.33561e-30	0.525847	0.0435941	9.999e-05	5.39475e-24	2.29847e-23	6.83023e-05
OMA1	9124	1.0523	811.271	518.306	2.90352e-46	rs141085948	49184	1	58497614	G	GGAA	311	363	0.26652	1	3.16692e-54	0.302664	0.0176252	9.999e-05	1.35688e-45	1.26677e-44	6.13374e-05
TACSTD2	8995	1.06829	800.138	516.009	2.26702e-35	rs7333	1945	1	58575548	T	C	277	326	0.239354	1	1.43084e-41	0.255216	0.0174961	9.999e-05	1.196e-34	7.86774e-34	6.55942e-05
LINC01135	8904	1.05272	824.076	521.244	7.80653e-16	rs114531511	20731	1	58805883	T	C	23	23	0.0168869	1	2.68622e-18	1.20243	0.133504	9.999e-05	1.43081e-13	3.77604e-13	6.047e-05
FGGY	8382	1.05635	749.328	518.216	6.09814e-31	rs10626387	465684	1	59762638	TTC	T	218	240	0.176471	-1	3.49676e-36	-0.381149	0.0283966	9.999e-05	1.28356e-29	6.85128e-29	6.73187e-05
LOC101926944	7690	1.05129	704.699	524.989	2.61338e-18	rs10626387	-10158	1	59762638	TTC	T	218	240	0.176471	-1	4.70849e-21	0.633013	0.0647794	9.999e-05	3.1604e-16	9.50351e-16	7.03723e-05
CYP2J2	7766	1.04427	679.339	521.185	1.37287e-46	rs11572245	10985	1	59915765	G	C	245	271	0.198972	1	2.5666e-54	0.551121	0.03206	9.999e-05	1.13823e-45	1.0638e-44	7.12764e-05
HOOK1	7757	1.0494	692.249	520.886	2.8541e-08	rs72912504	144163	1	59959025	T	C	78	80	0.0587372	1	1.83779e-09	0.278697	0.0456575	9.999e-05	1.13227e-05	1.87329e-05	7.11806e-05
C1orf87	7725	1.02403	733.181	529.106	3.97481e-07	rs11207556	86080	1	59987689	G	A	30	30	0.0220264	1	5.07195e-08	-0.229429	0.0415787	0.00039996	0.000237153	0.000357292	6.15492e-05
NFIA	8371	1.06316	874.831	521.468	2.76866e-18	rs1474872	321284	1	61398559	A	C	353	417	0.306167	-1	3.72126e-21	-0.204522	0.020871	9.999e-05	2.81186e-16	8.47038e-16	5.89864e-05
MGC34796	8883	1.03608	1026.04	532.074	2.43039e-17	rs114522689	3839	1	61658082	C	T	252	270	0.198529	1	1.10347e-19	-0.470873	0.0501077	9.999e-05	7.9301e-15	2.22885e-14	4.58798e-05
TM2D1	8830	1.05133	1004.11	528.255	3.60465e-61	rs17312971	1553	1	61723869	C	T	184	188	0.138032	1	1.80186e-70	0.860893	0.0423862	9.999e-05	3.98274e-61	6.00513e-60	4.9396e-05
INADL	8803	1.0528	937.393	520.767	4.52915e-22	rs41313250	275473	1	62017951	G	A	115	121	0.0888399	1	1.2847e-25	-0.573112	0.0523206	9.999e-05	4.44436e-20	1.58748e-19	5.31749e-05
KANK4	9407	1.06515	1041.41	527.211	5.0025e-11	rs74076477	18482	1	62300929	A	G	132	141	0.103524	1	1.50291e-12	0.451937	0.062555	9.999e-05	1.69725e-08	3.34263e-08	4.98793e-05
USP1	9417	1.06769	898.731	514.562	5.01149e-37	rs9436222	1387	1	62437692	G	C	458	575	0.422173	1	1.20048e-43	0.346493	0.0230628	9.999e-05	2.4177e-36	1.67246e-35	5.82837e-05
DOCK7	9432	1.04064	964.057	525.332	1.5425e-10	rs141538375	195182	1	62493185	T	C	22	22	0.0161527	1	5.06308e-12	-0.587407	0.0833955	9.999e-05	7.71214e-08	1.46178e-07	4.96052e-05
ATG4C	9601	1.02491	968.727	533.282	4.04295e-17	rs10736399	14005	1	62798112	C	T	314	369	0.270925	-1	2.17103e-19	0.277861	0.029828	9.999e-05	1.79592e-14	4.94487e-14	4.67293e-05
LINC00466	9143	1.05605	856.769	523.527	9.13219e-07	rs76033818	139182	1	63178047	T	C	228	253	0.185756	1	1.13201e-07	0.268444	0.0500078	0.00069993	0.000510998	0.000750227	5.88181e-05
EFCAB7	9022	1.07021	742.321	512.578	4.63215e-21	rs11208218	-91364	1	63431938	T	A	30	30	0.0220264	1	8.45458e-25	-0.733308	0.0682245	9.999e-05	1.98013e-19	6.88379e-19	7.11498e-05
ITGB3BP	8984	1.064	745.64	517.127	1.50194e-150	rs3009576	80208	1	63443064	T	C	271	313	0.229809	-1	1.56848e-177	-1.09332	0.0266704	9.999e-05	4.28704e-157	1.87289e-154	6.93986e-05
ALG6	8962	1.02303	767.082	523.437	9.2378e-10	rs217448	176212	1	63543803	T	G	274	317	0.232746	-1	3.72127e-11	-0.181274	0.026904	9.999e-05	5.06385e-07	9.128e-07	5.86209e-05
PGM1	9126	1.02791	834.744	524.75	5.12325e-56	rs12080496	1314	1	63594591	A	C	63	64	0.0469897	1	6.22449e-65	-1.17308	0.0609215	9.999e-05	1.45931e-54	1.76338e-53	5.48064e-05
ROR1	9137	1.05672	839.872	516.516	1.25316e-17	rs2819136	13251	1	63787271	T	C	30	30	0.0220264	1	1.43622e-20	1.07496	0.111504	9.999e-05	1.65387e-15	4.798e-15	6.01363e-05
CACHD1	8450	1.02356	889.019	538.086	3.72773e-08	rs825203	-163149	1	64307645	A	T	464	599	0.439794	1	4.50119e-09	0.0949912	0.0159632	9.999e-05	2.57294e-05	4.1513e-05	5.0676e-05
RAVER2	8211	1.04045	686.608	516.978	3.11354e-09	rs72675414	16779	1	64761875	T	C	71	74	0.0543319	1	1.17671e-10	-0.409488	0.0624597	9.999e-05	1.2387e-06	2.18365e-06	6.96031e-05
JAK1	8226	1.03115	799.118	533.357	7.45248e-10	rs7540450	182704	1	64783799	A	G	225	244	0.179148	1	4.41513e-11	0.138879	0.020694	9.999e-05	3.75945e-07	6.8331e-07	5.79041e-05
AK4	8198	1.06117	725.844	523.691	1.17922e-20	rs71715787	-2294	1	65145256	TAA	T	392	476	0.349486	1	7.8006e-24	-0.294136	0.0280055	9.999e-05	7.52739e-19	2.55583e-18	7.06246e-05
DNAJC6	8215	1.05821	626.293	510.355	1.43976e-14	rs115737204	-8385	1	65256310	G	A	18	18	0.0132159	1	3.83391e-17	-0.842289	0.0971313	9.999e-05	1.99965e-12	4.96286e-12	8.10455e-05
LEPROT	7886	1.05721	657.827	514.472	1.03337e-27	rs12564738	10	1	65420459	G	C	436	542	0.400295	1	1.32863e-32	0.327952	0.0259904	9.999e-05	2.74684e-26	1.28715e-25	7.69031e-05
TCTEX1D1	8722	1.03595	737.2	522.885	1.0603e-118	rs7515248	21321	1	66773779	C	T	188	203	0.149046	1	2.19049e-138	0.744363	0.0224906	9.999e-05	5.60257e-120	6.19848e-118	6.3826e-05
WDR78	8739	1.04254	708.605	516.396	3.1648e-11	rs7548267	93447	1	66831439	G	A	390	477	0.35022	1	5.13143e-13	-0.0837404	0.0113442	9.999e-05	1.04059e-08	2.07996e-08	6.79289e-05
MIER1	8757	1.07685	686.44	510.937	9.79939e-11	rs138375106	12692	1	66937588	A	AAAAAG	87	92	0.0675477	1	1.48567e-12	0.230583	0.0319087	9.999e-05	1.82696e-08	3.59152e-08	7.86253e-05
C1orf141	8831	1.09802	667.758	501.957	6.04922e-115	rs12044149	-33	1	67135003	T	G	315	371	0.272394	1	1.66296e-139	-0.99877	0.0299803	9.999e-05	4.6525e-123	5.74415e-121	8.64684e-05
SLC35D1	8767	1.03174	764.824	522.05	9.91818e-12	rs1966176	-149914	1	67204310	A	G	329	390	0.286344	1	1.76668e-13	-0.223455	0.0296551	9.999e-05	4.13344e-09	8.4697e-09	6.06253e-05
IL12RB2	9028	1.05956	806.703	517.948	6.861e-13	rs7528924	-84012	1	67223353	A	G	310	360	0.264317	-1	6.12866e-15	-0.301507	0.037674	9.999e-05	1.51472e-10	3.3696e-10	6.32062e-05
SERBP1	9100	1.059	763.619	511.862	1.00991e-12	rs7543633	204350	1	67226089	G	A	511	680	0.499266	1	6.7212e-15	-0.144821	0.0181242	9.999e-05	2.17857e-10	4.80809e-10	6.66474e-05
GNG12	8795	1.0415	840.496	522.721	2.4406e-31	rs7537276	706	1	67832765	A	G	384	449	0.329662	1	2.38005e-36	-0.264296	0.0196368	9.999e-05	1.42892e-29	7.61048e-29	5.70658e-05
DIRAS3	8794	1.06881	729.655	510.28	2.91679e-13	rs982462	24	1	68050752	C	T	173	189	0.138767	1	1.38634e-15	0.45895	0.0559476	9.999e-05	4.45857e-11	1.02255e-10	7.2053e-05
WLS	8731	1.02934	777.616	521.021	1.29147e-09	rs61510890	98203	1	68134397	A	G	22	23	0.0168869	1	4.96229e-11	-0.478293	0.0714642	9.999e-05	6.61209e-07	1.18536e-06	5.91289e-05
RPE65	8487	1.04615	750.802	520.916	1.35854e-07	rs12080547	-20878	1	68470836	A	C	224	243	0.178414	1	1.13808e-08	-0.268535	0.0463938	9.999e-05	6.54088e-05	0.000102732	6.49082e-05
ANKRD13C	7967	1.06742	518.796	505.492	2.33643e-07	rs79322058	1000515	1	69354218	A	T	15	15	0.0110132	1	1.30906e-08	0.789247	0.136944	9.999e-05	6.4045e-05	0.000100636	0.000100873
LRRC40	7942	1.04128	594.467	516.143	2.37188e-14	rs60598073	44297	1	70161380	G	A	266	299	0.21953	1	1.03465e-16	-0.205994	0.0241097	9.999e-05	4.93738e-12	1.19731e-11	8.06206e-05
HHLA3	8082	1.07596	531.405	507.73	1.26453e-49	rs17131261	308	1	70355119	A	G	34	36	0.0264317	1	2.32041e-59	1.60304	0.0881749	9.999e-05	2.01953e-50	2.1833e-49	0.000101268
CTH	7950	1.03483	569.117	518.619	1.14969e-30	rs648743	-1123	1	70410096	T	C	446	564	0.414097	-1	7.84493e-36	0.526455	0.0394505	9.999e-05	7.2847e-29	3.77484e-28	8.2354e-05
MIR186	7357	1.04461	545.362	522.348	6.5864e-05	rs2300176	45586	1	71022129	G	A	332	381	0.279736	1	1.58568e-05	0.140266	0.0322351	0.0276972	0.0298193	0.0373026	8.88885e-05
PTGER3	7517	1.0481	564.152	524.631	1.11777e-08	rs66539808	11425	1	71036382	A	G	325	377	0.276799	1	7.07114e-10	-0.227601	0.0363334	9.999e-05	3.47102e-06	5.9341e-06	8.69568e-05
ZRANB2	7361	1.06051	487.55	508.386	2.15902e-05	rs17485917	-125148	1	71206436	A	G	137	145	0.106461	1	3.20599e-06	-0.106845	0.0227294	0.00549945	0.00773867	0.0102768	0.000104908
NEGR1	7515	1.0646	490.177	506.551	1.7009e-06	rs2613499	-3276	1	72285869	G	A	211	232	0.170338	1	1.46566e-07	-0.173298	0.0325807	0.00039996	0.000512311	0.00075209	0.000105772
FPGT	7364	1.06984	518.456	516.471	8.84642e-47	rs10749828	-103331	1	74094882	T	G	166	184	0.135095	-1	5.0578e-55	-0.459484	0.026514	9.999e-05	4.18167e-47	4.08762e-46	0.000101745
LRRIQ3	7699	1.05651	479.484	511.832	1.17266e-86	rs792310	-1623	1	74199809	A	G	411	511	0.375184	1	4.33312e-103	-0.491874	0.0186284	9.999e-05	1.08303e-88	3.79684e-87	0.000105257
ERICH3	7295	1.03811	585.198	525.406	8.50341e-06	rs77910454	100202	1	74573535	A	G	21	21	0.0154185	1	1.57569e-06	-0.229562	0.0473415	0.00389961	0.00398887	0.00543091	8.10071e-05
CRYZ	7545	1.06508	490.664	504.985	5.98555e-101	rs2345436	351	1	74733056	C	A	332	391	0.287078	-1	9.46538e-122	-0.963335	0.0322099	9.999e-05	1.28274e-104	7.23686e-103	0.000105835
TYW3	7600	1.05204	550.518	519.559	3.89992e-30	rs11162945	35690	1	74768843	C	A	255	273	0.200441	1	3.79841e-35	-0.58653	0.0444597	9.999e-05	8.58986e-29	4.43766e-28	9.03079e-05
SLC44A5	8233	1.04725	538.173	515.203	5.8958e-75	rs1249847	244797	1	75366316	T	C	428	530	0.389134	-1	1.48697e-88	-0.805912	0.0340059	9.999e-05	1.30054e-75	3.10345e-74	9.08908e-05
ACADM	8707	1.05194	567.264	509.341	1.55583e-28	rs211737	-92952	1	75631396	G	A	318	373	0.273862	-1	6.70507e-34	-0.389539	0.030167	9.999e-05	4.31071e-27	2.08239e-26	8.76126e-05
RABGGTB	8740	1.07316	590.166	507.834	1.70013e-07	rs7552289	-13439	1	75772756	G	C	465	590	0.433187	-1	9.66169e-09	0.118361	0.0203471	9.999e-05	4.95157e-05	7.84206e-05	9.03591e-05
ST6GALNAC5	8491	1.0666	731.146	517.083	7.28665e-09	rs60514996	137952	1	77005454	A	G	221	244	0.179148	1	3.2152e-10	-0.288491	0.0451203	9.999e-05	2.30395e-06	3.99052e-06	7.13849e-05
PIGK	8042	1.07419	659.581	513.756	8.75138e-36	rs1098133	69182	1	77150264	A	C	177	200	0.146843	1	3.08746e-42	-0.36927	0.025073	9.999e-05	2.26571e-35	1.52401e-34	8.11224e-05
NEXN-AS1	7957	1.03963	515.874	512.548	1.40145e-05	rs34775316	413265	1	77476273	C	CT	224	246	0.180617	1	2.10718e-06	-0.221191	0.0461889	0.00549945	0.00582379	0.00782476	9.23756e-05
USP33	7745	1.05871	537.86	510.952	2.63395e-10	rs12751064	219439	1	77540439	T	C	298	346	0.254038	1	4.83018e-12	-0.116133	0.0164711	9.999e-05	5.46964e-08	1.04639e-07	9.45272e-05
ZZZ3	7957	1.04278	585.062	521.021	2.89554e-35	rs278836	32300	1	77651126	A	G	398	490	0.359765	1	4.60919e-41	0.335992	0.0232051	9.999e-05	7.27332e-34	4.63263e-33	8.23396e-05
FUBP1	8009	1.07455	524.201	508.938	2.41195e-08	rs2018593	163072	1	77816132	C	T	103	109	0.0800294	1	9.72126e-10	0.251071	0.040422	9.999e-05	5.27565e-06	8.92706e-06	0.00010219
GIPC2	8185	1.05514	524.579	514.591	1.23336e-16	rs80175687	-208415	1	77836548	C	T	83	85	0.0624082	1	1.83234e-19	-0.359496	0.0385065	9.999e-05	1.1834e-14	3.29296e-14	9.57679e-05
NEXN	7998	1.03762	578.244	524.601	2.01839e-10	rs1166708	-22975	1	77865541	T	C	175	194	0.142438	1	6.688e-12	-0.306401	0.0437615	9.999e-05	6.29864e-08	1.20081e-07	8.18424e-05
DNAJB4	8131	1.02606	517.101	515.666	1.7814e-14	rs116101331	-117406	1	77887547	C	A	18	18	0.0132159	1	7.14101e-17	-0.608119	0.0707785	9.999e-05	4.69709e-12	1.14099e-11	8.78954e-05
PTGFR	8154	1.04331	499.169	514.8	2.2612e-06	rs149953198	-46602	1	78444442	G	A	18	18	0.0132159	1	2.57933e-07	-0.360767	0.0692388	0.00069993	0.000825091	0.00118923	9.66822e-05
IFI44	8516	1.06141	503.165	512.429	7.27761e-28	rs1333971	18296	1	78668089	T	C	202	218	0.160059	1	6.58644e-33	-0.300445	0.02368	9.999e-05	1.12507e-26	5.35146e-26	0.000101958
ADGRL2	9874	1.05104	791.535	512.473	2.67159e-11	rs695971	500630	1	82200401	A	G	383	465	0.34141	-1	3.42305e-13	-0.230301	0.0309532	9.999e-05	8.39134e-09	1.69077e-08	6.25995e-05
LOC101927560	8149	1.03193	668.321	523.437	2.05257e-20	rs139817140	23524	1	83837021	A	AAAAAAAC	373	432	0.317181	1	1.45184e-23	0.552108	0.0529171	9.999e-05	3.91687e-18	1.28983e-17	6.9425e-05
TTLL7	8129	1.05701	644.677	516.367	1.34821e-05	rs115655797	-21486	1	84020635	A	G	15	15	0.0110132	1	2.19575e-06	0.508191	0.10631	0.00679932	0.00643835	0.00861853	7.8419e-05
PRKACB	8482	1.05292	666.971	511.354	4.26673e-09	rs616471	193648	1	84271624	G	A	146	151	0.110866	1	1.3553e-10	-0.267298	0.0409124	9.999e-05	1.41454e-06	2.48438e-06	7.47631e-05
SAMD13	8676	1.03029	757.098	523.273	9.61685e-08	rs72942037	2994	1	84301361	A	G	257	294	0.215859	1	8.21414e-09	-0.175559	0.0300321	0.00019998	5.38463e-05	8.50341e-05	6.0934e-05
BCL10	9531	1.03293	700.663	513.219	3.92658e-08	rs149850915	961361	1	84315542	A	C	19	20	0.0146843	1	2.03278e-09	0.388037	0.0637488	9.999e-05	1.91928e-05	3.12626e-05	6.64521e-05
SPATA1	8824	1.06328	675.596	511.175	6.69663e-31	rs7514763	-41819	1	84464483	C	A	221	241	0.176946	1	1.30914e-36	-0.831881	0.0615459	9.999e-05	8.18361e-30	4.40127e-29	7.64105e-05
GNG5	8802	1.06042	702.231	516.65	1.08541e-16	rs11163985	428	1	84506150	C	G	234	265	0.194853	1	1.85719e-19	0.189918	0.0203461	9.999e-05	1.19638e-14	3.32744e-14	7.28172e-05
RPF1	8797	1.0777	651.632	504.463	4.69919e-23	rs11163986	28354	1	84507592	T	G	261	301	0.220999	1	1.39027e-27	-0.43291	0.0378507	9.999e-05	9.0089e-22	3.47192e-21	8.30532e-05
CTBS	8894	1.04395	702.142	514.741	3.37525e-56	rs76372694	10199	1	84564280	C	A	97	102	0.0748899	1	2.24465e-66	-1.15286	0.0590251	9.999e-05	1.13165e-55	1.42401e-54	6.88863e-05
SSX2IP	8840	1.04041	709.017	514.427	2.08247e-15	rs11802347	9492	1	84681064	C	G	287	323	0.237151	1	5.15415e-18	0.204797	0.0229453	9.999e-05	4.82485e-13	1.23674e-12	6.73941e-05
LPAR3	8595	1.07622	683.964	508.61	1.76483e-25	rs2389787	37268	1	84855944	C	T	22	22	0.0161527	1	2.7877e-30	0.924523	0.0765293	9.999e-05	2.49059e-24	1.07538e-23	7.87488e-05
MCOLN2	8644	1.05723	635.804	506.059	2.81745e-47	rs4907119	610	1	84996511	C	G	434	546	0.401471	1	1.01966e-56	-0.413191	0.0233921	9.999e-05	5.47746e-47	5.33896e-46	7.95719e-05
MCOLN3	8831	1.06027	684.285	512.846	5.70872e-48	rs6674050	-1952	1	85050491	C	T	250	289	0.212188	1	8.13392e-57	-0.691626	0.0391125	9.999e-05	8.01349e-48	8.01725e-47	7.46894e-05
WDR63	8974	1.04709	768.343	523.765	3.93069e-46	rs817478	71581	1	85133880	C	A	344	400	0.293686	1	1.58847e-53	-0.245198	0.0143953	9.999e-05	2.94367e-45	2.71104e-44	6.363e-05
SYDE2	9316	1.05867	685.936	511.354	5.92393e-41	rs4907139	3876	1	85197168	G	A	214	244	0.179148	1	1.34079e-48	0.474124	0.0295519	9.999e-05	2.5341e-40	1.98419e-39	7.41129e-05
LOC646626	9510	1.04413	706.014	513.682	5.81965e-68	rs11161574	-14998	1	85261361	C	T	221	256	0.187959	-1	1.70586e-80	-0.925824	0.0417112	9.999e-05	5.81032e-68	1.09267e-66	6.85507e-05
C1orf52	9548	1.07268	688.159	508.863	1.2254e-11	rs2647394	-4633	1	85264304	G	A	388	478	0.350954	1	1.11213e-13	0.16397	0.0215724	9.999e-05	2.1139e-09	4.4057e-09	7.73719e-05
DDAH1	9430	1.05866	668.549	508.222	5.64494e-32	rs233127	250244	1	85328118	G	A	355	424	0.311307	1	4.20638e-38	-0.236731	0.0171011	9.999e-05	7.90916e-31	4.44593e-30	7.60377e-05
CYR61	9429	1.06928	700.512	510.564	1.27557e-16	rs10873708	21297	1	85602059	A	G	362	445	0.326725	1	1.37785e-19	0.277754	0.0296416	9.999e-05	1.08088e-14	3.01556e-14	7.51663e-05
ZNHIT6	9458	1.07778	669.129	504.851	3.22409e-55	rs313749	-116943	1	85825375	G	A	440	563	0.413363	1	1.86819e-66	-0.408871	0.0209174	9.999e-05	1.99547e-56	2.58154e-55	8.09026e-05
COL24A1	9507	1.05886	650.853	505.179	5.91266e-07	rs11803202	182749	1	85973688	A	C	315	367	0.269457	1	3.9578e-08	0.221676	0.0398444	0.00019998	0.000236014	0.000355639	7.81571e-05
ODF2L	9150	1.06738	627.626	510.624	1.29861e-09	rs4656066	-12793	1	86409134	A	G	337	399	0.292952	1	3.18551e-11	0.120531	0.0178247	9.999e-05	3.07553e-07	5.61699e-07	8.3372e-05
SH3GLB1	9137	1.05642	724.882	523.572	2.80596e-10	rs76800564	-274465	1	86430106	GA	G	351	412	0.302496	1	9.35853e-12	-0.13364	0.0192271	9.999e-05	8.31781e-08	1.57343e-07	6.96052e-05
CLCA2	9190	1.05863	664.77	512.429	1.62731e-34	rs12145243	6077	1	86430164	T	C	351	413	0.303231	1	7.88589e-41	-0.535145	0.0370866	9.999e-05	1.61213e-33	1.01431e-32	7.64622e-05
CLCA4	9102	1.06324	617.629	510.415	1.29224e-15	rs58971362	-27803	1	86519274	C	T	185	207	0.151982	1	2.16337e-18	0.336111	0.0372069	9.999e-05	1.33305e-13	3.52023e-13	8.35702e-05
HS2ST1	8959	1.06532	750.034	516.74	2.34048e-27	rs113302136	-22478	1	86892175	A	AC	307	350	0.256975	1	4.77015e-32	-0.31018	0.0248325	9.999e-05	4.78768e-26	2.22268e-25	6.9294e-05
SEP15	8981	1.07531	725.989	513.831	1.21067e-09	rs472509	-7774	1	86922197	C	T	119	123	0.0903084	1	3.37427e-11	0.160025	0.0236965	9.999e-05	2.97374e-07	5.43808e-07	7.39717e-05
LINC01140	8475	1.03225	853.094	528.315	2.94027e-11	rs6686259	2668	1	87132434	G	T	276	315	0.231278	-1	8.58799e-13	0.28652	0.0392128	9.999e-05	1.40663e-08	2.78676e-08	5.44496e-05
LMO4	8228	1.05945	735.272	512.294	2.50876e-18	rs11162029	174136	1	87502605	A	G	201	221	0.162261	1	1.47597e-21	0.305938	0.0308809	9.999e-05	2.39071e-16	7.24012e-16	6.93207e-05
PKN2	8199	1.05524	539.793	506.327	3.64066e-09	rs786911	115325	1	88799565	C	T	416	522	0.38326	-1	9.08238e-11	-0.115927	0.0175719	9.999e-05	9.28198e-07	1.64787e-06	9.31002e-05
CCBL2	7987	1.06883	529.363	511.533	6.14939e-81	rs12749373	39067	1	88953892	C	T	512	673	0.494126	-1	2.55634e-96	-0.739769	0.0294217	9.999e-05	1.46478e-83	4.3631e-82	9.93187e-05
GTF2B	8060	1.05221	546.54	514.427	3.564e-12	rs17472737	-68639	1	88960256	T	C	484	620	0.455882	-1	3.49094e-14	0.16954	0.0218378	9.999e-05	6.68136e-10	1.43245e-09	9.10174e-05
GBP3	7892	1.06337	495.483	504.567	3.75495e-193	rs12146148	16656	1	89006209	T	C	344	405	0.297357	1	1.73858e-233	-1.17182	0.0218282	9.999e-05	1.71681e-202	9.75034e-199	0.000104214
RBMXL1	7898	1.04738	517.478	512.041	1.58408e-23	rs17433780	-16176	1	89009135	G	A	399	487	0.357562	1	9.21612e-28	-0.348606	0.0303649	9.999e-05	8.97485e-22	3.45958e-21	9.45673e-05
GBP1	7789	1.0706	531.825	513.07	8.85901e-06	rs17434342	25300	1	89040059	G	C	455	580	0.425844	1	1.2395e-06	-0.075346	0.0153821	0.00229977	0.00312043	0.00429034	9.94346e-05
GBP2	7956	1.04888	480.69	502.121	5.70191e-18	rs10922557	68633	1	89057525	G	A	368	437	0.320852	1	1.57497e-21	0.126323	0.0127605	9.999e-05	5.20915e-16	1.55001e-15	0.000102324
GBP4	8131	1.05101	594.1	519.812	8.50806e-10	rs10922557	141424	1	89057525	G	A	368	437	0.320852	1	2.89107e-11	0.0919043	0.0135609	9.999e-05	2.35948e-07	4.34134e-07	8.33928e-05
GBP7	7992	1.06205	541.384	514.204	4.50334e-06	rs4233337	4775	1	89171264	T	C	361	424	0.311307	1	5.72773e-07	0.205514	0.0406647	0.00189981	0.00163099	0.00229356	9.49627e-05
GBP5	8134	1.05885	562.326	511.951	6.1797e-18	rs2147309	311	1	89272549	C	G	463	608	0.446402	1	4.18856e-21	-0.147483	0.0150716	9.999e-05	4.77255e-16	1.42208e-15	9.04572e-05
LRRC8B	8008	1.05294	581.332	518.634	4.62126e-19	rs12119009	33358	1	89558197	C	G	427	521	0.382526	1	3.54202e-22	0.205433	0.0203971	9.999e-05	3.93312e-17	1.23708e-16	8.57816e-05
FLJ27354	7920	1.05304	575.42	517.277	3.41855e-07	rs1320562	-76310	1	89709203	C	G	402	500	0.367107	-1	2.99238e-08	-0.283401	0.0504758	9.999e-05	0.000122208	0.000188416	8.66921e-05
LRRC8C	7920	1.05747	560.799	515.486	7.01402e-11	rs181432934	116687	1	89749773	A	C	353	433	0.321217	1	1.25383e-12	-0.180313	0.0248662	9.999e-05	1.43941e-08	2.84972e-08	9.02859e-05
GEMIN8P4	7609	1.03607	619.821	519.574	7.15101e-05	rs74102424	-547122	1	90542087	A	G	24	24	0.0176211	1	1.65665e-05	-0.417064	0.0960657	0.0350965	0.038131	0.0472286	7.59439e-05
CDC7	7838	1.06604	567.634	508.834	2.00985e-43	rs13447526	16769	1	91517617	A	G	378	455	0.334068	1	8.55169e-52	-0.551044	0.0330202	9.999e-05	2.5503e-43	2.22831e-42	9.17761e-05
TGFBR3	7878	1.08199	520.666	502.837	1.56616e-70	rs1192415	294461	1	91611540	A	G	325	380	0.279412	-1	2.59112e-85	0.642227	0.0278074	9.999e-05	2.48236e-73	5.55775e-72	0.00010539
RPAP2	7297	1.06558	435.893	506.029	6.95934e-05	rs2078052	-658221	1	91640745	C	G	271	299	0.21953	-1	1.23578e-05	-0.164904	0.0374152	0.0206979	0.0230686	0.0292421	0.000119329
EPHX4	7784	1.08885	473.125	498.794	2.12753e-18	rs3862907	1121	1	92031098	C	T	108	112	0.082232	1	3.47424e-22	0.454871	0.0451537	9.999e-05	4.49718e-17	1.4111e-16	0.000118551
KIAA1107	7414	1.05248	454.494	506.581	1.08803e-24	rs4658129	-54762	1	92112291	G	C	434	531	0.389868	-1	1.91435e-29	-0.271506	0.0228475	9.999e-05	3.68243e-23	1.50965e-22	0.000109548
BTBD8	7728	1.07085	484.009	505.701	4.09183e-10	rs10875204	33812	1	92114118	A	G	432	529	0.388971	-1	6.37239e-12	-0.253184	0.0361231	9.999e-05	6.42943e-08	1.22465e-07	0.000109346
EVI5	7105	1.04897	389.351	502.986	1.95783e-07	rs12142556	480232	1	92312171	T	C	143	154	0.113069	1	9.73159e-09	-0.181205	0.0311571	9.999e-05	4.68981e-05	7.43925e-05	0.000126365
FAM69A	6879	1.06426	314.109	498.183	7.78762e-65	rs945631	911	1	92960610	A	G	57	59	0.0433186	1	4.14066e-79	1.31543	0.0599643	9.999e-05	2.61335e-66	4.65756e-65	0.000164864
RPL5	6877	1.059	350.874	512.235	7.63095e-10	rs565546502	275002	1	93107040	A	G	18	18	0.0132159	1	1.81785e-11	-0.333032	0.0486253	9.999e-05	1.06828e-07	2.00588e-07	0.000145035
TMED5	7259	1.05122	413.929	508.267	1.92199e-35	rs7532195	28842	1	93151846	G	T	476	608	0.446402	-1	2.89901e-42	0.200335	0.0135971	9.999e-05	1.76559e-34	1.15037e-33	0.000119772
CCDC18	7251	1.05206	435.917	512.026	7.29205e-09	rs2484486	5226	1	93185943	A	G	165	179	0.131424	1	2.63434e-10	-0.182301	0.0283681	9.999e-05	1.60741e-06	2.81268e-06	0.000114054
LOC100131564	7281	1.04585	457.181	512.518	3.52854e-08	rs508942	28474	1	93317336	C	T	315	365	0.268382	-1	1.74594e-09	0.133803	0.0218891	9.999e-05	9.53428e-06	1.58669e-05	0.000106482
DR1	7291	1.05161	450.898	512.473	8.0562e-53	rs3767964	4011	1	93349933	C	T	505	664	0.487518	1	1.23187e-62	-0.350629	0.0186362	9.999e-05	9.97059e-53	1.14628e-51	0.000110098
MTF2	7128	1.07401	342.899	495.99	3.15053e-06	rs2114273	309724	1	93388960	C	T	484	622	0.456681	1	2.29794e-07	-0.102994	0.0196823	9.999e-05	0.000630175	0.000917764	0.000155937
FNBP1L	7220	1.02929	539.512	529.628	2.05223e-12	rs7541984	-1737	1	93446395	A	C	229	257	0.188693	1	4.28023e-14	0.203542	0.0263138	9.999e-05	5.97572e-10	1.28618e-09	8.52077e-05
BCAR3	7066	1.02636	532.936	527.763	4.01445e-29	rs34714272	152771	1	93694378	C	CTG	166	178	0.13069	1	1.86716e-33	-0.645531	0.0503842	9.999e-05	4.45254e-27	2.14968e-26	8.53743e-05
DNTTIP2	7708	1.03188	629.964	520.812	9.12326e-16	rs12029637	9870	1	93869335	G	A	417	516	0.378855	1	3.12234e-18	-0.202023	0.0224769	9.999e-05	2.30833e-13	6.01182e-13	7.3639e-05
GCLM	7769	1.04446	663.955	523.497	6.65863e-35	rs718874	3144	1	93906453	A	C	328	385	0.282673	1	1.86887e-40	-0.419422	0.0292286	9.999e-05	1.75036e-33	1.09844e-32	7.29752e-05
ABCA4	7893	1.07083	640.639	513.294	3.40279e-21	rs4147848	100117	1	94021031	T	G	326	377	0.276799	1	6.31324e-25	-0.371301	0.034442	9.999e-05	1.18524e-19	4.15346e-19	8.26093e-05
ARHGAP29	8023	1.03988	678.182	521.96	3.42821e-13	rs2781572	89281	1	94148469	C	A	476	613	0.450073	1	3.45797e-15	0.221161	0.0273694	9.999e-05	9.43457e-11	2.12178e-10	7.03296e-05
ABCD3	8262	1.06039	646.58	509.937	9.91806e-43	rs12127355	82027	1	94500405	T	C	465	607	0.445668	1	7.42114e-51	0.416274	0.025229	9.999e-05	2.6824e-42	2.26813e-41	7.90761e-05
LINC01057	8281	1.03848	718.859	521.767	2.12427e-34	rs841358	136136	1	94684144	T	C	78	82	0.0602941	-1	5.4022e-40	-1.22102	0.0856789	9.999e-05	9.78925e-33	5.96102e-32	6.60303e-05
F3	8338	1.06988	722.671	517.918	1.84985e-20	rs72974437	-169086	1	94710942	G	T	17	17	0.0124816	1	7.49229e-24	-0.991012	0.0943164	9.999e-05	8.57755e-19	2.90372e-18	7.30053e-05
SLC44A3	8211	1.05957	666.875	509.072	3.15744e-46	rs859117	20158	1	94840501	G	T	154	161	0.118382	-1	3.9135e-55	0.958158	0.0552193	9.999e-05	5.88485e-46	5.55799e-45	7.64605e-05
CNN3	8164	1.03742	730.155	519.991	1.19428e-51	rs11807661	-8421	1	94935643	C	A	163	175	0.128488	1	2.21679e-60	0.64167	0.0349145	9.999e-05	1.36555e-50	1.48098e-49	6.4771e-05
LOC729970	8168	1.07615	681.766	509.236	1.97162e-32	rs11809155	7774	1	94935803	A	G	81	85	0.0624082	1	1.40884e-38	0.658871	0.0472442	9.999e-05	8.22268e-32	4.80446e-31	7.89847e-05
TMEM56	8089	1.06358	599.425	508.132	7.33161e-08	rs56241782	29945	1	95122463	C	G	247	276	0.202643	1	3.56734e-09	0.159069	0.0265523	9.999e-05	2.25787e-05	3.66168e-05	8.6205e-05
RWDD3	8036	1.04257	616.377	512.458	3.52755e-16	rs7543042	-20030	1	95214126	T	C	251	280	0.20558	-1	5.38857e-19	-0.271693	0.0295167	9.999e-05	6.16894e-14	1.65366e-13	7.81004e-05
TMEM56-RWDD3	8017	1.05562	583.842	509.475	1.85451e-05	rs80241359	119418	1	95237342	G	A	52	54	0.0396476	1	2.74067e-06	0.530574	0.112081	0.00709929	0.00816901	0.0108196	8.61867e-05
LOC101928118	7953	1.05694	560.748	506.327	1.30698e-12	rs4146667	-4060	1	95238041	G	C	493	655	0.48091	-1	6.54241e-15	-0.119041	0.014891	9.999e-05	2.15771e-10	4.76267e-10	9.0134e-05
ALG14	8106	1.06204	749.896	522.199	1.77856e-05	rs912651	-260394	1	95333344	A	G	338	398	0.292217	-1	3.4527e-06	0.112262	0.0239619	0.00839916	0.00985987	0.0129704	6.85576e-05
PTBP2	8053	1.05532	473.709	506.327	5.85824e-09	rs34377452	56780	1	96778386	CT	C	496	648	0.475771	-1	1.60855e-10	0.155625	0.0239205	9.999e-05	1.33457e-06	2.34804e-06	0.000106115
DPYD	7533	1.06967	460.562	503.732	2.06678e-32	rs76067698	524121	1	97396937	T	TTCC	251	283	0.207783	1	5.89667e-39	-0.449089	0.0320141	9.999e-05	8.77616e-32	5.12258e-31	0.000114469
SNX7	8138	1.05888	577.489	514.398	1.8773e-08	rs4326639	23987	1	98685668	T	G	130	139	0.102056	-1	8.86017e-10	-0.22542	0.0362021	9.999e-05	5.38833e-06	9.11139e-06	8.80911e-05
LOC101928270	8523	1.06913	559.923	514.054	3.21246e-11	rs12060602	-41289	1	99529092	A	G	351	419	0.307636	1	4.62734e-13	0.187222	0.0253113	9.999e-05	5.08453e-09	1.03699e-08	9.39911e-05
PALMD	8769	1.05844	552.455	510.728	4.09816e-07	rs35479934	-39253	1	99606623	TC	T	127	131	0.0961821	1	3.03052e-08	0.165896	0.0295594	0.00019998	0.000135094	0.000207588	9.19472e-05
AGL	8912	1.03523	610.158	520.827	1.20389e-08	rs149243286	-121441	1	99728644	CAA	C	26	26	0.0190896	1	6.68847e-10	0.499598	0.0796369	9.999e-05	4.77004e-06	8.09401e-06	7.69218e-05
FRRS1	8863	1.06524	569.374	514.01	3.64018e-52	rs12031617	-47028	1	99812820	A	G	312	356	0.26138	1	1.12372e-61	0.759127	0.0407496	9.999e-05	1.34171e-52	1.53836e-51	9.12543e-05
HIAT1	8536	1.0568	524.558	510.415	2.6271e-11	rs7519706	-119388	1	99918846	G	A	431	546	0.400881	1	3.00919e-13	0.172989	0.0231925	9.999e-05	4.80775e-09	9.81364e-09	9.63067e-05
SASS6	8436	1.04186	548.453	517.441	2.53557e-10	rs11166383	162517	1	99970577	G	A	78	80	0.0587372	1	6.27063e-12	0.330364	0.0471185	9.999e-05	7.05201e-08	1.33994e-07	8.75583e-05
LRRC39	8359	1.04665	527.495	512.966	1.99861e-05	rs148026087	140960	1	100037312	TATAC	T	57	57	0.0418502	1	3.23739e-06	0.442277	0.0941277	0.00609939	0.00830892	0.0109964	9.25412e-05
SLC35A3	8645	1.05136	538.237	509.49	2.4394e-30	rs147644207	74757	1	100044547	T	C	19	19	0.0140533	1	4.72062e-36	0.959982	0.0716751	9.999e-05	5.34398e-29	2.78272e-28	9.21562e-05
DBT	8305	1.06537	516.624	507.521	6.33354e-05	rs2810424	51729	1	100198123	C	T	164	173	0.127019	-1	1.1373e-05	0.12656	0.028595	0.0205979	0.0249966	0.0315639	0.000100614
RTCA-AS1	8253	1.06352	546.377	510.728	1.37881e-34	rs7521284	11353	1	100254820	C	T	266	291	0.213656	-1	4.79239e-41	0.541444	0.0374038	9.999e-05	7.72469e-34	4.91278e-33	9.4555e-05
RTCA	8253	1.04702	595.283	521.2	1.17011e-12	rs146773872	29665	1	100295824	G	A	43	43	0.0315712	1	1.38779e-14	0.607126	0.0769363	9.999e-05	2.53209e-10	5.56309e-10	8.21074e-05
VCAM1	8682	1.05764	544.702	508.073	8.02617e-20	rs7524663	-76908	1	100642733	T	C	441	563	0.41642	1	1.6165e-23	-0.31365	0.0300966	9.999e-05	4.86032e-18	1.59465e-17	9.30067e-05
SLC30A7	8718	1.06559	631.863	515.651	1.22032e-06	rs6677329	132643	1	101028720	T	C	137	142	0.104258	1	1.27564e-07	-0.101159	0.0189245	0.00029997	0.000467866	0.000689218	8.23255e-05
LOC102606465	8873	1.05115	666.181	519.708	1.04288e-12	rs58234233	19037	1	101044884	C	G	170	179	0.131424	1	1.11206e-14	-0.399671	0.0504527	9.999e-05	2.31024e-10	5.09012e-10	7.44056e-05
DPH5	8884	1.07382	661.134	515.516	1.28173e-06	rs80125175	-69330	1	101095135	G	T	15	15	0.0110132	1	1.34657e-07	0.509468	0.0954926	0.00029997	0.000486238	0.000714676	8.08344e-05
OLFM3	10294	1.03248	694.421	522.691	5.0858e-10	rs3008759	-151709	1	102148942	C	T	499	657	0.482379	-1	1.79808e-11	0.215922	0.0315186	9.999e-05	2.14953e-07	3.96575e-07	6.69442e-05
RNPC3	9739	1.04721	369.242	495.692	3.29717e-08	rs11184556	56977	1	103582934	T	C	329	382	0.28047	1	8.54325e-10	-0.158545	0.0254373	0.00019998	6.9905e-06	1.1739e-05	0.000132451
LOC100129138	10054	1.07088	444.254	499.376	2.11036e-16	rs3811505	229	1	104073253	G	A	205	222	0.162996	1	1.00509e-19	0.659644	0.0701119	9.999e-05	1.08364e-14	3.02277e-14	0.000119142
AMY2B	9864	1.05456	366.519	490.665	2.48945e-05	rs4514245	701207	1	104255852	A	G	70	73	0.0535977	-1	2.54037e-06	0.16798	0.0353659	0.00549945	0.00686252	0.00916072	0.000136795
PRMT6	9215	1.04849	752.382	521.498	5.54962e-32	rs55909997	-18229	1	107038417	A	G	279	322	0.236417	1	3.48593e-37	-0.467479	0.0342661	9.999e-05	1.71988e-30	9.51715e-30	6.529e-05
VAV3	8138	1.04152	646.502	515.845	2.35944e-48	rs7530592	271825	1	107693097	T	G	473	612	0.449339	-1	5.97117e-57	-0.4788	0.0270366	9.999e-05	2.06334e-47	2.04272e-46	7.41933e-05
SLC25A24	8034	1.0523	650.909	510.295	5.11394e-33	rs828995	2200	1	108198157	A	G	281	317	0.232746	1	3.34486e-39	0.384208	0.0272856	9.999e-05	9.34601e-32	5.44774e-31	7.64477e-05
FAM102B	7638	1.0606	585.854	507.073	1.98902e-16	rs11101982	-26646	1	108533704	T	C	48	50	0.0367107	1	1.76627e-19	0.498722	0.053394	9.999e-05	1.86629e-14	5.13282e-14	8.73329e-05
HENMT1	7575	1.04548	632.042	517.635	1.38155e-14	rs138336299	67961	1	108593564	C	G	80	82	0.0602056	1	6.05518e-17	-0.541602	0.0628814	9.999e-05	2.68835e-12	6.62005e-12	7.69273e-05
STXBP3	7510	1.06279	599.287	511.668	7.85732e-51	rs5776944	6664	1	108753328	T	TA	400	499	0.366373	-1	2.33752e-60	-0.28197	0.0153463	9.999e-05	4.88896e-51	5.37061e-50	8.59993e-05
CLCC1	7664	1.06545	642.51	509.281	5.16679e-09	rs7523050	88441	1	108875057	A	C	191	215	0.157856	1	1.56323e-10	0.295491	0.0453866	9.999e-05	1.41227e-06	2.48064e-06	8.0924e-05
GPSM2	7670	1.07614	653.212	511.22	1.72592e-24	rs77113761	12484	1	108889466	T	C	53	55	0.0403818	1	5.93642e-29	-0.774432	0.065816	9.999e-05	2.76924e-23	1.13884e-22	8.24343e-05
TAF13	7352	1.04993	658.605	513.353	5.88623e-23	rs8856	13318	1	109062683	G	T	215	237	0.174009	1	5.11589e-27	0.267217	0.0236485	9.999e-05	4.07182e-21	1.5244e-20	7.49511e-05
WDR47	7608	1.04974	665.951	514.815	6.53753e-05	rs141759582	-20688	1	109062915	A	G	25	27	0.0198238	1	1.36227e-05	0.283761	0.0647033	0.0336966	0.0356498	0.0442648	7.40767e-05
TMEM167B	7276	1.03941	680.755	517.485	2.51872e-20	rs113055096	7883	1	109098665	G	GTACA	173	188	0.138235	1	1.03283e-23	-0.281455	0.0268781	9.999e-05	3.68074e-18	1.21301e-17	6.99503e-05
C1orf194	7231	1.07294	701.873	516.441	7.62178e-117	rs111718662	7029	1	109106827	A	G	54	54	0.0396476	1	6.81637e-138	-1.09632	0.033221	9.999e-05	2.83263e-122	3.32844e-120	7.59247e-05
KIAA1324	7198	1.06945	713.305	518.186	1.09232e-06	rs651325	66512	1	109180476	A	G	49	50	0.0367107	-1	1.20216e-07	-0.281455	0.0525429	0.00039996	0.000459385	0.000676959	7.38595e-05
SARS	7090	1.06044	704.582	518.634	9.49875e-06	rs12239846	-29094	1	109184800	G	A	385	458	0.33627	1	1.53359e-06	0.100623	0.0207273	0.00439956	0.00479849	0.00649946	7.25791e-05
CELSR2	7197	1.0429	737.244	519.917	6.98417e-40	rs12740374	24948	1	109274968	T	G	298	331	0.243382	1	1.43734e-46	0.3779	0.0241793	9.999e-05	1.40239e-38	1.03706e-37	6.5371e-05
PSRC1	7358	1.04465	785.25	523.855	1.19135e-16	rs12023150	198	1	109282969	T	C	314	361	0.265441	1	3.64905e-19	-0.311399	0.0336563	9.999e-05	2.40316e-14	6.57224e-14	6.17438e-05
GNAI3	7801	1.04106	853.279	524.944	4.00451e-05	rs629001	-252269	1	109296296	T	C	148	157	0.115272	-1	9.36224e-06	-0.107136	0.0239727	0.0274973	0.0287165	0.0359812	5.6126e-05
SORT1	7505	1.05288	762.873	518.276	2.44256e-31	rs61394658	67272	1	109330668	A	G	231	256	0.187959	1	1.20127e-36	-0.432034	0.0319442	9.999e-05	6.22099e-30	3.35847e-29	6.53563e-05
PSMA5	7502	1.04766	754.848	518.291	2.52714e-05	rs72646570	90402	1	109336083	T	C	18	19	0.0139501	1	4.78619e-06	-0.33458	0.0724937	0.0138986	0.01532	0.0198014	6.48933e-05
AMIGO1	7804	1.06646	775.078	513.189	4.185e-93	rs2570972	196	1	109509517	G	A	463	586	0.43025	-1	1.69914e-110	0.726362	0.026139	9.999e-05	3.55817e-96	1.53091e-94	6.7308e-05
CYB561D1	7808	1.04611	822.204	519.753	3.2455e-05	rs11583330	86854	1	109580891	T	G	110	114	0.0837004	1	6.61017e-06	-0.203674	0.0448084	0.0180982	0.0218291	0.0277493	5.92637e-05
GNAT2	7866	1.03855	861.27	521.781	4.38685e-27	rs6658641	2506	1	109610576	A	G	196	206	0.151248	1	1.95603e-31	0.863528	0.0699241	9.999e-05	4.64562e-25	2.06609e-24	5.51261e-05
AMPD2	7898	1.05861	887.758	521.244	6.96324e-08	rs2777905	10156	1	109629970	A	C	26	26	0.0190896	1	5.27224e-09	-0.488416	0.0824581	9.999e-05	3.41329e-05	5.46935e-05	5.72537e-05
GSTM4	7907	1.05027	876.724	519.857	1.28162e-72	rs1010167	28	1	109656105	G	C	455	574	0.421439	1	4.95248e-85	-0.705216	0.0306043	9.999e-05	3.75567e-73	8.36459e-72	5.63701e-05
GSTM2	7890	1.06652	839.376	515.054	6.7223e-29	rs627365	-5727	1	109662296	A	G	159	170	0.124816	1	5.65062e-34	-0.46095	0.035651	9.999e-05	1.14562e-27	5.65279e-27	6.21647e-05
GSTM1	7865	1.02166	942.232	531.463	5.03135e-21	rs1758109	22711	1	109710508	C	T	158	165	0.121145	1	6.20299e-24	0.822148	0.0780891	9.999e-05	1.97954e-18	6.60545e-18	4.74927e-05
GSTM5	7881	1.03784	908.044	527.868	4.07414e-15	rs3754446	-1624	1	109710619	C	A	342	407	0.298825	1	2.94032e-17	-0.451539	0.051868	9.999e-05	1.34408e-12	3.37118e-12	5.21584e-05
GSTM3	7869	1.03401	900.616	525.317	9.11064e-69	rs1332018	687	1	109740350	T	G	398	488	0.358297	-1	1.09197e-79	0.689035	0.0312555	9.999e-05	4.94281e-68	9.35729e-67	5.18942e-05
EPS8L3	7903	1.0742	808.623	511.31	6.22687e-06	rs7534315	944	1	109763077	C	G	273	316	0.232012	1	7.8196e-07	0.10047	0.0201277	0.00169983	0.00328096	0.00450197	6.61736e-05
STRIP1	7853	1.03444	878.333	525.57	3.66234e-09	rs11583961	-261171	1	109770407	G	C	244	266	0.195301	1	2.01028e-10	0.187051	0.0289104	9.999e-05	2.05e-06	3.56262e-06	5.32904e-05
AHCYL1	7824	1.03306	919.153	528.748	3.28808e-05	rs17611428	23937	1	110008703	G	T	29	29	0.0212922	1	8.0392e-06	0.482981	0.107266	0.0244976	0.0261354	0.0329385	5.06796e-05
KCNC4-AS1	7679	1.03501	894.821	529.121	3.75474e-05	rs145443762	-3302	1	110213288	AGT	A	93	96	0.0704846	1	9.43092e-06	0.413345	0.092523	0.0278972	0.0288897	0.0361849	5.24123e-05
SLC16A4	8165	1.07547	773.47	510.445	1.02778e-91	rs4084434	7493	1	110383588	T	C	276	311	0.228341	-1	2.04049e-109	-0.886058	0.0321195	9.999e-05	1.72578e-95	7.29624e-94	6.94673e-05
LAMTOR5-AS1	8299	1.04738	849.517	518.813	2.24342e-14	rs2018177	-22884	1	110384926	T	A	452	578	0.424376	1	1.16023e-16	-0.277783	0.0325685	9.999e-05	5.79613e-12	1.3976e-11	5.76072e-05
LAMTOR5	8266	1.04371	794.121	512.429	5.05681e-34	rs56390983	10933	1	110396990	A	G	253	282	0.207048	-1	3.04402e-40	-0.296306	0.0207143	9.999e-05	1.84901e-32	1.11162e-31	6.0858e-05
PROK1	8350	1.07689	794.478	508.52	1.38055e-14	rs6677250	-26642	1	110424525	T	C	493	626	0.459618	1	3.2022e-17	-0.388225	0.044651	9.999e-05	1.52254e-12	3.80758e-12	6.7943e-05
CD53	8567	1.05017	900.693	524.153	5.596e-06	rs12565027	18219	1	110889419	T	C	123	135	0.0991189	1	9.42729e-07	0.0823723	0.0166277	0.00259974	0.00377165	0.00515039	5.48515e-05
LRIF1	8600	1.06063	939.303	526.003	8.67921e-08	rs1712674	40512	1	110923431	C	A	138	147	0.10793	1	7.97203e-09	-0.234624	0.0401001	9.999e-05	4.48485e-05	7.12142e-05	5.44779e-05
ADORA3	9210	1.05653	894.385	519.589	2.54654e-05	rs1282145	444950	1	111059170	A	G	119	128	0.0939794	1	4.96281e-06	0.256421	0.0556529	0.0151985	0.0177318	0.0227684	5.64353e-05
CEPT1	8969	1.0602	820.279	510.638	4.10462e-11	rs36225247	-25225	1	111114403	G	GTTTT	104	106	0.0778267	1	5.18494e-13	0.302367	0.0409696	9.999e-05	1.16378e-08	2.32075e-08	6.22929e-05
DRAM2	8919	1.04728	908.794	521.99	2.69392e-60	rs3762374	719	1	111139496	T	C	311	361	0.265051	1	2.84149e-70	0.517631	0.0255328	9.999e-05	5.04861e-60	7.36457e-59	5.38315e-05
DENND2D	9013	1.02669	996.028	532.328	1.01907e-64	rs10857859	13435	1	111191102	C	G	371	439	0.32232	1	5.12102e-74	-0.477116	0.0227408	9.999e-05	2.36446e-63	3.83308e-62	4.57351e-05
CHI3L2	9131	1.04967	842.228	515.8	6.20833e-21	rs618216	-10117	1	111217543	T	C	106	112	0.082232	-1	1.66886e-24	-0.582589	0.0545818	9.999e-05	7.08913e-19	2.41087e-18	5.85596e-05
PIFO	9083	1.03251	898.509	522.96	7.36054e-10	rs10158004	4525	1	111351086	A	G	327	376	0.276065	1	2.79853e-11	-0.0782746	0.0115412	9.999e-05	4.10607e-07	7.44326e-07	5.17446e-05
ATP5F1	9238	1.05592	901.402	519.246	7.95147e-42	rs77130370	-35901	1	111413221	T	C	74	76	0.0558003	1	6.51659e-49	-0.786667	0.0488388	9.999e-05	5.14891e-41	4.14002e-40	5.58815e-05
OVGP1	9202	1.07702	866.826	511.444	5.16293e-34	rs1264888	2082	1	111425694	A	G	408	500	0.367107	1	2.63037e-40	-0.324714	0.0226787	9.999e-05	1.98761e-33	1.24275e-32	6.2299e-05
WDR77	9236	1.04834	884.499	519.037	4.74663e-12	rs1264888	23513	1	111425694	A	G	408	500	0.367107	1	6.33551e-14	0.186449	0.0242764	9.999e-05	1.61777e-09	3.39453e-09	5.55099e-05
TMIGD3	9215	1.05437	835.013	514.233	1.4563e-13	rs2789539	74277	1	111489725	A	G	444	552	0.405286	-1	7.80866e-16	-0.367167	0.0443464	9.999e-05	3.43124e-11	7.92913e-11	6.00108e-05
RAP1A	9088	1.07743	799.167	512.637	2.44327e-06	rs201185076	19083	1	111638867	C	CT	165	175	0.128488	1	2.66783e-07	-0.129476	0.0248804	0.00069993	0.00116243	0.00165667	6.76627e-05
DDX20	9017	1.07981	760.68	506.551	1.59535e-06	rs138984105	3819	1	111759388	T	G	12	13	0.00954479	1	1.35731e-07	-0.626175	0.117401	0.00059994	0.00068479	0.000994159	7.16351e-05
FAM212B	9034	1.0576	825.396	519.365	1.56669e-23	rs197399	-3994	1	111759790	C	T	257	288	0.211454	-1	2.12562e-27	-0.346644	0.0304273	9.999e-05	9.01857e-22	3.47486e-21	6.13716e-05
KCND3	8961	1.07608	775.396	508.118	1.70942e-28	rs2075811	1150	1	111988004	C	G	289	329	0.241557	1	6.27936e-34	0.375637	0.029076	9.999e-05	1.6403e-27	8.03318e-27	6.94322e-05
LOC643355	8945	1.06752	748.86	507.312	1.7042e-15	rs7513088	5048	1	111995617	A	C	493	653	0.479442	1	2.37957e-18	-0.397407	0.0440499	9.999e-05	1.94909e-13	5.10195e-13	6.99081e-05
CTTNBP2NL	8664	1.0624	797.409	517.381	7.4694e-73	rs11102471	983	1	112397162	C	G	334	400	0.293686	1	1.04661e-85	-0.465409	0.0200877	9.999e-05	2.77568e-74	6.39082e-73	6.45501e-05
ST7L	8380	1.05484	835.192	523.944	1.52576e-151	rs10745330	78600	1	112540817	T	C	435	541	0.39721	1	2.10074e-176	1.0481	0.0257159	9.999e-05	9.65201e-157	4.011e-154	6.00928e-05
MOV10	8270	1.06181	726.662	517.023	2.45516e-13	rs35023236	-131483	1	112542830	G	C	193	210	0.154185	1	1.72679e-15	0.210342	0.0257334	9.999e-05	4.33525e-11	9.95069e-11	7.06954e-05
CAPZA1	8335	1.04805	834.091	530.97	2.42428e-08	rs796633653	1545	1	112620999	T	TAAG	39	39	0.0286344	1	2.16847e-09	0.221955	0.0365298	9.999e-05	1.17786e-05	1.94536e-05	5.88064e-05
RHOC	8217	1.04516	766.334	522.751	5.71135e-12	rs148864610	4698	1	112702704	G	A	17	17	0.0124816	1	9.63485e-14	-0.52199	0.0684919	9.999e-05	1.79938e-09	3.76678e-09	6.33781e-05
SLC16A1	7756	1.04755	692.491	523.974	5.54939e-09	rs6670866	70147	1	112886205	G	A	417	516	0.378855	-1	3.05884e-10	-0.168201	0.0262734	9.999e-05	2.0803e-06	3.61306e-06	7.07099e-05
LRIG2	7577	1.04273	622.49	519.753	9.30359e-52	rs66722260	40297	1	113113468	A	AT	183	195	0.143172	1	1.55375e-60	-0.653608	0.0355062	9.999e-05	4.93864e-51	5.42168e-50	7.73759e-05
PHTF1	7631	1.06024	660.638	515.74	2.84411e-48	rs4839000	21641	1	113737513	T	G	143	151	0.110866	1	7.26027e-57	0.442445	0.0250073	9.999e-05	3.69993e-48	3.75011e-47	7.73549e-05
BCL2L15	7379	1.07281	592.898	508.595	1.15984e-13	rs191594724	13133	1	113874413	T	A	16	16	0.0117474	1	4.12447e-16	0.550222	0.0657865	9.999e-05	1.21162e-11	2.86956e-11	8.98401e-05
AP4B1	7373	1.02801	625.368	522.348	5.52003e-35	rs17464525	3846	1	113901277	A	G	224	246	0.180617	1	1.23359e-40	-0.377735	0.0262531	9.999e-05	4.48404e-33	2.7721e-32	7.31804e-05
DCLRE1B	7354	1.03317	668.602	528.643	1.35171e-15	rs12079716	-3322	1	113901972	G	T	27	28	0.020558	1	8.68384e-18	0.933333	0.105342	9.999e-05	3.55044e-13	9.1669e-13	6.96968e-05
HIPK1-AS1	7373	1.04958	632.723	520.469	4.2194e-27	rs7545038	-7284	1	113936808	G	A	302	347	0.254772	-1	1.57196e-31	-0.435897	0.0352341	9.999e-05	1.77099e-25	8.01438e-25	7.79243e-05
HIPK1	7377	1.04768	604.978	518.216	3.71208e-09	rs2358996	43720	1	113973095	A	G	425	541	0.39721	1	1.52202e-10	0.0832066	0.0127719	9.999e-05	1.18292e-06	2.08748e-06	8.09734e-05
OLFML3	7403	1.0449	623.403	520.066	1.81071e-05	rs6699559	29115	1	114008507	T	C	271	300	0.220264	1	3.36675e-06	0.129434	0.0275956	0.00849915	0.0089984	0.0118839	7.78389e-05
DENND2C	8156	1.04364	681.33	519.857	6.57122e-07	rs149186932	517735	1	114152375	T	C	39	39	0.0286344	1	6.95199e-08	-0.438987	0.0804081	0.00029997	0.000313685	0.000468041	7.0915e-05
CSDE1	8379	1.06733	677.546	511.026	1.79545e-07	rs12753188	380574	1	114377475	C	T	164	175	0.128488	1	1.14606e-08	0.132674	0.0229265	9.999e-05	6.43493e-05	0.000101096	7.72172e-05
TRIM33	7725	1.03319	642.315	520.678	2.6448e-07	rs11102800	12849	1	114498310	T	C	476	617	0.45301	-1	2.45921e-08	0.0940432	0.0166442	0.00019998	0.000125525	0.00019332	7.25541e-05
BCAS2	8130	1.05396	633.116	511.996	2.92184e-18	rs8128	13581	1	114568062	C	A	497	654	0.480176	-1	1.723e-21	0.236327	0.0238978	9.999e-05	2.89624e-16	8.7184e-16	7.90371e-05
TSPAN2	9279	1.04487	767.895	522.438	1.59119e-31	rs1998009	37210	1	115052289	A	C	414	501	0.367841	1	1.38263e-36	-0.372298	0.0275547	9.999e-05	6.70026e-30	3.61148e-29	6.31866e-05
VANGL1	8846	1.03783	728.761	522.945	3.19692e-57	rs116216703	44	1	115641998	C	G	127	136	0.1	1	1.47597e-66	-0.828418	0.0423385	9.999e-05	2.14446e-56	2.77008e-55	6.4987e-05
CASQ2	8822	1.0491	633.129	509.385	5.9975e-09	rs77797301	96996	1	115671808	T	C	62	66	0.0484582	1	1.87599e-10	-0.437232	0.0674618	9.999e-05	2.01356e-06	3.50036e-06	7.77476e-05
SLC22A15	8991	1.05604	700.17	509.743	4.31342e-18	rs4839509	4673	1	115981172	G	A	386	469	0.344347	1	2.24218e-21	-0.244665	0.0248178	9.999e-05	4.5243e-16	1.34976e-15	7.19699e-05
LOC101928977	8932	1.05168	749.51	518.395	2.31916e-08	rs1775703	-32674	1	116009949	T	C	462	586	0.43025	1	1.31752e-09	0.201126	0.0326488	9.999e-05	9.64381e-06	1.6046e-05	6.62525e-05
MAB21L3	8888	1.05588	746.905	511.026	3.18458e-58	rs2474925	8279	1	116120035	C	T	438	541	0.39721	1	2.89342e-69	0.734797	0.0365898	9.999e-05	2.05666e-58	2.83966e-57	6.74307e-05
ATP1A1	8696	1.07509	716.775	507.372	6.2915e-05	rs7413197	-165171	1	116208003	A	G	274	311	0.228341	1	1.12494e-05	0.0750323	0.0169436	0.0290971	0.0337629	0.0420383	7.48689e-05
ATP1A1-AS1	8668	1.05333	739.627	512.145	1.39034e-17	rs850610	12531	1	116406090	A	G	495	672	0.493392	1	1.11888e-20	-0.303856	0.0314223	9.999e-05	1.80314e-15	5.2186e-15	6.75126e-05
CD58	8424	1.04879	705.302	513.398	2.12654e-05	rs114434486	12791	1	116558301	T	C	23	24	0.0176211	1	3.51703e-06	-0.275521	0.058858	0.00959904	0.0118702	0.015487	6.97189e-05
IGSF3	8296	1.06169	670.256	510.176	5.26332e-25	rs699784	9637	1	116658117	C	T	358	427	0.31351	1	1.26113e-29	0.231978	0.019451	9.999e-05	1.62995e-23	6.7784e-23	7.66138e-05
PTGFRN	7884	1.02751	756.058	526.764	2.26881e-15	rs10801920	69766	1	116979690	T	C	319	375	0.27533	1	1.38394e-17	0.236521	0.0268737	9.999e-05	8.04582e-13	2.04117e-12	6.04249e-05
CD101	7748	1.04162	713.967	520.484	3.807e-10	rs12130298	-42	1	117001709	C	A	35	36	0.0264317	1	1.16173e-11	-0.557882	0.0806463	9.999e-05	1.42266e-07	2.65461e-07	6.72061e-05
LOC101929099	7729	1.05839	652.987	510.34	4.62459e-09	rs56185343	31669	1	117027820	A	G	85	93	0.0682819	1	1.4306e-10	0.564591	0.0865304	9.999e-05	1.40111e-06	2.46206e-06	7.77795e-05
TTF2	7640	1.05063	693.576	516.531	1.10254e-43	rs80220227	-3140	1	117057188	T	C	106	109	0.0800294	1	2.34226e-51	0.998347	0.0601399	9.999e-05	6.96209e-43	6.00912e-42	7.13412e-05
TRIM45	7583	1.04855	702.527	518.932	2.29487e-09	rs11803346	-49810	1	117171598	T	C	87	89	0.0653451	1	8.91224e-11	0.287343	0.0435349	9.999e-05	8.26011e-07	1.47136e-06	6.99372e-05
VTCN1	7453	1.02421	741.402	527.674	2.25359e-20	rs77457286	37764	1	117173195	A	C	56	56	0.041116	1	2.42786e-23	0.716405	0.0690457	9.999e-05	6.48867e-18	2.11749e-17	6.09055e-05
MAN1A2	7205	1.05946	639.961	515.71	1.51919e-10	rs35505705	59694	1	117427158	A	AT	355	422	0.309838	1	3.15836e-12	-0.216152	0.0303823	9.999e-05	3.62597e-08	7.00445e-08	7.96466e-05
FAM46C	7501	1.07097	587.418	507.67	1.9117e-18	rs6684265	-43051	1	117562932	A	G	282	315	0.231278	-1	7.00315e-22	0.283973	0.0284165	9.999e-05	9.45639e-17	2.91616e-16	9.01343e-05
GDAP2	7916	1.06179	591.633	517.784	1.68733e-06	rs12026243	112850	1	117816828	T	C	62	62	0.0455213	1	1.98026e-07	0.304164	0.0578095	0.00049995	0.000633539	0.000922427	8.6823e-05
WDR3	7880	1.0533	545.071	509.863	1.70231e-09	rs144942974	-101237	1	117828513	T	TCTCA	51	51	0.0374449	1	4.25509e-11	0.476672	0.0709665	9.999e-05	4.32307e-07	7.8258e-07	9.15989e-05
SPAG17	7887	1.04508	562.582	514.591	2.69364e-110	rs60450880	185202	1	118000022	C	A	381	447	0.328194	1	1.31343e-130	-0.516927	0.0163604	9.999e-05	2.27236e-112	1.77598e-110	8.63065e-05
WARS2	8056	1.07517	531.408	505.209	1.4101e-58	rs12086	109434	1	119031237	C	T	184	200	0.146843	1	1.80625e-70	-0.946753	0.046614	9.999e-05	5.20236e-60	7.58236e-59	0.000101008
LOC101929147	7984	1.05105	514.78	502.121	1.49818e-59	rs61806982	36666	1	119177063	C	T	286	326	0.239354	1	4.4693e-72	-0.655772	0.0318113	9.999e-05	1.03071e-59	1.49203e-58	9.62542e-05
ZNF697	6869	1.1039	418.504	492.693	1.33566e-14	rs10802121	35680	1	119612086	G	A	395	483	0.354626	-1	9.6325e-18	-0.321039	0.0362882	9.999e-05	3.6121e-13	9.32187e-13	0.000140512
PHGDH	6319	1.03635	492.14	518.917	5.03869e-10	rs12127605	-26236	1	119685561	T	C	97	98	0.071953	1	1.50361e-11	-0.241528	0.0351154	9.999e-05	1.4042e-07	2.62074e-07	9.5738e-05
HMGCS2	6115	1.07551	421.774	500.719	1.51221e-61	rs17258467	-11504	1	119780435	C	G	490	633	0.464758	1	1.04494e-74	0.575596	0.0272658	9.999e-05	2.48887e-63	4.03093e-62	0.0001274
NOTCH2	5517	1.06133	404.695	506.521	1.30261e-15	rs146761989	-69044	1	120138746	T	C	54	55	0.0403818	1	1.62113e-18	-0.392033	0.0432264	9.999e-05	9.06241e-14	2.41296e-13	0.000126729
SEC22B	5078	1.03578	451.277	525.317	3.21498e-13	rs879202775	7591	1	120168929	C	T	465	579	0.42511	1	3.92546e-15	-0.181461	0.0225042	9.999e-05	6.35081e-11	1.44235e-10	0.0001042
NBPF8	4242	1.04786	320.341	508.535	2.77063e-75	chr1:120416637	-19715	1	120416637	A	G	444	571	0.422337	1	4.37808e-90	0.701392	0.029244	9.999e-05	3.09324e-76	7.49682e-75	0.000153005
LINC00623	2408	1.04569	155.54	509.714	2.10849e-26	rs79788926	50043	1	120962282	C	T	222	239	0.175477	-1	2.5269e-31	-0.61196	0.049657	9.999e-05	2.71832e-25	1.21881e-24	0.00031275
HIST2H2BA	2128	1.03026	128.365	507.148	3.03231e-40	rs60568222	8673	1	121108577	C	CAATTT	458	592	0.434655	1	3.91158e-48	0.618829	0.0388	9.999e-05	2.83505e-39	2.15353e-38	0.000359263
SRGAP2C	1953	1.05858	119.143	509.296	5.08513e-120	chr1:121374827	189764	1	121374827	G	A	375	451	0.331131	-1	1.30669e-143	-1.09965	0.0322332	9.999e-05	8.02966e-125	1.04435e-122	0.000426397
FCGR1B	2166	1.0533	133.592	505.955	3.88197e-05	rs9728991	434935	1	121522281	A	G	498	663	0.486784	1	6.13274e-06	0.101996	0.022359	0.00349965	0.00381763	0.00520942	0.000373625
FAM72B	1993	1.03274	118.962	508.699	6.87635e-05	rs149791428	-415616	1	121599933	G	T	57	58	0.0425844	1	1.28404e-05	0.475992	0.108209	0.00569943	0.00686328	0.00916072	0.000391023
NBPF15	788	1.04728	126.184	534.998	2.9204e-48	rs10158015	-13217	1	144472680	C	T	97	100	0.0736377	1	7.20632e-55	-1.23219	0.0712269	9.999e-05	2.56695e-48	2.62047e-47	0.000387575
SRGAP2D	686	1.02683	106.933	538.414	5.75679e-26	chr1:144552516	579876	1	144552516	GAT	G	222	250	0.18546	1	3.01367e-29	-0.680238	0.0574688	9.999e-05	1.45049e-24	6.31734e-24	0.000426081
FAM72D	1963	1.03991	202.068	526.286	3.15985e-05	rs879999136	188237	1	145284238	T	G	26	27	0.0198529	1	7.31295e-06	-0.745649	0.164843	0.00539946	0.00511281	0.00690434	0.000236029
LOC103091866	1978	1.01468	208.62	532.492	1.16017e-14	chr1:145452141	-236071	1	145452141	T	G	25	26	0.0191176	1	1.33507e-16	-1.28707	0.151224	9.999e-05	1.62443e-12	4.05228e-12	0.000209187
GPR89A	2049	1.04322	247.196	526.704	4.04635e-09	chr1:145571678	-36283	1	145571678	A	T	77	79	0.0580029	1	2.35882e-10	0.56649	0.0879073	9.999e-05	5.40272e-07	9.72547e-07	0.000195154
NBPF25P	1974	1.03521	238.517	533.506	1.11141e-07	rs2929826	-86806	1	145694663	T	C	480	624	0.45815	1	1.3451e-08	0.294852	0.0512032	9.999e-05	1.80151e-05	2.93836e-05	0.000196742
POLR3C	2574	1.04794	320.759	522.93	7.00805e-09	rs77976280	-106109	1	145717961	C	T	30	31	0.0227606	1	3.85417e-10	0.449859	0.0706857	9.999e-05	1.18015e-06	2.0828e-06	0.000152847
NUDT17	2620	1.03842	353.705	533.059	1.92086e-16	rs71077275	-9525	1	145836109	A	AAAATT	330	387	0.284141	1	1.26965e-18	0.3834	0.0421343	9.999e-05	2.08417e-14	5.71637e-14	0.000134162
RNF115	2340	1.01805	312.098	536.191	9.27256e-07	rs71077275	-11987	1	145836109	A	AAAATT	330	387	0.284141	1	1.62433e-07	0.134083	0.0253013	0.00019998	0.000247854	0.000372787	0.000141537
SRGAP2B	1529	1.04631	164.818	521.856	1.85779e-08	rs139983363	-779990	1	145873351	C	A	14	14	0.010279	1	1.15296e-09	-1.36544	0.220848	9.999e-05	1.66695e-06	2.91268e-06	0.000295774
PIAS3	2628	1.06804	348.216	527.823	1.2434e-21	rs77450491	-32287	1	145891367	A	G	48	49	0.0359765	1	8.64516e-25	-0.684151	0.0636655	9.999e-05	2.36585e-20	8.57463e-20	0.000150585
ANKRD35	2680	1.02725	346.512	530.717	3.75517e-28	rs56335424	-16211	1	145902076	G	A	334	378	0.277533	1	3.67265e-32	-0.437995	0.034992	9.999e-05	2.69797e-26	1.26564e-25	0.000131713
RBM8A	2794	1.0494	352.467	526.913	1.23378e-20	rs872786	268	1	145927267	A	T	306	347	0.254772	1	1.12423e-23	0.377799	0.0361114	9.999e-05	5.90711e-19	2.01613e-18	0.00013979
ANKRD34A	2888	1.01717	380.954	533.581	8.67879e-10	rs4970850	36741	1	145927840	T	C	222	242	0.17768	1	5.30307e-11	-0.28163	0.0421456	9.999e-05	2.54008e-07	4.66507e-07	0.000115592
GNRHR2	2791	1.02137	384.735	535.61	3.28616e-09	rs833940	66835	1	145985849	A	G	227	249	0.183628	1	2.621e-10	-0.290897	0.0452612	9.999e-05	9.37176e-07	1.66347e-06	0.000116186
NBPF10	3434	1.03553	411.389	528.36	3.08542e-20	rs115674774	117204	1	146027599	G	C	104	108	0.0792952	-1	3.72417e-23	-0.633316	0.0613223	9.999e-05	3.13743e-18	1.03717e-17	0.000114203
LOC101928979	3356	1.03977	424.106	532.581	1.0677e-15	rs6667334	-2187	1	146050410	T	G	211	233	0.171324	1	8.7411e-18	-0.473068	0.0533987	9.999e-05	1.43699e-13	3.79059e-13	0.000112416
NBPF20	1980	1.06014	202.748	522.632	3.47306e-36	rs199827566	-655898	1	146061675	C	T	109	113	0.0829662	1	5.11725e-42	1.03762	0.070675	9.999e-05	6.95808e-36	4.75729e-35	0.000251923
NOTCH2NL	3927	1.05514	422.678	523.094	2.2678e-48	chr1:146067576	161455	1	146067576	A	C	250	280	0.20558	1	3.31792e-56	0.790376	0.0450023	9.999e-05	3.0802e-48	3.13503e-47	0.000118853
CH17-408M7.1	5674	1.05512	472.834	524.81	5.69915e-86	chr1:146475481	-10852	1	146475481	C	T	319	375	0.27533	1	8.69971e-100	-1.05319	0.0408384	9.999e-05	7.38863e-88	2.51775e-86	0.00010624
TXNIP	3016	1.03124	389.398	533.268	0.000118201	chr1:146725146	-728516	1	146725146	G	A	109	112	0.0823529	1	3.77035e-05	-0.256586	0.0618034	0.0370963	0.0403002	0.0497489	0.000118862
NBPF12	6754	1.04265	553.463	518.634	8.23863e-16	rs368299715	37846	1	146976392	A	G	173	183	0.134956	1	2.35679e-18	0.374239	0.0414764	9.999e-05	1.33191e-13	3.51776e-13	8.70014e-05
CHD1L	7063	1.03	603.226	524.094	3.06009e-12	rs148260696	-198220	1	147044422	G	C	16	16	0.0117474	1	5.01327e-14	-1.23861	0.160585	9.999e-05	9.96758e-10	2.1157e-09	7.63984e-05
PRKAB2	6951	1.06748	561.914	514.562	4.4781e-10	rs12144722	-23704	1	147196292	G	A	410	510	0.374449	1	1.07397e-11	0.168848	0.0243661	9.999e-05	8.7594e-08	1.65494e-07	9.31514e-05
FMO5	7012	1.0563	543.466	510.952	2.09182e-23	rs7517655	-165	1	147225802	A	G	511	672	0.493392	1	1.12989e-27	0.357217	0.031173	9.999e-05	8.35819e-22	3.22479e-21	9.28007e-05
ACP6	7556	1.04597	580.432	514.711	2.70732e-67	rs2153463	18004	1	147652507	G	T	332	408	0.299559	-1	1.51887e-79	0.657417	0.0298576	9.999e-05	1.79616e-67	3.30486e-66	8.39071e-05
GPR89B	6899	1.06464	500.317	512.19	9.25994e-18	chr1:147968240	39846	1	147968240	A	G	26	27	0.0198238	1	6.92296e-21	-1.21338	0.124749	9.999e-05	5.33231e-16	1.58582e-15	0.000103643
NBPF11	6301	1.05046	447.383	509.445	2.32295e-12	chr1:148121976	30213	1	148121976	A	G	110	115	0.0844347	1	1.57219e-14	-0.392169	0.0498048	9.999e-05	3.57979e-10	7.80654e-10	0.000110532
LOC100132057	4663	1.05453	448.547	516.65	1.46149e-14	chr1:148396388	-6096	1	148396388	A	G	28	29	0.0217391	1	6.04744e-17	0.939877	0.10912	9.999e-05	1.57162e-12	3.92456e-12	0.00011177
BCL9	7742	1.0675	577.621	509.594	2.66354e-08	chr1:148404805	863303	1	148404805	T	C	18	19	0.0139501	1	1.12172e-09	-0.615858	0.099536	9.999e-05	7.06734e-06	1.18634e-05	9.06246e-05
LINC01138	4524	1.02775	434.555	517.232	7.04532e-25	rs796630731	36410	1	148423509	C	A	497	666	0.488987	1	4.28494e-29	-0.416319	0.0352803	9.999e-05	7.65275e-23	3.08829e-22	0.000105215
NBPF14	4114	1.03989	410.348	518.336	4.43902e-19	chr1:148467179	128537	1	148467179	T	C	69	70	0.051395	1	3.28727e-22	-0.701829	0.0696246	9.999e-05	4.21713e-17	1.32445e-16	0.000116233
PDE4DIP	3443	1.05782	357.747	514.815	5.34885e-14	rs1747906	140554	1	148948736	T	C	364	428	0.314706	1	2.47613e-16	0.281418	0.0333805	9.999e-05	4.47753e-12	1.08905e-11	0.000141689
NBPF9	3278	1.0411	364.647	526.063	1.16525e-38	rs879197794	26715	1	149055595	T	A	486	647	0.475037	-1	1.2594e-44	-0.424004	0.027844	9.999e-05	1.46848e-37	1.05436e-36	0.000131344
LOC653513	3088	1.06031	352.096	523.02	4.84784e-33	rs183286784	174304	1	149103446	A	T	493	660	0.484582	-1	2.56948e-38	-0.334314	0.0240695	9.999e-05	2.66353e-32	1.58898e-31	0.000145164
SV2A	5225	1.04573	333.952	514.412	0.0001313	chr1:149195057	722824	1	149195057	A	G	46	48	0.0352423	1	3.07424e-05	-0.323246	0.0769737	0.0347965	0.0364344	0.0451962	0.000145708
LINC00869	4343	1.05146	314.732	518.902	9.23742e-07	chr1:149712638	105625	1	149712638	G	T	125	136	0.0998532	1	1.0078e-07	0.295107	0.0547512	9.999e-05	0.000186923	0.000283875	0.000157643
HIST2H2BC	5081	1.03829	341.526	520.901	9.58094e-15	rs138035086	427	1	149850345	C	CGGAG	99	100	0.0734214	1	4.92912e-17	0.773745	0.0895591	9.999e-05	1.169e-12	2.94462e-12	0.000138883
BOLA1	5211	1.05872	315.223	508.147	0.000121205	rs1260246	-22268	1	149877335	G	C	31	31	0.0227606	1	2.49662e-05	-0.3974	0.0935567	0.0266973	0.0301431	0.0376993	0.000161284
MTMR11	5286	1.04099	349.174	520.305	7.54356e-12	rs1868992	682	1	149936215	G	A	404	500	0.367107	1	1.16873e-13	0.219293	0.0288776	9.999e-05	1.1513e-09	2.43463e-09	0.000137112
HIST2H2BF	4935	1.06894	304.638	505.611	9.92016e-07	rs150841811	-140696	1	149953068	A	T	50	52	0.0381791	1	7.46854e-08	-0.426763	0.0783609	0.00019998	0.000167626	0.000255686	0.000172632
OTUD7B	5301	1.04869	302.403	503.956	2.06486e-15	rs138923434	-9079	1	150019815	GT	G	57	60	0.0440529	1	2.31955e-18	-0.563436	0.0624311	9.999e-05	1.55594e-13	4.09676e-13	0.000162537
VPS45	5578	1.05168	336.351	511.638	1.09034e-05	rs4926388	-22608	1	150044686	A	G	229	253	0.185756	1	1.53231e-06	0.189816	0.0390986	0.00289971	0.00267827	0.00370242	0.000147622
SF3B4	5279	1.03386	347.632	521.274	8.17234e-05	rs956796	-285544	1	150213795	A	G	104	109	0.0800294	1	1.99755e-05	-0.116318	0.0270577	0.0238976	0.0244626	0.0309194	0.000134363
C1orf54	5894	1.05023	347.83	514.04	9.65818e-05	rs6680040	-57245	1	150215040	C	T	472	611	0.448605	1	2.12628e-05	0.143953	0.0335978	0.0244976	0.0272433	0.0342461	0.000142052
PRPF3	5985	1.0496	325.839	504.776	0.000112209	rs6680040	-106440	1	150215040	C	T	472	611	0.448605	1	2.13827e-05	-0.0844898	0.0197253	0.0273973	0.029803	0.0372849	0.000151315
MRPS21	5941	1.03047	325.031	507.759	3.92407e-55	rs6685252	-6310	1	150287533	A	T	482	631	0.463289	-1	5.55294e-66	-0.444348	0.022838	9.999e-05	3.29993e-54	3.94556e-53	0.000142014
TARS2	6332	1.04564	362.521	507.267	9.05279e-08	rs74589051	-83700	1	150403665	T	G	295	336	0.246696	1	4.4549e-09	0.190351	0.0319787	9.999e-05	2.00838e-05	3.26827e-05	0.000134186
ECM1	6401	1.05737	357.285	502.002	3.36115e-12	rs112585717	-76343	1	150431669	C	CAG	438	541	0.39721	1	1.57724e-14	0.261973	0.0332721	9.999e-05	3.60394e-10	7.85719e-10	0.000141659
RPRD2	6085	1.02484	350.547	512.518	2.19085e-19	rs796430727	126942	1	150491054	C	CA	214	243	0.178676	1	8.27463e-23	0.209245	0.0204392	9.999e-05	3.0231e-17	9.55082e-17	0.000129095
ENSA	6671	1.08941	385.185	500.629	1.61773e-23	rs6697620	31931	1	150597690	G	A	431	548	0.402349	1	2.39885e-28	0.263721	0.0226925	9.999e-05	9.34515e-23	3.75791e-22	0.000145871
HIST2H2BE	5161	1.06487	338.484	514.442	0.000121037	rs113445644	-755061	1	150641742	G	C	21	21	0.0154185	1	2.79469e-05	-0.556246	0.131762	0.0281972	0.0316869	0.0395518	0.000153303
HORMAD1	6763	1.03184	411.937	515.725	1.86036e-43	rs6672754	61446	1	150659441	T	C	434	538	0.395007	1	3.64038e-51	0.718662	0.0433922	9.999e-05	3.99313e-42	3.35148e-41	0.000112595
CTSK	6941	1.06955	372.187	499.003	1.77088e-13	rs34121215	147909	1	150660531	C	CA	422	527	0.386931	1	3.62447e-16	-0.288449	0.0344181	9.999e-05	1.25154e-11	2.96245e-11	0.000141589
GOLPH3L	6664	1.06042	366.719	498.63	7.48991e-24	rs148601488	27233	1	150669962	C	CA	454	568	0.417034	1	7.30732e-29	0.241647	0.0205743	9.999e-05	1.53057e-22	6.09296e-22	0.000139428
CTSS	6842	1.05281	389.917	508.983	2.40525e-68	rs7526489	12194	1	150753762	T	C	421	515	0.37812	1	1.10951e-81	0.504274	0.0224943	9.999e-05	3.37111e-69	6.61716e-68	0.000127831
ARNT	6948	1.05545	371.435	502.33	1.03757e-46	rs2089081	49126	1	150827641	C	T	442	555	0.407489	1	1.94369e-56	0.404146	0.0229515	9.999e-05	1.47291e-46	1.42023e-45	0.000135389
CERS2	7132	1.04556	403.807	504.925	1.2019e-17	rs11204743	57072	1	150917930	T	A	441	560	0.41116	1	5.00236e-21	0.23086	0.0236423	9.999e-05	1.05988e-15	3.10599e-15	0.000120435
ANXA9	7167	1.04759	414.577	507.208	8.11044e-07	rs607518	171	1	150982195	A	G	160	176	0.129222	1	6.15051e-08	-0.203095	0.0370459	0.00039996	0.000225031	0.000339569	0.000118121
FAM63A	7145	1.04554	403.304	503.076	4.01304e-24	rs59942146	6542	1	151001835	A	G	124	134	0.0983847	1	5.96631e-29	-0.530288	0.0450692	9.999e-05	1.7934e-22	7.10934e-22	0.000120577
BNIPL	7112	1.06338	399.055	503.105	6.73039e-14	rs4589116	-6520	1	151030034	T	C	280	320	0.234949	-1	1.4787e-16	-0.289916	0.0341168	9.999e-05	5.58368e-12	1.34847e-11	0.000129397
PRUNE	7143	1.03678	391.461	504.523	4.37137e-07	rs4970990	22836	1	151031228	C	A	185	194	0.144345	-1	2.69599e-08	-0.255592	0.0453696	9.999e-05	0.000122411	0.000188694	0.000120538
CDC42SE1	7069	1.05346	395.946	502.971	1.99739e-06	rs111895997	18837	1	151040811	G	A	437	535	0.393382	-1	1.60718e-07	-0.0893307	0.0168502	0.00039996	0.000527139	0.000773125	0.000126161
GABPB2	7013	1.05748	440.586	512.816	3.24068e-15	rs34061869	508	1	151071113	A	G	87	89	0.0653451	1	7.73956e-18	0.51933	0.0585196	9.999e-05	2.90248e-13	7.53504e-13	0.000114921
POGZ	6825	1.05916	412.052	506.104	2.52336e-06	rs115457078	334049	1	151125415	T	C	38	38	0.0279001	1	2.32304e-07	-0.270048	0.0516273	0.00079992	0.000674398	0.000979657	0.00012357
MLLT11	7037	1.05525	387.502	499.212	1.22072e-05	rs142411690	81540	1	151141216	T	TGGTG	232	250	0.183554	-1	1.30302e-06	-0.225415	0.0461154	0.00139986	0.00342635	0.00469202	0.000129689
SEMA6C	6809	1.03809	395.275	504.329	1.49931e-09	rs6674970	2860	1	151143803	A	G	409	505	0.370778	-1	2.85996e-11	-0.175367	0.0258698	9.999e-05	3.37626e-07	6.15172e-07	0.000119917
LYSMD1	6736	1.03446	429.375	513.517	1.81245e-05	rs61819222	18891	1	151147056	T	C	82	84	0.061674	1	2.91944e-06	-0.34681	0.0734685	0.00609939	0.00646004	0.0086462	0.000109014
TNFAIP8L2	6744	1.04739	402.764	506.134	8.50614e-05	rs74127548	1849	1	151158479	C	T	75	77	0.0565345	1	1.5746e-05	-0.202871	0.0466055	0.0253975	0.028105	0.0352616	0.000121503
C1orf56	7072	1.02798	434	514.711	1.20695e-06	rs76172995	111276	1	151159060	G	C	22	22	0.0161527	1	1.2264e-07	0.584003	0.109101	0.00029997	0.000418831	0.000618965	0.000105435
PSMD4	6742	1.03157	423.54	513.279	1.83582e-06	rs6686818	-19483	1	151235239	T	C	407	495	0.363436	1	1.93503e-07	0.129696	0.0246293	0.00069993	0.000611633	0.000891827	0.000109407
PIP5K1A	6704	1.06888	405.955	504.015	1.38457e-05	rs111773835	168724	1	151367270	G	T	33	33	0.0242647	1	1.70299e-06	0.388901	0.0804675	0.00309969	0.00380433	0.00519275	0.000129528
SELENBP1	6839	1.05342	406.877	504.597	2.91928e-74	rs17564294	-2491	1	151375224	T	G	303	345	0.253304	1	1.55034e-89	-0.617262	0.0258464	9.999e-05	1.88688e-75	4.4713e-74	0.000122756
PSMB4	6821	1.05864	393.633	501.062	1.93916e-17	rs6704126	-737	1	151398829	T	G	143	155	0.113803	1	6.33785e-21	-0.268673	0.0275931	9.999e-05	1.10578e-15	3.23883e-15	0.000129127
CGN	6812	1.05052	422.965	505.373	2.51911e-18	rs149060754	-6239	1	151505148	T	C	14	14	0.010279	1	7.89949e-22	-0.943567	0.0945519	9.999e-05	1.82608e-16	5.55287e-16	0.000116936
PI4KB	6887	1.04381	413.571	508.953	8.20342e-05	rs144015295	-204968	1	151532682	T	C	32	32	0.0235641	1	1.59216e-05	-0.329799	0.0758084	0.0254975	0.0282094	0.0353874	0.000116891
TUFT1	6853	1.05687	423.107	506.014	9.75661e-07	rs3790507	465	1	151540771	C	T	420	509	0.373715	1	7.40864e-08	0.135119	0.0248033	0.00039996	0.000258434	0.000388186	0.000119424
SNX27	6780	1.05476	423.347	505.358	1.30467e-42	rs6702842	23433	1	151635620	G	A	410	505	0.370778	1	3.70901e-51	0.436205	0.0263403	9.999e-05	3.81803e-42	3.20609e-41	0.000118514
RIIAD1	6928	1.05028	429.331	503.747	9.6824e-47	rs41263712	8049	1	151729587	G	A	47	47	0.0345081	1	2.54709e-56	-0.939633	0.053432	9.999e-05	2.68053e-46	2.55716e-45	0.000115109
OAZ3	7007	1.05296	441.144	504.821	4.69223e-15	rs1196455	99	1	151763069	G	A	100	102	0.0748899	1	6.67796e-18	0.652935	0.0734213	9.999e-05	4.86523e-13	1.2469e-12	0.000113046
RPTN	8162	1.05842	516.199	510.683	9.5192e-05	rs1196456	394354	1	151764873	A	T	354	408	0.299559	-1	1.96352e-05	-0.163006	0.0378837	0.0363964	0.0391636	0.0484195	9.8398e-05
TDRKH	7024	1.06384	450.245	505.06	1.75796e-24	rs3748612	20211	1	151770322	C	T	389	468	0.343612	1	2.81822e-29	0.382071	0.0322598	9.999e-05	3.46054e-23	1.4204e-22	0.000114863
MRPL9	6999	1.05988	469.518	510.385	1.19823e-13	rs6681093	-18893	1	151782808	G	C	260	285	0.209559	1	4.8244e-16	0.2838	0.0340161	9.999e-05	1.33357e-11	3.15137e-11	0.000108708
LINGO4	7060	1.06702	461.96	507.968	4.75409e-39	rs12124047	-10	1	151805451	T	C	26	26	0.0190896	1	1.27028e-46	1.84193	0.11777	9.999e-05	8.68589e-39	6.4681e-38	0.000113132
LOC100132111	7206	1.02823	513.781	517.873	1.65106e-11	rs73009634	5679	1	151844149	T	C	84	86	0.0631424	1	2.57483e-13	-0.676009	0.0903606	9.999e-05	4.95918e-09	1.01203e-08	8.91421e-05
THEM4	7378	1.06161	455.38	503.195	4.71413e-94	rs11204915	-466	1	151910350	T	C	448	578	0.424376	-1	8.34407e-114	0.751047	0.0264368	9.999e-05	5.41642e-97	2.37236e-95	0.00011273
S100A10	7733	1.03144	514.209	514.308	2.49451e-13	rs2999561	-17834	1	152012071	A	G	429	531	0.390441	-1	1.48464e-15	-0.17988	0.0219525	9.999e-05	6.18378e-11	1.40591e-10	9.00761e-05
S100A11	7945	1.04584	496.572	510.803	1.65321e-09	rs3811422	-20	1	152037054	C	T	146	151	0.110866	-1	4.28095e-11	0.156605	0.0233185	9.999e-05	4.23307e-07	7.66859e-07	9.80323e-05
TCHH	8128	1.08028	460.707	498.332	5.76531e-14	rs150014958	29737	1	152085716	A	G	49	49	0.0359765	1	8.78395e-17	0.713315	0.0832809	9.999e-05	3.62748e-12	8.86898e-12	0.00011845
FLG-AS1	8680	1.05192	551.97	512.085	1.05472e-39	rs6666097	-93111	1	152220349	T	C	428	549	0.403084	1	4.84424e-47	-0.624965	0.039741	9.999e-05	7.47987e-39	5.58466e-38	9.00339e-05
FLG	8653	1.05326	570.362	517.948	3.55762e-11	rs4322234	-56090	1	152381292	G	A	413	519	0.381057	1	6.37651e-13	0.325951	0.0443457	9.999e-05	7.71687e-09	1.55819e-08	8.75257e-05
CRNN	8866	1.04672	593.971	519.783	4.48664e-09	rs10494275	-4818	1	152419091	A	G	111	114	0.0837004	1	2.02438e-10	-0.46839	0.0724064	9.999e-05	1.43349e-06	2.51662e-06	8.22047e-05
IVL	8977	1.05804	561.416	507.983	1.68043e-15	rs2879486	39824	1	152948388	G	A	88	91	0.0668135	1	2.46257e-18	-0.566652	0.0628392	9.999e-05	1.84345e-13	4.83136e-13	9.03588e-05
SPRR1A	8828	1.04289	585.329	515.248	4.67281e-88	rs1933384	2923	1	152987012	T	A	469	591	0.433921	-1	4.45384e-104	0.695791	0.0261686	9.999e-05	6.33188e-89	2.23823e-87	8.23331e-05
SPRR1B	8786	1.04849	558.549	510.146	2.58789e-11	rs6667418	-33995	1	152997209	G	A	408	506	0.371512	-1	2.91377e-13	0.18347	0.0245824	9.999e-05	5.89681e-09	1.1985e-08	8.79455e-05
SPRR3	8813	1.04835	591.908	516.009	9.33984e-26	rs41263664	-161	1	153001587	A	G	373	464	0.340675	1	3.38089e-30	0.262711	0.0217819	9.999e-05	4.54334e-24	1.94203e-23	8.295e-05
SPRR2B	8771	1.04968	562.989	514.263	4.01984e-08	rs3737864	14946	1	153056661	T	C	367	453	0.332599	1	2.16985e-09	-0.225122	0.0370517	9.999e-05	1.30159e-05	2.14369e-05	8.76051e-05
SPRR2A	8766	1.03981	622.332	523.512	4.23707e-08	rs6689591	-21891	1	153079402	C	A	420	543	0.398678	1	3.19304e-09	0.138144	0.0229863	9.999e-05	1.70318e-05	2.78304e-05	7.66222e-05
SPRR2C	8826	1.07726	540.512	507.148	8.01145e-61	rs564211	-109	1	153141601	T	G	187	208	0.152717	1	6.5357e-73	0.76921	0.0370309	9.999e-05	1.54751e-62	2.44134e-61	9.99828e-05
SPRR2F	8794	1.06038	554.53	510.43	6.64845e-06	rs12026519	-39942	1	153153456	A	G	64	64	0.0469897	1	8.27036e-07	-0.362157	0.0727171	0.00189981	0.0025546	0.00353778	9.2198e-05
RPS27	7544	1.06671	682.599	517.023	1.50009e-07	rs143186238	-663641	1	153327123	A	G	17	17	0.0124816	1	1.12698e-08	-0.817761	0.14124	9.999e-05	5.38612e-05	8.50498e-05	7.64892e-05
PGLYRP3	8508	1.07624	555.177	508.819	2.02194e-18	rs3014864	-38391	1	153349108	T	G	182	195	0.143382	-1	8.32349e-22	-0.433566	0.0434726	9.999e-05	7.86503e-17	2.43556e-16	9.70206e-05
PGLYRP4	8440	1.04008	575.989	517.485	1.24993e-93	rs3014864	-268	1	153349108	T	G	182	195	0.143382	-1	3.25541e-110	-1.07844	0.038883	9.999e-05	1.72454e-94	7.09727e-93	8.28637e-05
S100A9	8444	1.04976	581.205	516.516	6.13868e-05	rs12096877	-7112	1	153350743	G	T	156	164	0.120411	1	1.30725e-05	0.114419	0.026035	0.0266973	0.0290407	0.0363606	8.48827e-05
S100A12	8479	1.05671	634.693	523.452	2.43934e-09	rs60752752	8292	1	153367306	G	A	183	194	0.142438	1	1.15225e-10	0.222787	0.0339646	9.999e-05	7.07142e-07	1.26465e-06	7.95725e-05
SPRR2D	8767	1.03609	591.321	517.635	3.24493e-05	rs567550095	-385691	1	153426808	A	AAAAAAAAAG	16	16	0.0117474	1	6.32775e-06	0.620196	0.136159	0.0133987	0.01622	0.020906	7.96094e-05
SPRR2E	8793	1.03225	606.491	522.02	3.90518e-05	rs567550095	-332281	1	153426808	A	AAAAAAAAAG	16	16	0.0117474	1	8.5838e-06	0.648659	0.144524	0.0194981	0.0204538	0.0260945	7.65877e-05
S100A7	8417	1.06332	608.921	515.695	3.93453e-05	rs3014834	7692	1	153452968	G	T	200	217	0.159325	-1	7.6257e-06	0.212395	0.04705	0.0162984	0.0181697	0.0233096	8.47877e-05
S100A6	8330	1.08357	533.383	503.135	1.19716e-15	rs113624427	197	1	153536043	G	A	43	45	0.0330396	1	1.12509e-18	0.496895	0.0545177	9.999e-05	5.88569e-14	1.57922e-13	0.000103401
S100A4	8321	1.04603	595.695	518.753	6.99641e-11	rs56043239	-202	1	153546007	C	T	194	221	0.162261	1	1.46983e-12	-0.196086	0.0271289	9.999e-05	1.86824e-08	3.67056e-08	8.17741e-05
LOC101928034	8322	1.04277	623.667	521.185	7.51575e-09	rs56838169	564	1	153546307	A	T	192	218	0.160059	1	3.91014e-10	-0.335394	0.0527195	9.999e-05	2.72221e-06	4.69016e-06	7.72405e-05
S100A3	8320	1.03721	594.312	516.605	7.93607e-11	rs16835437	-9549	1	153558806	G	C	135	149	0.109398	1	1.5334e-12	-0.398819	0.0552253	9.999e-05	2.47755e-08	4.83091e-08	7.95169e-05
S100A2	8237	1.05209	591.91	518.007	6.75657e-06	rs112213236	6686	1	153559143	A	AT	21	21	0.0154185	1	1.01383e-06	-0.478594	0.0968973	0.00189981	0.00292593	0.00403268	8.40074e-05
S100A16	8297	1.05307	600.739	516.814	1.30619e-18	rs76964673	13316	1	153599721	T	C	71	74	0.0543319	1	1.02165e-21	-0.22104	0.0222158	9.999e-05	1.21062e-16	3.71315e-16	8.30471e-05
S100A13	8313	1.03356	629.88	523.601	5.74603e-123	rs9330298	16313	1	153617778	A	C	496	648	0.475771	1	3.54635e-143	0.729349	0.0214322	9.999e-05	3.50054e-124	4.41794e-122	7.40818e-05
S100A14	8328	1.05423	571.877	513.92	6.26071e-47	rs9330298	-1447	1	153617778	A	C	496	648	0.475771	1	1.82463e-55	-0.274158	0.0157406	9.999e-05	1.53995e-46	1.48403e-45	8.75796e-05
SNAPIN	8199	1.04929	576.64	512.354	6.34826e-22	rs58021050	67	1	153658722	C	T	31	32	0.0234949	1	7.74894e-26	0.954909	0.0867426	9.999e-05	4.42025e-20	1.5792e-19	8.54183e-05
CHTOP	8254	1.04994	560.881	512.145	2.3697e-30	rs7345	27599	1	153661582	T	G	377	450	0.330396	-1	6.87404e-36	0.404703	0.030298	9.999e-05	5.9127e-29	3.07323e-28	8.80119e-05
ILF2	8199	1.05716	580.314	511.325	4.12325e-26	rs4515830	7031	1	153663996	C	T	505	669	0.491189	1	6.9774e-31	0.193128	0.0158027	9.999e-05	1.18864e-24	5.20217e-24	8.71595e-05
SLC27A3	8085	1.06713	607.973	511.071	3.15873e-14	rs112429058	-19852	1	153755441	G	A	27	27	0.0198238	1	1.02911e-16	0.839583	0.0982577	9.999e-05	3.55711e-12	8.70276e-12	8.59959e-05
DENND4B	7791	1.04622	763.077	527.584	3.95021e-07	rs113191295	6530	1	153940147	A	G	80	83	0.0609398	1	4.81798e-08	0.18651	0.0337428	0.00019998	0.000203064	0.000307511	6.38794e-05
CREB3L4	7655	1.05334	703.243	521.215	3.01443e-17	rs11288257	-172	1	153967668	G	GA	445	547	0.401615	-1	5.95122e-20	0.147207	0.0155423	9.999e-05	3.86119e-15	1.09938e-14	7.10077e-05
JTB	7626	1.06941	661.413	513.115	2.54193e-25	rs11264763	1745	1	153976229	T	C	386	466	0.342144	1	7.67574e-30	-0.169697	0.0141683	9.999e-05	5.02216e-24	2.14294e-23	7.96432e-05
GATAD2B	8134	1.05099	613.689	509.967	5.77388e-05	rs2841104	-124493	1	154047467	A	G	437	535	0.392805	-1	1.06946e-05	0.0960363	0.0216316	0.0248975	0.0287008	0.0359694	8.07256e-05
RAB13	7591	1.05546	646.52	512.563	2.10001e-09	rs112021292	-98815	1	154085191	C	CA	374	451	0.331618	1	6.13885e-11	-0.207337	0.0311351	9.999e-05	6.26351e-07	1.12387e-06	7.779e-05
TPM3	6905	1.06498	688.457	514.935	4.43896e-13	rs72696220	60285	1	154131849	C	G	436	550	0.403818	1	3.05446e-15	0.104774	0.0129393	9.999e-05	7.15062e-11	1.61946e-10	7.54065e-05
UBAP2L	6643	1.05743	738.45	529.359	1.23505e-07	rs182010959	-87818	1	154132355	T	C	19	19	0.0139501	1	1.33315e-08	0.441514	0.0766511	9.999e-05	5.21183e-05	8.24046e-05	6.8558e-05
C1orf43	6697	1.0616	660.648	516.232	8.47824e-08	rs9943093	-12284	1	154233080	G	C	498	646	0.474303	-1	5.60792e-09	0.107364	0.0181589	9.999e-05	2.98236e-05	4.79372e-05	7.77046e-05
HAX1	6498	1.05833	645.423	516.859	1.84188e-25	rs11265425	102	1	154272666	G	T	214	232	0.170588	1	8.39888e-30	0.314941	0.0263153	9.999e-05	6.09568e-24	2.58804e-23	7.86751e-05
SCAMP3	5774	1.06263	538.084	514.89	3.06986e-13	rs192490286	968850	1	154293534	A	C	20	20	0.0146843	1	1.96868e-15	-0.719619	0.0882282	9.999e-05	3.92056e-11	9.02317e-11	9.57292e-05
AQP10	6429	1.06318	628.103	516.546	4.23615e-28	rs35950207	-1635	1	154319482	T	C	312	355	0.260646	1	6.16624e-33	-0.352659	0.027781	9.999e-05	7.24668e-27	3.47408e-26	8.21604e-05
ATP8B2	6418	1.06833	628.458	514.949	4.55388e-06	rs112273921	-2874	1	154322687	T	C	19	19	0.0139706	1	5.91375e-07	0.452135	0.0895758	0.00059994	0.00185809	0.00260047	8.35223e-05
C1orf189	6715	1.03809	740.541	529.419	4.00412e-18	rs56258967	-155183	1	154361547	T	C	15	15	0.0110132	1	1.12058e-20	-0.865276	0.0894816	9.999e-05	8.15512e-16	2.40226e-15	6.40108e-05
SHE	6094	1.06387	555.66	509.117	2.09042e-07	rs148931059	1992	1	154500057	GT	G	259	284	0.208517	1	1.29049e-08	0.333757	0.0578852	9.999e-05	6.3303e-05	9.94887e-05	9.30834e-05
ADAR	5770	1.05047	564.905	521.051	2.05312e-05	rs3766925	35743	1	154592236	A	T	266	294	0.215859	1	3.98138e-06	-0.0735784	0.0158072	0.00589941	0.00900584	0.0118928	8.75421e-05
KCNN3	5659	1.0561	509.447	516.217	8.15408e-14	rs57438059	60127	1	154810150	C	T	82	89	0.0653451	1	4.46916e-16	0.453825	0.0543295	9.999e-05	1.06017e-11	2.51787e-11	9.89305e-05
CKS1B	5636	1.06643	451.273	503.956	2.37091e-09	rs41412150	-118100	1	154856543	C	A	15	15	0.0110132	1	4.89079e-11	0.960175	0.143416	9.999e-05	4.1684e-07	7.55464e-07	0.000115586
PMVK	5643	1.05356	467.614	509.206	1.13689e-06	rs11264287	5900	1	154931107	T	C	197	219	0.160793	1	9.766e-08	-0.127185	0.0235708	0.00029997	0.000346657	0.000515433	0.000106863
PBXIP1	5637	1.04963	489.157	513.473	2.4487e-30	rs705094	11252	1	154944838	A	G	456	588	0.431718	1	8.76194e-36	-0.299006	0.0224242	9.999e-05	5.40421e-29	2.81237e-28	0.00010081
FLAD1	5640	1.05515	480.91	512.145	1.57299e-05	rs74860741	78	1	154983373	C	G	18	18	0.0132159	1	2.39395e-06	0.524391	0.110115	0.00369963	0.00561823	0.0075587	0.000104467
ZBTB7B	5649	1.03168	506.002	517.858	3.48755e-05	rs905938	16282	1	155018913	C	T	264	292	0.214706	1	6.91736e-06	-0.112002	0.0246943	0.0126987	0.0151812	0.019628	9.16138e-05
ADAM15	5631	1.04764	485.706	512.399	3.1498e-49	rs78266397	-115	1	155051158	A	G	340	396	0.290749	1	2.30525e-58	0.366062	0.0203528	9.999e-05	9.83614e-49	1.01507e-47	0.000100842
DCST1	5635	1.07858	487.101	509.206	1.83928e-31	rs78266397	17351	1	155051158	A	G	340	396	0.290749	1	2.0381e-37	0.662074	0.0483491	9.999e-05	5.40672e-31	3.0483e-30	0.00011142
DCST2	5637	1.05832	472.615	508.49	1.58512e-114	rs78266397	-17378	1	155051158	A	G	340	396	0.290749	1	3.10299e-137	1.00761	0.0306513	9.999e-05	2.415e-118	2.4204e-116	0.000107435
LOC100505666	5635	1.04003	542.463	525.913	3.15159e-157	rs78266397	12832	1	155051158	A	G	340	396	0.290749	1	2.35273e-182	1.10596	0.0263227	9.999e-05	1.17458e-160	6.45564e-158	8.79694e-05
EFNA4	5623	1.07334	468.796	507.401	6.29136e-05	rs6660884	-10100	1	155053638	T	C	473	604	0.443466	-1	1.12558e-05	-0.120754	0.0272689	0.020398	0.0217131	0.0276183	0.000113816
EFNA3	5611	1.05741	521.795	517.828	3.97181e-09	rs1462855	2370	1	155081243	T	C	363	434	0.318649	-1	1.62224e-10	-0.203412	0.0312721	9.999e-05	9.53235e-07	1.69109e-06	9.70146e-05
GBAP1	5756	1.04964	583.698	526.271	9.76577e-14	rs11264331	99744	1	155127789	G	A	449	573	0.420705	-1	1.04514e-15	-0.38221	0.0463799	9.999e-05	1.7294e-11	4.05973e-11	8.44858e-05
SLC50A1	5682	1.02819	552.78	525.809	4.07972e-18	rs11264333	466	1	155135811	A	G	482	625	0.458884	1	8.46612e-21	0.146621	0.015111	9.999e-05	8.60884e-16	2.53373e-15	8.28419e-05
EFNA1	5654	1.05688	492.228	510.549	1.36626e-05	rs4276913	31323	1	155159197	G	A	455	574	0.421439	1	1.95276e-06	0.13264	0.0276066	0.00359964	0.00491784	0.00665265	0.000102659
MTX1	5766	1.06194	505.892	511.996	8.1714e-08	rs2974937	-9642	1	155199058	T	C	426	525	0.385463	-1	4.64516e-09	0.113516	0.0190938	9.999e-05	2.15243e-05	3.49701e-05	0.000101587
PYGO2	5639	1.05008	492.085	514.159	6.0642e-06	rs138543887	-238819	1	155200600	T	C	19	19	0.0139501	1	8.13062e-07	-0.471733	0.0946537	0.00149985	0.00217858	0.00303282	0.000100363
MUC1	5739	1.05018	531.616	518.067	3.87522e-51	rs760077	-16077	1	155208991	A	T	363	436	0.320117	1	5.37781e-60	-0.367128	0.0200577	9.999e-05	8.1522e-51	8.88658e-50	9.2932e-05
THBS3	5764	1.05638	557.977	520.648	2.79057e-34	rs760077	-1011	1	155208991	A	T	363	436	0.320117	1	6.15475e-40	-0.413098	0.0290117	9.999e-05	2.78409e-33	1.73375e-32	9.04117e-05
GON4L	5800	1.08465	473.028	500.719	8.65226e-31	rs148825245	636367	1	155223032	T	G	32	33	0.0242647	1	3.3359e-37	1.16987	0.0857253	9.999e-05	1.89252e-30	1.0442e-29	0.000116997
GBA	5782	1.04668	510.819	513.189	8.06257e-40	rs3115534	8983	1	155235878	T	G	67	70	0.051395	-1	4.40454e-47	0.861745	0.0547682	9.999e-05	8.07875e-39	6.02388e-38	9.55718e-05
FAM189B	5772	1.0648	513.657	510.176	4.50494e-21	rs185735603	-53289	1	155308771	A	G	15	15	0.0110132	1	6.35987e-25	-0.950402	0.0881662	9.999e-05	1.6185e-19	5.63926e-19	0.000101005
FDPS	5795	1.03997	558.53	522.378	1.29519e-23	rs2297480	942	1	155309691	G	T	342	408	0.3	1	2.39667e-27	0.340389	0.0299116	9.999e-05	1.11377e-21	4.27589e-21	8.54213e-05
YY1AP1	5763	1.06381	551.177	517.485	1.03492e-39	rs678157	481	1	155688550	C	T	389	490	0.359765	1	1.40725e-46	-0.340749	0.0217996	9.999e-05	2.69958e-39	2.05429e-38	9.38218e-05
DAP3	5756	1.05735	502.228	507.551	3.68987e-24	rs348195	9058	1	155698150	G	A	144	155	0.113803	1	9.39116e-29	0.498288	0.0425193	9.999e-05	1.1696e-22	4.67895e-22	0.000100774
MSTO1	5776	1.06167	563.118	519.29	9.21372e-13	rs12407800	180780	1	155790951	C	A	352	425	0.3125	1	9.384e-15	-0.233302	0.0293648	9.999e-05	1.35073e-10	3.01069e-10	9.11827e-05
MSTO2P	5776	1.06202	531.242	513.682	1.51463e-11	rs12040894	181528	1	155791717	G	A	342	408	0.299559	1	1.86089e-13	-0.189391	0.0251592	9.999e-05	2.4641e-09	5.12054e-09	9.67658e-05
RIT1	5776	1.03552	508.127	517.47	1.7958e-11	rs670523	2460	1	155908941	G	A	494	673	0.494126	1	2.7829e-13	0.128367	0.0171841	9.999e-05	4.65591e-09	9.5151e-09	9.24594e-05
ARHGEF2	5824	1.02563	565.79	526.749	2.35511e-10	rs11264426	7387	1	155971157	G	T	435	558	0.409692	-1	8.8187e-12	0.119941	0.0172338	9.999e-05	8.78325e-08	1.6589e-07	8.02102e-05
RAB25	5975	1.03019	565.14	525.749	1.29606e-08	rs2275073	-147	1	156061029	A	C	430	531	0.389868	-1	8.7484e-10	-0.0974508	0.0156451	9.999e-05	5.05911e-06	8.57427e-06	8.16011e-05
UBQLN4	5910	1.03471	485.452	508.953	1.26554e-06	rs11264432	-19300	1	156073124	A	G	441	564	0.415317	1	1.1018e-07	0.0987675	0.0183817	0.00059994	0.000468041	0.000689417	9.65057e-05
MEX3A	6059	1.05641	532.78	516.098	6.98375e-60	rs6661281	-23057	1	156105054	C	T	495	670	0.491924	-1	1.44987e-70	0.58706	0.0288786	9.999e-05	2.38107e-60	3.50032e-59	9.46967e-05
SEMA4A	6253	1.04604	541.718	517.411	1.29174e-100	rs3738581	27822	1	156177767	T	C	488	661	0.485316	-1	1.77628e-118	0.61654	0.0210502	9.999e-05	2.30643e-102	1.20625e-100	8.99245e-05
SLC25A44	6338	1.04609	596.069	525.018	7.06903e-08	rs6427303	-12298	1	156181635	G	T	498	678	0.497797	1	6.08595e-09	0.0967771	0.0164079	9.999e-05	2.59579e-05	4.18692e-05	8.17396e-05
PMF1	6390	1.0636	584.661	520.26	7.40288e-22	rs2736609	19860	1	156232849	T	C	407	520	0.382353	1	2.16597e-25	-0.209372	0.0192134	9.999e-05	2.85924e-20	1.03096e-19	8.83875e-05
PMF1-BGLAP	6390	1.07251	564.507	518.44	9.93368e-06	rs12090516	27777	1	156240766	T	C	304	348	0.255507	1	1.6089e-06	-0.28593	0.0590185	0.00289971	0.00371772	0.00508081	9.42656e-05
PAQR6	6549	1.05291	592.265	520.886	9.83679e-14	rs2075165	2008	1	156246108	A	G	505	668	0.490455	-1	7.51798e-16	-0.188075	0.0227019	9.999e-05	1.63612e-11	3.84553e-11	8.41898e-05
TMEM79	6794	1.0344	630.716	526.525	4.65193e-09	rs115851838	25076	1	156307990	A	G	33	33	0.0242291	1	2.75236e-10	0.385358	0.0600327	9.999e-05	1.8651e-06	3.24858e-06	7.42003e-05
CCT3	6945	1.06571	570.46	511.474	6.45314e-46	rs10542877	15150	1	156323264	C	CCATT	494	657	0.483088	-1	1.63612e-54	0.291241	0.016904	9.999e-05	5.82299e-46	5.50261e-45	9.12221e-05
GLMP	6843	1.0375	595.576	522.184	3.23611e-35	rs67108128	-55417	1	156351105	C	CAGT	297	344	0.25257	1	6.42376e-41	-0.293506	0.0203138	9.999e-05	1.22618e-33	7.74913e-33	7.94278e-05
ASH1L-AS1	5619	1.05099	545.827	518.932	7.14491e-06	rs549925136	813279	1	156375261	T	C	14	14	0.010279	1	1.1066e-06	0.582934	0.118449	0.00259974	0.00286843	0.00395535	9.07612e-05
RHBG	7228	1.0434	701.366	531.925	2.42283e-08	rs6668731	15312	1	156384502	G	A	363	439	0.32232	1	2.23974e-09	-0.272978	0.0449681	9.999e-05	1.03529e-05	1.71822e-05	6.88327e-05
MEF2D	7468	1.05043	684.836	520.349	6.25451e-06	rs6685228	-15376	1	156516217	A	G	299	343	0.251836	-1	9.79749e-07	-0.098836	0.0199825	0.0019998	0.00317546	0.00436389	7.22027e-05
IQGAP3	7712	1.05124	808.215	528.718	5.16479e-07	rs7527369	12616	1	156559987	T	C	422	524	0.384728	-1	6.77877e-08	-0.129463	0.023693	9.999e-05	0.000273874	0.00041051	6.13492e-05
TTC24	7869	1.02691	804.57	532.268	9.19377e-15	rs6682716	2328	1	156582056	G	A	504	667	0.489721	-1	1.00789e-16	-0.239731	0.0280472	9.999e-05	3.66886e-12	8.96715e-12	5.66618e-05
APOA1BP	7894	1.04674	777.554	523.825	6.84099e-36	rs4661188	-1057	1	156590710	G	A	386	453	0.332599	-1	1.3932e-41	0.332577	0.0227956	9.999e-05	1.61622e-34	1.05547e-33	6.28013e-05
GPATCH4	7892	1.07753	696.232	509.117	1.5173e-36	rs11264504	10654	1	156590832	T	C	463	578	0.424376	-1	1.61361e-43	0.413807	0.0275927	9.999e-05	2.83218e-36	1.95521e-35	7.76906e-05
NES	8187	1.0714	783.56	520.409	4.07754e-05	rs34478535	20680	1	156656716	G	C	300	340	0.249633	1	8.74196e-06	-0.242784	0.0541418	0.0230977	0.0238092	0.0301428	6.76687e-05
CRABP2	8215	1.04816	747.3	518.709	1.8277e-24	rs4384231	15296	1	156690519	T	C	342	413	0.303231	1	1.57464e-28	-0.429387	0.0368087	9.999e-05	1.32253e-22	5.27588e-22	6.56603e-05
RRNAD1	8254	1.06235	768.011	519.26	1.20933e-15	rs3806415	1	1	156728473	T	C	269	304	0.223201	1	3.87564e-18	0.264987	0.0295709	9.999e-05	1.60594e-13	4.22449e-13	6.70096e-05
ISG20L2	8234	1.0524	748.124	519.619	5.38733e-11	rs12404207	-22152	1	156750590	G	A	458	618	0.453745	1	1.12897e-12	0.145492	0.0200216	9.999e-05	1.61395e-08	3.18491e-08	6.65368e-05
PRCC	8431	1.05306	781.949	520.156	1.76914e-14	rs11587469	-1863	1	156765620	A	G	371	453	0.332599	1	9.61006e-17	-0.167301	0.0195592	9.999e-05	3.58598e-12	8.77088e-12	6.38007e-05
MRPL24	8264	1.05045	781.785	522.348	2.16297e-18	rs113724141	-46725	1	156787855	A	G	281	316	0.232012	1	3.00938e-21	-0.258135	0.0262756	9.999e-05	2.9732e-16	8.94849e-16	6.32537e-05
SH2D2A	8476	1.05456	778.15	521.155	5.78058e-07	rs1800600	860	1	156815987	A	G	355	418	0.306902	-1	6.21448e-08	0.107533	0.0196216	0.00029997	0.000288332	0.000431384	6.44369e-05
PEAR1	8654	1.05286	781.875	522.885	1.96229e-06	rs1952294	13933	1	156907665	C	T	19	19	0.0139501	-1	2.70582e-07	-0.881468	0.169474	0.00109989	0.00106347	0.00152098	6.37638e-05
LRRC71	8771	1.04272	810.334	523.467	6.80998e-13	rs4661012	-4934	1	156915699	G	T	406	496	0.36417	1	8.41972e-15	-0.118314	0.014864	9.999e-05	2.17899e-10	4.8084e-10	5.94383e-05
ETV3	9333	1.04801	897.217	523.78	2.86085e-05	rs10494309	-10039	1	157148629	C	T	270	302	0.221733	1	6.19713e-06	-0.132204	0.0289954	0.020198	0.0208074	0.0265297	5.46617e-05
HDGF	8279	1.04154	778.405	522.408	3.67805e-05	rs4110937	-756769	1	157509216	A	G	100	104	0.0763583	1	8.06846e-06	-0.160012	0.0355436	0.0225977	0.0239085	0.0302572	6.1626e-05
FCRL3	10530	1.06107	783.385	516.322	3.31901e-09	rs3761959	1368	1	157699488	T	C	489	645	0.473568	-1	1.23497e-10	0.184455	0.0281684	9.999e-05	1.15391e-06	2.03755e-06	6.54157e-05
KIRREL	11255	1.03538	861.528	525.004	8.52342e-10	rs7542291	-7801	1	157985473	G	C	478	619	0.454479	1	3.62357e-11	-0.145934	0.0216456	9.999e-05	4.38743e-07	7.93725e-07	5.45076e-05
CD1A	10971	1.01522	936.698	534.759	7.32808e-13	rs366316	354	1	158254492	G	A	393	451	0.331131	1	1.74805e-14	-0.265679	0.0338036	9.999e-05	4.94677e-10	1.06985e-09	4.66855e-05
CD1B	10769	1.04909	833.875	523.84	2.08661e-07	rs1590231	-44547	1	158376077	T	C	212	223	0.16373	1	2.05726e-08	0.244449	0.0430187	9.999e-05	0.000111333	0.000172272	5.90298e-05
CD1E	10697	1.07166	801.242	516.516	2.11585e-13	rs12739057	32347	1	158386044	G	A	205	216	0.15859	1	1.40376e-15	0.359182	0.0437944	9.999e-05	3.27504e-11	7.57742e-11	6.62318e-05
AIM2	10128	1.04504	821.014	523.944	1.04895e-05	rs1321638	670823	1	158406033	C	T	208	234	0.171806	1	1.94366e-06	0.157581	0.0327908	0.00539946	0.00678665	0.00906412	5.91331e-05
MNDA	10340	1.05326	711.524	511.474	2.55808e-09	rs2106091	20031	1	158851410	C	T	282	318	0.23348	1	7.40997e-11	-0.123532	0.0186335	9.999e-05	8.79558e-07	1.56413e-06	7.01624e-05
PYHIN1	10165	1.05041	758.222	516.963	4.31816e-05	rs11265126	52011	1	158983559	T	C	275	320	0.234949	1	8.72692e-06	-0.102143	0.0227764	0.0239976	0.0265088	0.033377	6.52105e-05
IFI16	10172	1.05557	794.356	519.29	1.09599e-14	rs35904745	2286	1	159012179	T	G	77	82	0.0602056	1	5.16689e-17	-0.363223	0.0420717	9.999e-05	2.06322e-12	5.11467e-12	6.3337e-05
FCER1A	9970	1.05015	917.786	532.119	7.72852e-08	rs76035265	155477	1	159445192	T	TA	75	80	0.0587372	1	8.50075e-09	-0.347951	0.0595841	9.999e-05	4.29738e-05	6.83011e-05	5.38263e-05
FCRL6	9249	1.04387	931.559	529.15	2.10063e-20	rs58024147	-906	1	159799606	C	G	347	399	0.292952	1	2.57466e-23	-0.291088	0.0280724	9.999e-05	3.54992e-18	1.17057e-17	5.19081e-05
C1orf204	9231	1.03823	915.766	527.375	8.97244e-81	rs4656852	20483	1	159834863	C	T	252	273	0.200441	1	2.727e-93	0.983688	0.0400191	9.999e-05	9.13603e-81	2.52694e-79	5.17885e-05
CFAP45	9235	1.04629	927.066	526.734	1.24352e-20	rs2494516	28739	1	159871376	T	A	262	302	0.221733	-1	1.11509e-23	0.138008	0.0131901	9.999e-05	1.85767e-18	6.21095e-18	5.25929e-05
VSIG8	9241	1.04466	913.557	529.553	2.96003e-15	rs34241039	-9933	1	159872589	G	A	145	157	0.115272	1	2.28391e-17	0.379224	0.0434009	9.999e-05	8.07068e-13	2.04717e-12	5.30742e-05
TAGLN2	9089	1.05344	790.851	514.577	1.32612e-08	rs34128867	1739	1	159923802	T	C	72	76	0.0558003	1	5.91386e-10	-0.270409	0.0429643	9.999e-05	5.55107e-06	9.37727e-06	6.31635e-05
IGSF9	9060	1.0382	903.754	527.062	9.71173e-21	rs1934074	17997	1	159927598	T	C	403	491	0.360499	1	8.64521e-24	0.236129	0.022507	9.999e-05	1.92567e-18	6.43199e-18	5.24713e-05
LINC01133	9087	1.03727	905.037	528.211	5.79019e-34	rs113609298	19528	1	159980753	C	T	245	267	0.196035	1	5.04822e-39	-0.433888	0.0308983	9.999e-05	3.83417e-32	2.26907e-31	5.22286e-05
SLAMF9	9088	1.06951	862.925	524.258	9.88552e-12	rs2840594	-37149	1	159991402	T	C	377	447	0.328194	-1	1.97711e-13	-0.357563	0.0475543	9.999e-05	2.27356e-09	4.73152e-09	6.10661e-05
PIGM	8969	1.03827	909.943	527.733	8.33409e-10	rs28690172	9288	1	160022704	G	A	123	132	0.0969163	1	3.9647e-11	-0.291497	0.0433264	9.999e-05	4.34932e-07	7.87165e-07	5.21271e-05
KCNJ10	8893	1.03424	943.364	536.117	1.83e-11	rs1321651	4246	1	160066014	T	C	457	569	0.417768	-1	7.32114e-13	-0.248064	0.0338418	9.999e-05	9.22351e-09	1.85297e-08	4.95824e-05
IGSF8	8824	1.04835	849.888	522.438	1.99282e-21	rs12046504	549	1	160098278	C	A	506	671	0.492658	1	8.65098e-25	0.3285	0.0305697	9.999e-05	2.29264e-19	7.95074e-19	5.77723e-05
ATP1A2	8790	1.04925	917.293	527.808	1.66054e-09	rs10908759	15379	1	160131110	T	C	289	324	0.237885	-1	8.81181e-11	-0.385656	0.0584143	9.999e-05	7.70687e-07	1.3754e-06	5.36911e-05
PEA15	8685	1.05682	835.05	522.393	3.3706e-15	rs76146149	-233	1	160205087	A	G	23	24	0.0176211	1	1.61248e-17	0.676944	0.0770842	9.999e-05	6.05719e-13	1.54425e-12	6.05038e-05
DCAF8	8661	1.07269	784.049	516.337	3.88928e-05	rs4656892	12136	1	160250423	G	A	377	447	0.329646	-1	7.62139e-06	0.0996867	0.0220822	0.019998	0.0225499	0.0286224	6.79122e-05
COPA	8694	1.04892	899.535	527.211	3.14952e-06	rs74585485	81754	1	160261809	G	C	18	18	0.0132159	1	5.22495e-07	-0.379746	0.0748693	0.00159984	0.00207822	0.00289879	5.46897e-05
NCSTN	8796	1.04741	908.977	526.659	8.73814e-06	rs4656896	-17235	1	160326039	T	C	46	46	0.0337739	1	1.67308e-06	0.280122	0.0579161	0.00549945	0.00616095	0.00826212	5.38445e-05
VANGL2	8922	1.08037	852.36	517.351	3.12975e-13	rs17380141	24638	1	160425213	A	G	318	361	0.265051	1	2.34591e-15	0.285395	0.0350918	9.999e-05	4.37549e-11	1.00403e-10	6.40462e-05
CD84	8711	1.03482	956.772	530.896	1.81856e-05	rs7413789	-27947	1	160607462	T	C	253	289	0.212188	-1	4.25836e-06	-0.0949067	0.0204525	0.0136986	0.014753	0.0191019	4.89864e-05
CD48	8454	1.06511	874.168	521.558	2.07126e-06	rs1126644	33091	1	160678759	T	C	262	297	0.218062	-1	2.78291e-07	-0.0837438	0.0161178	0.00049995	0.00116505	0.00166026	5.94135e-05
FCGR3A	8659	1.03508	789.774	522.87	1.32511e-07	rs149451074	864912	1	160685710	T	C	16	17	0.0124816	1	1.17713e-08	-0.430971	0.0745345	0.00029997	7.47323e-05	0.000117009	5.93977e-05
LOC729867	8694	1.0436	854.263	527.271	3.82719e-06	rs116656566	-503173	1	160712041	T	C	15	15	0.0110132	1	6.5508e-07	-1.07467	0.213775	0.00259974	0.00249533	0.00345766	5.65523e-05
SLAMF7	8581	1.04905	991.438	530.478	9.99579e-09	rs496906	44191	1	160783249	A	G	329	375	0.27533	-1	7.71111e-10	0.125313	0.0200507	9.999e-05	5.51177e-06	9.31457e-06	4.96423e-05
LY9	8558	1.04512	868.176	521.155	2.68544e-05	rs4656931	9767	1	160805842	A	G	398	495	0.363436	-1	5.45526e-06	0.0808755	0.0176311	0.0183982	0.0190656	0.0244094	5.59363e-05
CD244	8457	1.03847	914.438	531.284	8.93374e-08	rs955370	-2660	1	160865561	G	T	326	392	0.288235	1	9.77028e-09	0.108554	0.0186674	9.999e-05	5.59322e-05	8.82382e-05	5.19067e-05
ITLN1	8432	1.06073	849.996	524.929	5.55665e-48	rs6700408	-7999	1	160893168	G	A	377	449	0.329662	-1	1.45869e-55	0.48246	0.0276697	9.999e-05	9.34914e-48	9.33161e-47	6.02215e-05
F11R	8401	1.07899	755.231	516.232	4.80335e-28	rs11265540	31735	1	160989607	T	C	336	387	0.285398	1	6.84797e-33	0.267322	0.0210757	9.999e-05	4.10876e-27	1.98652e-26	7.1961e-05
TSTD1	8425	1.04946	801.278	525.004	6.53307e-106	rs3766383	201	1	161038782	A	C	317	365	0.267988	1	5.93601e-123	-0.589381	0.0195573	9.999e-05	4.47207e-108	2.86448e-106	6.15083e-05
USF1	8431	1.03283	817.164	527.435	1.24508e-74	rs2073653	3008	1	161042970	C	T	318	367	0.269457	1	3.62696e-86	-0.475326	0.02044	9.999e-05	4.68748e-74	1.06915e-72	5.69588e-05
KLHDC9	8519	1.05642	786.318	521.334	1.4309e-101	rs3813611	88	1	161098450	A	G	402	485	0.356094	1	1.01698e-118	0.543557	0.0185295	9.999e-05	3.2697e-104	1.79129e-102	6.41672e-05
B4GALT3	8542	1.06954	734.591	514.785	1.0495e-15	rs11583045	47421	1	161130546	A	T	296	338	0.248164	1	2.35048e-18	-0.156312	0.0173232	9.999e-05	1.07458e-13	2.85227e-13	7.17407e-05
PPOX	8551	1.05782	744.374	517.366	3.93652e-18	rs185558102	3648	1	161170040	A	G	40	41	0.0301028	1	3.94105e-21	-0.449499	0.0459017	9.999e-05	4.12552e-16	1.23209e-15	6.81012e-05
FCER1G	8586	1.05099	758.303	522.154	9.69958e-21	rs4233366	-25941	1	161189357	T	C	413	503	0.36931	1	5.34028e-24	0.171904	0.016302	9.999e-05	9.62158e-19	3.25069e-18	6.53317e-05
NDUFS2	8550	1.03391	742.059	521.543	7.05419e-30	rs11538340	3127	1	161202443	A	C	91	94	0.0690162	1	1.01903e-34	-0.504844	0.0385475	9.999e-05	6.62534e-28	3.29777e-27	6.296e-05
UFC1	8563	1.05685	798.234	522.497	7.84792e-14	rs74654056	58209	1	161211954	T	C	24	24	0.0176471	1	6.39521e-16	0.403074	0.0485284	9.999e-05	1.6067e-11	3.77794e-11	6.33006e-05
PCP4L1	8579	1.04813	736.602	518.097	6.69218e-15	rs4255401	25139	1	161283867	T	C	492	638	0.468429	1	2.66356e-17	0.187469	0.0215033	9.999e-05	1.37856e-12	3.4541e-12	6.6607e-05
SDHC	8642	1.03418	774.47	522.587	3.29976e-09	rs4255403	9141	1	161323518	T	C	195	206	0.151248	1	1.5817e-10	-0.221379	0.034013	9.999e-05	1.62137e-06	2.83565e-06	6.0382e-05
CFAP126	8638	1.02709	887.382	533.402	1.13646e-09	rs61734585	-38885	1	161406767	T	A	94	97	0.0712188	1	7.16233e-11	-0.130531	0.0196733	9.999e-05	6.85767e-07	1.22784e-06	5.14068e-05
FCGR2C	8515	1.03393	841.431	525.302	1.06133e-12	rs35674644	41096	1	161622436	T	A	437	576	0.427935	1	1.56809e-14	-0.246226	0.0312689	9.999e-05	4.33945e-10	9.41974e-10	5.55287e-05
FCGR2B	8424	1.05025	826.438	523.974	2.59091e-16	rs111878922	-32619	1	161630497	A	AT	400	512	0.384384	1	9.09749e-19	-0.250626	0.0274192	9.999e-05	4.83534e-14	1.30252e-13	5.97958e-05
HSPA7	8439	1.06051	798.632	519.678	1.83694e-25	rs76408918	29452	1	161635512	T	G	402	501	0.378971	1	1.19022e-29	0.451221	0.0378153	9.999e-05	6.81917e-24	2.88443e-23	6.40474e-05
DUSP12	8347	1.04461	832.926	530.001	3.42746e-24	rs111274042	135376	1	161885145	C	T	14	14	0.0102941	1	1.21538e-27	-1.56863	0.136981	9.999e-05	3.39341e-22	1.33127e-21	5.82018e-05
OLFML2B	8390	1.04043	857.454	531.313	7.69789e-10	rs2341470	71217	1	161953247	A	G	396	492	0.361233	-1	4.20704e-11	0.182502	0.0271636	9.999e-05	3.64808e-07	6.63351e-07	5.57317e-05
ATF6	8329	1.05223	746.825	519.26	2.40437e-40	rs1136046	192736	1	161958981	A	G	277	323	0.237151	1	3.60018e-47	0.430554	0.0273327	9.999e-05	2.11302e-39	1.6137e-38	6.66143e-05
NOS1AP	8603	1.05288	793.397	519.738	5.50011e-16	rs12096347	723	1	162070515	A	C	360	422	0.309838	1	1.59272e-18	0.31645	0.034884	9.999e-05	9.46644e-14	2.51778e-13	6.28421e-05
MPZ	8620	1.06968	718.403	511.28	2.40315e-05	rs12085207	-816136	1	162126107	G	A	68	73	0.0535977	1	3.88136e-06	0.394161	0.0845812	0.0107989	0.0125028	0.0162886	7.33908e-05
UHMK1	9027	1.03368	792.379	520.961	3.96271e-26	rs12407972	-115511	1	162381664	G	A	264	299	0.21953	1	2.31351e-30	-0.204821	0.0169279	9.999e-05	5.40367e-24	2.30169e-23	5.89147e-05
SH2D1B	8857	1.05831	750.029	514.666	2.42811e-19	rs7531449	29764	1	162382373	A	G	182	203	0.149046	1	1.14615e-22	0.256621	0.0251578	9.999e-05	2.14467e-17	6.82624e-17	6.76987e-05
C1orf226	8869	1.04749	768.684	516.814	1.20961e-14	rs1394320	9698	1	162388605	A	G	202	226	0.165932	1	4.89288e-17	-0.370499	0.0428797	9.999e-05	2.72576e-12	6.70926e-12	6.36884e-05
UAP1	9231	1.07587	738.875	508.714	3.94155e-06	rs469834	-115152	1	162446355	A	G	327	378	0.277533	1	4.24724e-07	-0.116228	0.0227317	0.00069993	0.00180506	0.00252958	7.28141e-05
HSD17B7	9448	1.05802	824.149	522.647	3.95455e-10	rs6700589	-132347	1	162658356	G	A	254	293	0.215125	-1	1.33852e-11	-0.258038	0.0374187	9.999e-05	1.33547e-07	2.4952e-07	6.15509e-05
C1orf110	9545	1.05966	869.331	522.9	1.76695e-11	rs2665492	-5568	1	162874382	G	A	263	294	0.215859	-1	3.62174e-13	-0.204109	0.0274629	9.999e-05	5.11465e-09	1.04288e-08	5.86726e-05
RGS4	9593	1.03879	849.46	525.675	1.07294e-21	rs2842020	-10877	1	163057730	A	G	174	189	0.138767	-1	5.85745e-25	0.447725	0.0414995	9.999e-05	1.78897e-19	6.22559e-19	5.59388e-05
LOC101928404	9755	1.06881	830.415	521.244	8.22305e-30	rs2940677	49122	1	163210798	C	T	362	423	0.310573	-1	1.16748e-34	0.365883	0.0279654	9.999e-05	1.04889e-28	5.39583e-28	6.3311e-05
NUF2	9829	1.05592	803.501	519.917	5.5263e-08	rs7552606	22786	1	163344720	C	G	493	649	0.476505	1	3.84676e-09	-0.137168	0.0229463	9.999e-05	2.47353e-05	3.99726e-05	6.26898e-05
RGS5	9717	1.05818	803.638	517.963	1.1739e-09	rs10917732	-31063	1	163352853	A	G	394	489	0.359031	1	3.89316e-11	0.188741	0.0280415	9.999e-05	4.10186e-07	7.43642e-07	6.31555e-05
PBX1	9599	1.05365	923.09	520.991	1.14467e-30	rs7538738	-297412	1	164261949	G	A	334	381	0.279736	1	1.11648e-35	0.221386	0.0166322	9.999e-05	3.68511e-29	1.9325e-28	5.41537e-05
MGST3	9787	1.06083	933.678	519.037	3.29753e-71	rs10800118	-337	1	165630537	C	G	484	627	0.460352	1	1.67139e-83	-0.497513	0.021861	9.999e-05	2.34306e-72	5.04691e-71	5.48426e-05
ALDH9A1	9911	1.05567	910.931	516.859	8.96023e-41	rs12408101	118	1	165698544	G	T	260	287	0.21072	1	6.89876e-48	-0.528606	0.0332479	9.999e-05	6.86429e-40	5.32334e-39	5.52506e-05
TMCO1	10045	1.05174	878.122	518.246	9.31031e-10	rs6662839	15512	1	165753409	G	T	131	139	0.102056	-1	3.00151e-11	0.242331	0.0357879	9.999e-05	3.87e-07	7.02954e-07	5.6561e-05
UCK2	10232	1.02832	915.417	527.167	1.98341e-08	rs485338	79210	1	165906706	G	A	433	548	0.402349	1	1.50604e-09	-0.154279	0.0251361	9.999e-05	1.31666e-05	2.16725e-05	5.00488e-05
FAM78B	9839	1.05912	750.947	511.787	1.92348e-05	rs72689855	-369349	1	166536069	A	G	93	96	0.0704846	1	3.01412e-06	0.468005	0.0992841	0.00939906	0.0108734	0.0142519	6.77991e-05
FMO9P	9534	1.07403	801.771	515.666	1.93178e-36	rs12039131	552	1	166604469	A	G	355	425	0.312041	1	7.29272e-43	-0.62927	0.0423474	9.999e-05	5.58257e-36	3.82914e-35	6.67021e-05
POGK	9486	1.04363	949.886	527.614	8.97531e-11	rs7548191	-472	1	166839016	T	C	453	575	0.422173	1	3.00998e-12	-0.184569	0.0259168	9.999e-05	4.1117e-08	7.91584e-08	5.08648e-05
TADA1	9515	1.06795	808.657	511.578	6.01819e-06	rs6427038	531	1	166875885	G	C	459	586	0.43025	1	7.55974e-07	0.191144	0.038241	0.00259974	0.0032802	0.00450129	6.48307e-05
ILDR2	9560	1.03904	920.526	526.868	7.90888e-18	rs3820388	-78866	1	167054189	T	C	453	573	0.420705	1	1.99155e-20	-0.424327	0.0441923	9.999e-05	2.0086e-15	5.79846e-15	5.16651e-05
GPA33	9452	1.06675	828.513	515.367	2.22734e-29	rs6666045	35236	1	167055394	T	C	464	583	0.428047	1	1.59802e-34	-0.466724	0.0357564	9.999e-05	3.43255e-28	1.72722e-27	6.30275e-05
POU2F1	9412	1.04634	898.501	525.481	2.13677e-05	rs77409340	67525	1	167288355	C	A	33	33	0.0242291	1	4.57889e-06	0.257011	0.0555723	0.0137986	0.0155124	0.0200394	5.42741e-05
MPC2	9332	1.03552	1092.29	532.865	1.52152e-05	rs137998576	404040	1	167533028	A	G	18	18	0.0132159	1	3.61949e-06	-0.418378	0.0894921	0.0125987	0.0140303	0.0181966	4.30135e-05
CREG1	9293	1.05692	874.503	519.007	2.5016e-41	rs1474689	-5447	1	167559265	G	T	503	658	0.483113	1	2.38744e-48	-0.413705	0.0258681	9.999e-05	1.53269e-40	1.21517e-39	5.77938e-05
CD247	9351	1.04975	977.032	530.448	3.50499e-05	rs1773564	-47005	1	167565614	C	T	17	17	0.0124816	1	8.94344e-06	-0.302466	0.0675267	0.0232977	0.0278375	0.034944	5.0494e-05
MPZL1	9129	1.06056	1034.68	526.092	1.55963e-66	rs7548746	721	1	167722672	G	A	268	298	0.218796	1	5.57315e-77	0.635918	0.0295258	9.999e-05	2.4739e-67	4.54206e-66	4.94449e-05
RCSD1	9261	1.01899	1073.16	537.623	2.73835e-06	rs6427101	93607	1	167723845	T	C	371	449	0.329662	1	5.74504e-07	0.0722395	0.0142956	0.0019998	0.00260547	0.00360588	4.13037e-05
ADCY10	9114	1.08859	979.408	517.321	9.14719e-07	rs3767458	56612	1	167857613	C	T	489	653	0.479442	1	9.52579e-08	-0.215932	0.0399834	0.00029997	0.000462104	0.000680907	5.7226e-05
DCAF6	9429	1.04281	1023.59	525.004	7.57724e-24	rs141127179	37197	1	167973757	CCTT	C	169	183	0.134361	1	1.72824e-27	0.512358	0.0448871	9.999e-05	1.04876e-21	4.02994e-21	4.707e-05
GPR161	9754	1.04503	1011.56	519.798	1.01998e-25	rs61809597	-4710	1	168142376	G	A	239	274	0.201175	1	6.05446e-30	0.490777	0.0408931	9.999e-05	1.03532e-23	4.35013e-23	4.79932e-05
TIPRL	9696	1.05376	1001.94	519.753	4.76667e-27	rs10918847	26578	1	168205424	G	A	496	662	0.48605	-1	1.64997e-31	0.252165	0.0203908	9.999e-05	2.59992e-25	1.16818e-24	4.99107e-05
TBX19	9764	1.06376	1016.2	521.498	9.11725e-18	rs74436931	5129	1	168286170	G	A	52	53	0.0389134	1	1.50384e-20	1.00815	0.104633	9.999e-05	1.1478e-15	3.3596e-15	5.0882e-05
XCL2	9677	1.03381	965.861	529.091	1.41679e-12	rs61801331	-204	1	168544200	A	G	178	191	0.140441	1	2.7119e-14	-0.343234	0.0440115	9.999e-05	6.7639e-10	1.4496e-09	4.83551e-05
XCL1	9713	1.05476	896.982	521.065	3.51107e-11	rs10918925	-20465	1	168556009	G	A	389	479	0.351689	1	7.35232e-13	0.243584	0.0332333	9.999e-05	1.19389e-08	2.3794e-08	5.59384e-05
LINC00626	9846	1.03963	874.993	526.45	6.5282e-06	rs10800383	8560	1	168795502	G	T	484	639	0.469163	-1	1.18936e-06	-0.180431	0.0367723	0.00389961	0.00456194	0.00618939	5.44642e-05
ATP1B1	10113	1.06056	762.727	515.054	3.95615e-36	rs10919071	23535	1	169130245	G	A	229	246	0.180617	1	1.52415e-42	0.264328	0.0178692	9.999e-05	3.15278e-35	2.11069e-34	6.70733e-05
NME7	10217	1.04408	795.663	520.648	1.18786e-67	rs4529780	31732	1	169336230	G	A	471	612	0.449339	-1	4.4481e-79	0.361524	0.0164846	9.999e-05	1.39628e-67	2.58304e-66	6.0817e-05
BLZF1	10330	1.06801	748.056	516.322	3.27426e-06	rs4656670	-855	1	169367102	G	T	486	640	0.469897	-1	4.15213e-07	-0.121859	0.0238121	0.00129987	0.001577	0.00222112	7.00962e-05
CCDC181	10358	1.05136	721.148	516.59	2.19229e-17	rs12239720	-17373	1	169478041	C	A	158	168	0.123348	1	2.79712e-20	-0.239629	0.0250618	9.999e-05	3.02197e-15	8.6535e-15	6.87835e-05
F5	10222	1.07238	647.686	507.67	5.22225e-14	rs3766117	27912	1	169558618	C	T	407	489	0.359031	1	1.4887e-16	-0.277949	0.0327119	9.999e-05	5.7192e-12	1.38003e-11	8.21258e-05
SELE	9774	1.05818	620.713	516.62	5.51161e-05	rs3917739	123938	1	169610140	T	C	387	459	0.337004	-1	1.15425e-05	0.18273	0.041317	0.0248975	0.0269249	0.0338783	8.17658e-05
SELP	10066	1.03513	643.426	517.605	3.47443e-25	rs3917739	19998	1	169610140	T	C	387	459	0.337004	-1	1.94876e-29	0.360663	0.0303549	9.999e-05	3.8212e-23	1.56466e-22	7.29195e-05
SELL	9920	1.07215	613.114	511.235	4.52722e-08	rs4987353	13855	1	169697846	A	G	413	523	0.383994	1	2.24137e-09	-0.117464	0.0193504	9.999e-05	1.26082e-05	2.07855e-05	8.66911e-05
C1orf112	9590	1.04435	627.072	519.648	5.16889e-15	rs12133892	-80210	1	169715200	G	T	102	107	0.0786765	1	2.19248e-17	0.464236	0.0530986	9.999e-05	9.83405e-13	2.48521e-12	7.72381e-05
METTL18	9586	1.08114	567.557	507.685	5.33967e-73	rs12132222	5496	1	169789423	G	A	84	89	0.0653451	1	1.74755e-87	-1.32345	0.0563172	9.999e-05	6.67917e-76	1.60961e-74	9.642e-05
SCYL3	9675	1.07405	596.747	512.503	9.03396e-17	rs12760399	60987	1	169832971	A	G	263	284	0.208517	1	1.06947e-19	0.363448	0.0386606	9.999e-05	5.43049e-15	1.53721e-14	8.96223e-05
KIFAP3	9658	1.07288	579.782	512.966	3.55091e-24	rs35688996	105729	1	169969008	A	C	218	242	0.17768	1	1.73448e-28	-0.181952	0.0156111	9.999e-05	6.19394e-23	2.50969e-22	9.18932e-05
GORAB	10099	1.06356	641.571	516.396	1.19445e-11	rs112197426	257	1	170532380	A	AC	132	139	0.102056	1	1.62565e-13	-0.239708	0.0317622	9.999e-05	2.27181e-09	4.72845e-09	8.05372e-05
PRRX1	9888	1.06078	640.652	517.545	7.68973e-16	rs2022372	-43404	1	170620769	A	T	409	493	0.361968	1	2.00296e-18	-0.401448	0.0443926	9.999e-05	8.56668e-14	2.28311e-13	7.99114e-05
FMO3	9402	1.06777	639.288	514.174	7.84851e-14	rs12059956	3243	1	171094121	A	G	434	529	0.388399	1	3.73847e-16	0.300548	0.0358792	9.999e-05	9.7588e-12	2.32319e-11	8.19564e-05
FMO6P	9219	1.04379	614.143	512.13	2.89468e-08	rs16864125	23466	1	171161207	A	G	176	190	0.139501	1	1.36073e-09	0.200003	0.0324952	0.00019998	1.08031e-05	1.79085e-05	7.8713e-05
FMO1	9151	1.05544	596.682	513.294	9.9351e-15	rs2421709	-61979	1	171186493	G	A	478	614	0.450808	-1	3.03178e-17	0.311785	0.0358307	9.999e-05	1.38023e-12	3.45778e-12	8.42812e-05
FMO2	9191	1.04529	617.318	513.637	2.94014e-34	rs12124505	34184	1	171219393	A	T	238	266	0.195301	1	1.96888e-40	-0.654985	0.0456599	9.999e-05	7.20992e-33	4.41562e-32	7.87109e-05
FMO4	9131	1.04574	617.515	516.859	9.25818e-23	rs12141555	-55836	1	171258348	G	A	249	279	0.204846	1	1.29824e-26	0.368042	0.0328599	9.999e-05	7.38382e-21	2.73312e-20	7.88068e-05
PRRC2C	8950	1.06145	595.325	509.236	8.18785e-07	rs235465	58808	1	171544336	T	C	243	285	0.209251	-1	6.60746e-08	-0.0880431	0.0160987	0.00019998	0.000296837	0.000443682	8.61871e-05
VAMP4	8990	1.08041	610.331	506.939	3.46849e-24	rs12119232	226	1	171742012	C	A	217	237	0.174009	1	8.08463e-29	0.309851	0.0264049	9.999e-05	4.44295e-23	1.81228e-22	8.94527e-05
METTL13	9044	1.05026	632.657	512.816	1.71182e-35	rs12031686	3616	1	171785238	A	G	506	678	0.497797	-1	5.78362e-42	-0.38274	0.0260895	9.999e-05	2.62091e-34	1.69533e-33	7.81123e-05
DNM3	8955	1.06685	573.966	502.3	6.54455e-18	rs4916239	59977	1	171901456	A	G	494	643	0.4721	-1	1.89254e-21	-0.314361	0.0318238	9.999e-05	3.95827e-16	1.18401e-15	9.10066e-05
PIGC	7993	1.03731	636.266	520.976	1.98418e-35	rs13932	1461	1	172442628	C	T	280	324	0.237885	1	2.93685e-41	-0.457861	0.0315313	9.999e-05	8.02028e-34	5.09696e-33	7.42998e-05
SUCO	7989	1.05938	639.779	517.62	1.1393e-44	rs12070393	101012	1	172633362	T	C	373	433	0.317915	1	2.04718e-52	0.373186	0.0221974	9.999e-05	2.56118e-44	2.29791e-43	7.9648e-05
LOC100506023	7217	1.06161	476.709	510.534	2.33401e-14	rs74919035	16640	1	173460514	T	C	20	23	0.0168869	1	6.91199e-17	1.00426	0.116828	9.999e-05	2.28914e-12	5.66319e-12	0.000107687
PRDX6	7134	1.03512	455.045	521.692	4.19094e-11	rs4551627	-6763	1	173470585	T	C	51	52	0.0381791	-1	9.32987e-13	-0.347782	0.0476761	9.999e-05	1.00617e-08	2.01589e-08	0.000103101
LOC101928673	7158	1.05676	497.998	523.81	5.4374e-25	rs35441546	-15529	1	173476890	T	C	20	23	0.0169118	1	7.00973e-29	1.59003	0.135328	9.999e-05	1.57635e-23	6.5635e-23	0.000101429
TNFSF4	7305	1.07237	507.034	510.385	2.4783e-07	rs10753083	-347129	1	173554441	T	G	505	652	0.478708	-1	1.64729e-08	0.201484	0.0352104	0.00019998	6.3515e-05	9.98126e-05	0.000104901
ANKRD45	7187	1.02699	394.569	517.545	9.19458e-75	rs61828917	58697	1	173611164	T	C	122	126	0.092511	1	6.20163e-88	-0.806908	0.0342146	9.999e-05	4.23227e-74	9.67912e-73	0.000115567
KLHL20	7233	1.03975	383.218	520.096	0.00011743	rs12089044	-100671	1	173614271	T	A	108	113	0.0829662	1	2.98296e-05	0.185325	0.0440573	0.0354965	0.03822	0.0473285	0.0001244
SLC9C2	7063	1.07332	387.484	504.075	7.99144e-18	rs61826793	-74541	1	173677634	A	G	119	123	0.0903084	1	2.83115e-21	0.383759	0.0390346	9.999e-05	2.58746e-16	7.81929e-16	0.000137687
CENPL	7247	1.02712	343.631	512.801	7.47454e-08	rs141283680	-31020	1	173855658	G	GAATAC	99	100	0.0734214	1	4.29673e-09	-0.424946	0.0713155	9.999e-05	1.90597e-05	3.10547e-05	0.000132757
ZBTB37	7252	1.05914	307.616	504.463	1.97741e-06	rs9425762	3858	1	173872214	G	C	236	256	0.187959	1	1.656e-07	-0.231507	0.0437157	0.00019998	0.000382384	0.000566823	0.000165504
SNORD74	7248	1.05536	336.728	513.547	1.3666e-05	rs2227616	-37721	1	173905465	A	AT	290	321	0.235683	1	2.0926e-06	-0.20917	0.0436654	0.00279972	0.00332634	0.00456167	0.000149296
SERPINC1	7240	1.02174	336.904	520.111	2.88181e-34	rs61826823	-100648	1	174018025	T	C	308	354	0.259912	1	5.83618e-40	0.739166	0.0518934	9.999e-05	2.03614e-32	1.21982e-31	0.000132854
RC3H1	7225	1.04624	308.065	508.341	9.77501e-11	rs10798302	-25589	1	174018660	G	A	385	463	0.339941	1	1.30016e-12	-0.142163	0.0196195	9.999e-05	1.32511e-08	2.63076e-08	0.000158225
LOC102724601	7034	1.06004	252.222	495.796	8.89142e-14	rs4652168	64209	1	174095077	T	C	387	450	0.330396	1	1.24978e-16	0.454171	0.0533092	9.999e-05	5.0108e-12	1.21442e-11	0.000202451
DARS2	7227	1.04062	359.024	517.5	7.37496e-08	rs72713512	458845	1	174283505	T	G	472	597	0.438326	1	4.96855e-09	-0.145692	0.0245541	9.999e-05	1.69547e-05	2.77071e-05	0.000133181
GAS5	7242	1.02172	336.612	515.636	2.35741e-21	rs569659250	-437799	1	174305785	CT	C	15	15	0.0110132	1	5.21885e-25	1.56208	0.144619	9.999e-05	3.17959e-19	1.09508e-18	0.00013296
MRPS14	7918	1.04482	537.609	521.722	5.72566e-05	rs3118987	172233	1	174851221	C	T	389	469	0.344347	-1	1.33164e-05	-0.125178	0.02851	0.0225977	0.0254244	0.0320685	9.0235e-05
RABGAP1L	7064	1.06232	256.826	497.154	2.50411e-49	rs3753563	794794	1	174954209	C	T	346	411	0.301762	-1	3.19745e-60	0.41477	0.0226064	9.999e-05	8.26978e-50	8.80078e-49	0.000200336
KIAA0040	8019	1.04047	550.336	524.467	1.11987e-11	rs12143530	9977	1	175183115	T	C	464	605	0.4442	1	2.31061e-13	-0.149017	0.0198776	9.999e-05	2.81743e-09	5.83415e-09	8.68425e-05
PAPPA2	7411	1.04141	572.73	519.693	2.95864e-15	rs10798447	-252288	1	176210884	A	G	438	558	0.409692	1	1.14295e-17	-0.222675	0.0252312	9.999e-05	5.4172e-13	1.38503e-12	8.37176e-05
RFWD2	7922	1.03148	679.495	528.539	2.52342e-16	rs16849735	-99442	1	176306685	G	A	269	304	0.223201	1	1.24282e-18	0.278803	0.0306306	9.999e-05	6.70526e-14	1.79516e-13	6.8176e-05
ASTN1	7458	1.04347	564.591	521.498	1.03607e-07	rs1044252	320265	1	176844638	C	T	507	680	0.499266	-1	8.45332e-09	-0.200327	0.0342987	0.00019998	3.75724e-05	6.00017e-05	8.55269e-05
SEC16B	7720	1.0288	574.76	519.738	9.96966e-09	rs10913472	9495	1	177960419	T	C	473	611	0.448605	1	5.1478e-10	-0.121496	0.0192341	9.999e-05	3.99792e-06	6.81234e-06	7.9845e-05
LOC730102	7869	1.04681	577.271	511.698	1.65482e-27	rs111297943	23644	1	178014362	G	GGTTGT	405	489	0.359031	1	1.58313e-32	-0.330244	0.0262083	9.999e-05	7.02876e-26	3.24015e-25	8.46085e-05
RASAL2	7991	1.03789	605.133	517.291	1.62525e-07	rs316280	95220	1	178188950	C	T	393	476	0.349486	-1	1.24917e-08	-0.12798	0.0221741	9.999e-05	6.82013e-05	0.00010696	7.82791e-05
RASAL2-AS1	7990	1.05315	570.377	509.311	5.14038e-10	rs115240458	-182496	1	178276488	A	G	19	19	0.0139501	1	9.92989e-12	1.35676	0.195454	9.999e-05	1.28768e-07	2.40829e-07	8.7491e-05
C1orf220	9024	1.0607	506.638	503.971	1.63593e-05	rs11806608	-557	1	178542240	C	T	345	406	0.298091	1	2.07938e-06	-0.21595	0.0450683	0.00429957	0.0060068	0.00806365	0.00010102
RALGPS2	9398	1.03904	506	508.714	1.2685e-07	rs7540262	-15720	1	178709428	G	A	356	420	0.30837	-1	7.01118e-09	-0.137786	0.023459	9.999e-05	4.3288e-05	6.8794e-05	9.39865e-05
ANGPTL1	9275	1.05898	500.488	504.105	5.86974e-05	rs2184464	-9275	1	178880354	A	G	228	262	0.192364	1	9.69305e-06	-0.195321	0.04378	0.0206979	0.0229003	0.0290404	0.000101677
FAM20B	9099	1.06485	431.45	499.57	3.04683e-49	rs7515519	31414	1	179057354	G	A	322	381	0.279736	-1	7.79271e-60	0.465385	0.0254694	9.999e-05	1.3523e-49	1.42754e-48	0.000120267
TOR3A	9039	1.04804	435.235	504.702	2.65712e-104	rs1128952	14012	1	179095990	T	C	459	576	0.422908	1	7.09432e-126	-0.769974	0.0250873	9.999e-05	1.6025e-106	9.82137e-105	0.000112688
ABL2	9037	1.06648	421.249	499.749	2.95505e-10	rs7534160	-47058	1	179276741	A	T	233	254	0.18649	-1	3.2172e-12	0.317411	0.0446326	9.999e-05	4.2005e-08	8.08405e-08	0.000123844
SOAT1	9379	1.07817	478.238	494.812	2.40337e-11	rs2484440	-8706	1	179285009	G	A	297	341	0.250367	1	1.14739e-13	-0.172096	0.0226547	9.999e-05	2.6589e-09	5.51392e-09	0.000113334
AXDND1	9521	1.05666	497.328	500.45	2.41301e-28	rs55906130	202	1	179365923	T	C	502	673	0.494126	-1	3.06339e-34	0.371519	0.0286018	9.999e-05	4.53377e-27	2.18766e-26	0.000101531
TDRD5	9704	1.06161	526.284	507.7	4.1006e-91	rs1999068	-31	1	179591583	C	T	375	443	0.325257	1	2.82673e-109	1.05585	0.0383113	9.999e-05	8.33155e-94	3.34007e-92	9.75443e-05
FAM163A	9737	1.06573	523.238	505.79	8.93434e-11	rs2504043	5241	1	179748405	T	A	307	360	0.264317	1	1.02509e-12	0.266269	0.0365709	9.999e-05	1.49732e-08	2.96161e-08	9.94605e-05
TOR1AIP2	9834	1.07092	518.844	505.805	7.23034e-09	rs745480843	38176	1	179839629	AACAC	A	60	61	0.0447871	1	2.02751e-10	0.323063	0.0499428	9.999e-05	1.49867e-06	2.62861e-06	0.000102029
TOR1AIP1	9848	1.09701	486.037	497.377	5.709e-06	rs3753398	16426	1	179898469	G	C	132	137	0.100587	1	4.93204e-07	-0.201352	0.0396086	0.00039996	0.00149797	0.00211506	0.000118416
CEP350	9894	1.06141	546.102	509.699	7.62679e-06	rs141698986	38859	1	179993633	A	AGGGTGGTCTTGAACTCATG	138	144	0.105727	1	9.56444e-07	0.117512	0.0237351	0.00139986	0.00288887	0.00398257	9.39423e-05
QSOX1	9812	1.06937	514.268	503.24	1.19512e-23	rs12406041	22663	1	180177497	C	G	202	215	0.157856	1	2.28652e-28	-0.412161	0.0354501	9.999e-05	2.36092e-22	9.3179e-22	0.000102415
FLJ23867	9956	1.05428	571.702	507.208	3.35603e-31	rs3843271	-18781	1	180179229	G	A	295	332	0.244118	-1	3.03879e-37	0.508333	0.0372251	9.999e-05	5.86445e-30	3.17202e-29	8.76211e-05
LHX4-AS1	10108	1.05677	641.041	517.873	1.41971e-05	rs357045	4971	1	180269709	T	C	65	66	0.0485294	1	2.41352e-06	0.269517	0.0566152	0.00579942	0.0067663	0.00903977	7.88004e-05
ACBD6	10073	1.0727	560.325	501.509	7.72685e-11	rs139891935	197692	1	180305194	T	G	99	101	0.0741557	1	6.8894e-13	0.287112	0.0391215	9.999e-05	1.22187e-08	2.4326e-08	9.5028e-05
XPR1	9183	1.06996	672.457	509.162	2.32986e-21	rs10914047	-46621	1	180585390	C	G	389	481	0.353157	1	2.59369e-25	0.261853	0.0240728	9.999e-05	8.6278e-20	3.04412e-19	7.84768e-05
MR1	9145	1.05756	746.534	519.022	7.76885e-19	rs10797666	16237	1	181049663	C	A	434	544	0.399413	1	6.75733e-22	0.263171	0.026324	9.999e-05	7.50485e-17	2.32783e-16	6.78452e-05
LOC101928973	9134	1.06164	725.739	515.845	7.34852e-31	rs35268725	5887	1	181180372	C	T	172	180	0.132159	1	3.02604e-36	0.553688	0.0412087	9.999e-05	1.08137e-29	5.78655e-29	7.07453e-05
GLUL	8783	1.02637	713.439	519.917	1.53597e-11	rs1689789	216481	1	182175724	A	G	431	539	0.395742	1	2.63341e-13	0.1203	0.0160871	9.999e-05	6.68149e-09	1.35491e-08	6.37776e-05
LINC01344	8976	1.04943	690.085	516.068	2.01095e-17	rs2477176	18368	1	182295692	T	C	410	508	0.373529	-1	2.41806e-20	-0.279165	0.029144	9.999e-05	2.80505e-15	8.0418e-15	7.14111e-05
ZNF648	8975	1.04026	822.171	524.377	1.59552e-26	rs3001275	-237791	1	182299502	G	A	406	497	0.364905	-1	1.23448e-30	-0.308165	0.0253353	9.999e-05	1.54547e-24	6.72585e-24	5.80892e-05
RNASEL	8408	1.08449	597.646	505.582	3.15596e-48	rs74315364	3244	1	182586014	A	C	22	22	0.0161527	1	6.432e-58	-1.94735	0.108798	9.999e-05	3.02165e-49	3.16818e-48	9.25567e-05
RGS16	8439	1.06048	632.617	512.041	1.28406e-07	rs34085461	-7610	1	182612022	G	T	495	636	0.46696	-1	7.95741e-09	-0.170381	0.0291186	9.999e-05	4.47442e-05	7.10552e-05	8.08455e-05
NPL	8792	1.05007	603.644	514.025	7.15614e-24	rs77688064	27762	1	182817212	T	C	14	14	0.010279	1	4.52661e-28	-1.34129	0.116077	9.999e-05	4.0391e-22	1.57949e-21	8.18136e-05
LAMC1	8662	1.03536	744.677	528.897	2.81904e-14	rs723015	83985	1	183107446	T	C	206	224	0.164464	1	2.9347e-16	0.27717	0.0329635	9.999e-05	8.66697e-12	2.06963e-11	6.30559e-05
LAMC2	8675	1.05761	744.014	525.824	4.81578e-08	rs3120034	11876	1	183197916	G	A	477	629	0.461821	1	4.00847e-09	-0.0897269	0.0150279	9.999e-05	1.93689e-05	3.15434e-05	6.80863e-05
SMG7-AS1	8703	1.03888	627.132	518.723	1.50649e-05	rs2275675	1633	1	183470348	T	C	404	487	0.357562	-1	2.63668e-06	0.25379	0.0535201	0.00709929	0.00771237	0.0102451	7.57922e-05
SMG7	8686	1.05008	643.451	520.036	7.14252e-07	rs2702203	21006	1	183493378	T	A	406	497	0.364905	1	7.70338e-08	0.118915	0.0218581	0.00049995	0.000305901	0.000456627	7.67552e-05
NCF2	8499	1.04824	582.661	510.713	4.30867e-35	rs4652815	-22383	1	183613303	G	T	482	635	0.466226	1	1.19011e-41	0.322688	0.0220959	9.999e-05	7.34744e-34	4.67634e-33	8.42348e-05
ARPC5	8487	1.06802	593.53	514.89	4.08219e-16	rs10911378	20543	1	183615397	A	G	476	623	0.457416	1	7.74383e-19	0.11691	0.0127627	9.999e-05	3.25955e-14	8.86452e-14	8.83468e-05
APOBEC4	8465	1.05842	571.838	509.848	2.90325e-68	rs147024378	-10667	1	183663979	T	C	85	90	0.0660793	1	1.89914e-81	-0.655488	0.0292965	9.999e-05	2.6594e-69	5.23825e-68	8.88249e-05
RGL1	8481	1.03394	589.206	517.247	7.34624e-07	rs2491430	102412	1	183738460	C	A	277	331	0.243025	1	7.34654e-08	0.147852	0.0271328	0.00049995	0.000327859	0.000488634	7.93003e-05
COLGALT2	8286	1.07395	524.133	501.524	1.5462e-23	rs12138992	65030	1	183972739	G	A	306	350	0.256975	1	2.53388e-28	0.439582	0.0378435	9.999e-05	2.56294e-22	1.01012e-21	0.000102004
TSEN15	8077	1.0489	571.034	510.937	1.25648e-28	rs12402790	13389	1	184065041	T	G	234	263	0.193098	1	6.55002e-34	0.351397	0.0272083	9.999e-05	4.14066e-27	2.00081e-26	8.61427e-05
C1orf21	7427	1.05906	576.297	513.517	2.94767e-23	rs12138263	26933	1	184413950	T	C	96	97	0.0712188	1	2.29173e-27	-0.534863	0.0469814	9.999e-05	1.12532e-21	4.31829e-21	8.83264e-05
EDEM3	7632	1.08061	611.195	509.251	1.72856e-06	rs59544381	86750	1	184668156	A	T	54	55	0.0403818	1	1.61182e-07	-0.180364	0.034025	0.00079992	0.000586192	0.000856124	8.93838e-05
FAM129A	7793	1.08657	609.831	507.58	1.36699e-12	rs234099	5990	1	184968595	A	G	379	457	0.335536	-1	7.45153e-15	-0.231347	0.0290039	9.999e-05	1.31255e-10	2.92789e-10	9.13128e-05
RNF2	7647	1.06137	505.317	502.479	1.56939e-06	rs12566975	76799	1	185122219	T	C	474	615	0.451542	-1	1.18435e-07	-0.115357	0.0215239	0.00029997	0.000497823	0.000731514	0.00010151
TRMT1L	7556	1.05993	494.265	504.135	4.94725e-09	rs2273881	185	1	185156912	A	G	120	130	0.0954479	1	1.19756e-10	-0.128457	0.0196022	9.999e-05	1.09783e-06	1.94094e-06	0.000103283
IVNS1ABP	7572	1.05084	553.612	511.116	2.55664e-08	rs7529454	-131844	1	185449172	G	A	400	481	0.353676	1	1.13067e-09	0.156179	0.0252473	9.999e-05	7.84672e-06	1.31329e-05	8.94396e-05
HMCN1	7790	1.06189	485.676	507.819	6.77671e-09	rs7523262	-280067	1	185454485	T	C	399	472	0.346549	1	2.03673e-10	0.20287	0.0313656	9.999e-05	1.46617e-06	2.57293e-06	0.000105798
PTGS2	8815	1.03913	570.967	517.068	6.96684e-05	rs57454743	765674	1	185914752	A	G	19	19	0.0139501	1	1.53264e-05	-0.439548	0.100836	0.0317968	0.0337839	0.0420583	8.33191e-05
C1orf27	8767	1.03481	588.328	521.453	1.18716e-43	rs34720442	72096	1	186447855	TA	T	209	228	0.167401	1	7.50948e-51	-0.430489	0.0260921	9.999e-05	2.75363e-42	2.3272e-41	7.96595e-05
PLA2G4A	9065	1.06276	600.968	513.682	4.00036e-07	rs114148728	-59802	1	186769099	G	A	27	27	0.0198238	1	3.22581e-08	-0.530731	0.0947577	9.999e-05	0.000138586	0.000212762	8.57502e-05
RGS1	7924	1.06987	497.162	510.922	3.82915e-05	rs2760520	-20809	1	192554919	T	G	246	272	0.199706	-1	6.69505e-06	-0.156835	0.0345249	0.0127987	0.0138568	0.017988	0.000106112
RGS2	8264	1.06878	532.722	509.684	2.88353e-06	rs12030545	-30621	1	192778419	T	C	391	459	0.337004	1	3.00165e-07	0.112801	0.021772	0.00049995	0.000953458	0.0013672	9.86763e-05
LINC01031	9460	1.04403	602.639	517.56	9.05398e-07	rs10737622	-162151	1	193142595	T	C	303	353	0.259178	-1	9.47599e-08	0.253859	0.0469975	0.00049995	0.000384389	0.000569696	8.02814e-05
UCHL5	8625	1.04164	591.204	518.127	2.95961e-14	rs12145609	-110306	1	193170412	G	A	58	58	0.0425844	1	1.53484e-16	-0.402678	0.0474135	9.999e-05	6.12603e-12	1.47485e-11	8.11659e-05
CFH	7521	1.06143	408.706	506.432	8.40689e-06	rs36125299	-505198	1	196146681	G	GC	223	242	0.17768	1	9.91661e-07	-0.103764	0.0209893	0.00219978	0.00235593	0.00327115	0.000125527
ASPM	7167	1.05593	409.624	512.145	9.40354e-08	rs554854254	963586	1	196183107	T	C	18	18	0.0132159	1	5.51642e-09	-0.496604	0.0839521	9.999e-05	2.12873e-05	3.45916e-05	0.000122966
CRB1	6952	1.04632	392.984	511.981	7.41521e-09	rs55650346	-41	1	197201422	T	TGA	286	328	0.241176	-1	2.6825e-10	0.186708	0.0290672	9.999e-05	1.58251e-06	2.77053e-06	0.000124073
ZBTB41	7058	1.06079	401.029	508.759	2.48064e-19	rs55650346	-881	1	197201422	T	TGA	286	328	0.241176	-1	6.69324e-23	0.143099	0.0139453	9.999e-05	1.03133e-17	3.33304e-17	0.000127658
DENND1B	7330	1.05228	370.044	503.598	4.20437e-14	rs117405403	524	1	197774968	C	G	470	628	0.461087	-1	8.65623e-17	-0.141094	0.0164693	9.999e-05	4.14008e-12	1.00914e-11	0.000134455
C1orf53	7581	1.02785	503.467	525.421	4.82218e-28	rs4539165	336	1	197902889	T	G	236	265	0.194567	1	2.41951e-32	-0.502369	0.0400021	9.999e-05	4.94816e-26	2.29469e-25	9.08467e-05
NR5A2	9141	1.09349	592.792	498.272	2.25772e-07	rs1337717	-459195	1	199568408	T	C	443	554	0.406755	1	9.86436e-09	-0.182869	0.0314561	9.999e-05	5.57305e-05	8.79363e-05	9.60237e-05
ZNF281	9532	1.0516	761.415	513.085	6.11706e-05	rs150087795	308302	1	200101755	A	G	21	21	0.0154185	1	1.21789e-05	-0.456575	0.103516	0.0371963	0.0379577	0.0470276	6.5199e-05
CAMSAP2	9440	1.05319	985.232	524.735	6.62645e-18	rs6688581	-69531	1	200670028	A	G	474	632	0.464024	1	1.35895e-20	-0.195409	0.0202557	9.999e-05	1.1223e-15	3.28609e-15	5.06596e-05
LOC101929224	9477	1.05845	925.346	521.11	1.68518e-50	rs6688581	520	1	200670028	A	G	474	632	0.464024	1	6.58722e-59	-0.741241	0.0409708	9.999e-05	2.79326e-50	3.01594e-49	5.48988e-05
DDX59	9546	1.02829	863.909	517.978	5.62192e-48	rs4320808	-4397	1	200674394	G	A	206	222	0.162996	-1	2.80468e-56	-0.729825	0.0415207	9.999e-05	2.67593e-46	2.5542e-45	5.3027e-05
GPR25	9288	1.04617	988.518	524.288	1.97296e-08	rs72746888	15361	1	200888317	A	G	251	278	0.204112	1	1.35035e-09	0.144482	0.0234696	9.999e-05	1.15848e-05	1.91466e-05	4.93034e-05
C1orf106	9269	1.10133	870.744	507.014	2.52276e-24	rs296523	22918	1	200914418	A	G	481	612	0.449339	1	5.56256e-29	0.18651	0.0158417	9.999e-05	1.69218e-23	7.03376e-23	6.70027e-05
KIF21B	9197	1.04961	962.886	518.425	3.20696e-05	rs10920091	17763	1	201005936	A	G	266	293	0.215125	1	6.34351e-06	0.100724	0.0221157	0.0217978	0.0250295	0.0315984	5.12115e-05
TMEM9	9258	1.0578	1054.04	524.869	1.29562e-100	rs1010502	16964	1	201154617	G	C	342	404	0.296623	1	8.09159e-117	0.540633	0.0186578	9.999e-05	3.35265e-103	1.79067e-101	4.80916e-05
PKP1	9258	1.049	1019.02	520.737	4.6823e-15	rs6427897	11311	1	201294764	T	C	152	161	0.118209	1	2.10772e-17	-0.260631	0.0297936	9.999e-05	1.30184e-12	3.2686e-12	4.82905e-05
LAD1	9078	1.03736	966.767	517.605	7.20112e-08	rs41270949	-7694	1	201407234	T	A	27	27	0.0198238	1	4.84838e-09	0.331653	0.0558549	0.00019998	4.78999e-05	7.59321e-05	4.89091e-05
PHLDA3	8993	1.05274	1034.39	524.452	4.26517e-23	rs6701589	4306	1	201464864	A	G	154	162	0.118943	1	1.21221e-26	0.314965	0.0281026	9.999e-05	4.1086e-21	1.5375e-20	4.8179e-05
CSRP1	8951	1.0559	951.72	517.306	1.58856e-17	rs3753989	993	1	201506265	A	T	473	599	0.439794	-1	2.0309e-20	-0.206155	0.0214755	9.999e-05	2.49017e-15	7.15714e-15	5.29236e-05
RPS10P7	8853	1.08369	970.592	516.456	1.61694e-10	rs36001178	4439	1	201524344	G	A	491	641	0.470631	1	3.52331e-12	-0.227913	0.0321093	9.999e-05	4.07361e-08	7.84516e-08	5.68488e-05
NAV1	8622	1.07571	938.381	515.218	8.86461e-56	rs6666310	84468	1	201732791	T	C	307	355	0.260646	1	8.09218e-66	-0.419317	0.0215861	9.999e-05	9.16881e-57	1.19983e-55	5.73046e-05
SHISA4	8509	1.03314	1053.49	528.957	1.48448e-41	rs10920260	-57216	1	201831454	G	T	263	291	0.213656	1	9.84368e-48	-0.540612	0.0340705	9.999e-05	8.61409e-40	6.66516e-39	4.42297e-05
IPO9	8495	1.03357	1124.04	534.118	5.70288e-14	rs1517810	51768	1	201880929	C	T	303	357	0.262115	1	9.14165e-16	-0.168864	0.0204469	9.999e-05	2.87306e-11	6.66728e-11	4.15159e-05
TIMM17A	8478	1.07062	905.681	510.892	6.72023e-10	rs12090635	11704	1	201967196	G	A	294	340	0.249633	1	1.47045e-11	-0.12933	0.0187938	9.999e-05	2.14681e-07	3.96116e-07	5.83956e-05
RNPEP	8480	1.04178	1046.69	526.689	9.83043e-78	rs10588118	-477	1	201982162	T	TAGAC	482	637	0.467695	1	6.94769e-90	0.766568	0.0320113	9.999e-05	8.18839e-78	2.08853e-76	4.58687e-05
LMOD1	8491	1.05724	1032.27	525.869	4.96477e-11	rs10920303	-58727	1	202005314	C	T	255	288	0.211454	1	1.39578e-12	0.289364	0.039992	9.999e-05	1.91178e-08	3.75394e-08	4.90138e-05
PTPN7	8294	1.04993	1000.49	524.392	1.02256e-23	rs35587010	-574	1	202162161	A	G	223	240	0.176211	1	2.28525e-27	-0.203317	0.0178585	9.999e-05	1.00515e-21	3.86498e-21	4.93403e-05
LGR6	8229	1.05808	954.948	521.334	4.06782e-05	rs2993430	8081	1	202202072	T	C	507	671	0.492658	1	8.8793e-06	-0.0980124	0.0218739	0.0262974	0.0307369	0.0384138	5.31314e-05
PPP1R12B	8009	1.04901	1057.78	530.627	3.7351e-53	rs4113263	115680	1	202464383	T	C	470	607	0.445668	1	6.14528e-61	0.533054	0.0288351	9.999e-05	1.46529e-52	1.67892e-51	4.65227e-05
SYT2	7767	1.05327	1037.86	529.956	6.32808e-10	rs4950859	126711	1	202583711	C	T	464	610	0.447871	-1	3.17248e-11	0.173525	0.0256592	9.999e-05	3.0056e-07	5.49398e-07	4.81039e-05
KDM5B	7747	1.04566	970.2	524.959	7.8818e-09	rs11337395	33575	1	202774845	A	AT	100	104	0.0763583	1	4.77339e-10	0.23156	0.0365865	9.999e-05	4.37748e-06	7.44867e-06	5.01468e-05
PCAT6	7783	1.06924	919.744	518.321	3.74624e-24	rs2246083	1089	1	202812036	A	G	268	307	0.225404	1	3.49956e-28	-0.377508	0.0325942	9.999e-05	1.2797e-22	5.1098e-22	5.72432e-05
UBE2T	8053	1.06257	963.57	521.632	6.41038e-06	rs530321583	-508141	1	202850106	T	A	18	18	0.0132159	1	1.03962e-06	-0.549541	0.111376	0.00349965	0.00435652	0.00591587	5.34497e-05
LOC148709	7848	1.05847	952.363	523.228	8.56509e-07	rs12122621	5777	1	202867532	A	G	494	661	0.485316	1	1.04206e-07	0.19694	0.0365811	0.00019998	0.000524314	0.000769313	5.33451e-05
RABIF	7889	1.06886	941.907	521.931	2.63337e-16	rs75692754	10155	1	202879101	C	T	39	39	0.0286344	1	7.93871e-19	0.62867	0.0686527	9.999e-05	3.26012e-14	8.86465e-14	5.58266e-05
KLHL12	7881	1.03429	1014.66	531.507	2.26893e-11	rs114170147	1629	1	202927014	C	G	35	35	0.0256975	1	7.46177e-13	-0.694552	0.0947891	9.999e-05	1.24096e-08	2.46946e-08	4.61066e-05
CYB5R1	8023	1.03915	889.521	520.26	2.28409e-16	rs114193146	23117	1	202944158	T	C	14	15	0.0110132	1	5.91328e-19	-1.12668	0.122553	9.999e-05	6.36223e-14	1.70467e-13	5.34861e-05
ADIPOR1	7994	1.03832	997.707	528.778	3.03519e-21	rs2232854	-4140	1	202962711	A	G	334	410	0.301028	1	2.6662e-24	-0.212976	0.0200506	9.999e-05	6.34834e-19	2.16369e-18	4.75501e-05
TMEM183A	8013	1.06799	875.742	516.62	1.96104e-15	rs116919598	4946	1	203012353	G	A	47	49	0.0359765	1	5.64017e-18	-0.440822	0.0494519	9.999e-05	2.64134e-13	6.86233e-13	5.98727e-05
CHI3L1	7946	1.0611	885.662	516.874	1.26076e-13	rs10399931	-159	1	203186952	C	T	265	303	0.222467	-1	7.79639e-16	0.275351	0.033256	9.999e-05	2.68011e-11	6.228e-11	5.78677e-05
CHIT1	7934	1.02406	957.921	533.521	8.34662e-47	rs73068228	-222	1	203229953	G	T	87	90	0.0660793	1	2.38461e-53	1.39592	0.0821213	9.999e-05	7.26941e-45	6.61625e-44	4.71145e-05
LINC01353	8040	1.07364	892.659	518.902	1.4187e-13	rs4543864	4219	1	203291372	C	T	431	529	0.388399	-1	1.01883e-15	-0.382929	0.046448	9.999e-05	2.28835e-11	5.33729e-11	5.98351e-05
LINC01136	8071	1.0382	907.162	520.961	3.20879e-26	rs138659725	-22351	1	203327675	C	G	31	31	0.0227606	1	1.80676e-30	1.70645	0.14074	9.999e-05	3.94432e-24	1.6898e-23	5.22742e-05
FMOD	8160	1.03945	958.44	527.241	7.53416e-48	rs4971252	148	1	203351280	C	G	313	359	0.263583	-1	3.57326e-55	0.3914	0.0225466	9.999e-05	1.28765e-46	1.24371e-45	4.96916e-05
ATP2B4	8611	1.04366	964.179	521.602	3.25936e-07	rs4951282	7901	1	203634689	A	G	228	246	0.180617	1	3.22805e-08	-0.126227	0.0225373	9.999e-05	0.000216772	0.000327484	5.0116e-05
LAX1	8786	1.0588	992.745	521.274	4.06725e-06	rs77518302	-8873	1	203756284	G	T	56	56	0.041116	1	6.06603e-07	-0.338716	0.0671729	0.00169983	0.00283927	0.00391641	5.12318e-05
ZBED6	8807	1.06317	953.522	515.695	1.659e-05	rs61827263	13476	1	203811000	T	G	221	254	0.18649	1	2.76064e-06	0.120837	0.0255346	0.00929907	0.0117422	0.0153282	5.41205e-05
ZC3H11A	8806	1.04978	1057.14	526.391	5.3146e-06	rs114037061	158644	1	203954268	G	A	53	55	0.0403818	1	9.36682e-07	0.19567	0.0394876	0.00329967	0.00423508	0.00575738	4.66726e-05
SOX13	8981	1.04285	1024.94	522.11	4.97615e-10	rs885330	6846	1	204079965	A	G	442	558	0.409692	1	1.70841e-11	-0.177346	0.0258579	9.999e-05	2.69043e-07	4.93482e-07	4.70144e-05
REN	9014	1.0601	933.155	514.547	1.80826e-05	rs4951314	-17469	1	204183805	A	G	275	313	0.229809	1	2.97869e-06	0.148723	0.0315339	0.0118988	0.0127466	0.0165936	5.47401e-05
KISS1	8981	1.04756	964.817	518.276	4.5816e-27	rs4951316	4128	1	204192362	C	T	357	419	0.307636	1	1.29465e-31	0.501119	0.0404424	9.999e-05	3.35424e-25	1.49959e-24	5.07543e-05
GOLT1A	8964	1.0708	910.991	511.787	1.3147e-10	rs3924585	17137	1	204196954	A	G	159	167	0.122614	1	2.1989e-12	-0.272483	0.0380121	9.999e-05	3.75504e-08	7.24885e-08	5.80895e-05
PLEKHA6	8930	1.03792	1021.69	525.541	1.74764e-30	rs11583766	43542	1	204316386	T	C	470	606	0.445588	-1	3.59482e-35	-0.351921	0.0266652	9.999e-05	1.69906e-28	8.64911e-28	4.63698e-05
PPP1R15B	8982	1.04367	1004.85	526.212	2.2899e-12	rs73061878	4708	1	204407108	T	A	84	88	0.0646109	1	4.0249e-14	-0.375651	0.04851	9.999e-05	9.47081e-10	2.01453e-09	4.80893e-05
PIK3C2B	8998	1.05053	977.06	525.57	3.64531e-27	rs4553256	48329	1	204442016	T	C	164	178	0.130882	1	2.58638e-31	0.313687	0.0254587	9.999e-05	2.27636e-25	1.02578e-24	5.06262e-05
NFASC	9018	1.04604	908.489	516.262	7.67204e-143	rs148030308	81500	1	204910155	GTA	G	310	345	0.253304	1	1.05418e-168	-1.08393	0.0276833	9.999e-05	2.67663e-146	8.00078e-144	5.36225e-05
DSTYK	8944	1.04091	977.268	518.992	5.58197e-32	rs1062715	51407	1	205160191	A	G	401	475	0.348752	1	2.36523e-37	0.330027	0.0241257	9.999e-05	3.73978e-30	2.04226e-29	4.89801e-05
RBBP5	8841	1.0373	1076.21	528.942	1.00632e-06	rs6664706	-91414	1	205213435	C	T	456	574	0.421439	1	1.46903e-07	-0.136544	0.0256729	0.00029997	0.00082557	0.00118982	4.39264e-05
TMCC2	8699	1.05518	1040.54	528.897	2.60796e-14	rs1668874	38742	1	205266653	G	A	103	104	0.0763583	-1	2.68285e-16	0.245697	0.0291797	9.999e-05	6.91732e-12	1.65973e-11	4.82894e-05
NUAK2	8481	1.02816	1054.25	532.731	1.49621e-05	rs5780276	-24811	1	205346601	TG	T	475	613	0.450073	-1	3.54086e-06	0.156189	0.0333759	0.0126987	0.0137547	0.0178568	4.34337e-05
KLHDC8A	8369	1.05019	988.029	526.301	2.17305e-53	rs2864860	3283	1	205353806	T	C	266	290	0.213235	1	1.06975e-61	0.499679	0.0268166	9.999e-05	6.75128e-53	7.78797e-52	5.00066e-05
BLACAT1	8200	1.0623	838.347	513.741	8.59854e-16	rs1999132	19855	1	205436230	T	C	187	200	0.146843	-1	1.71501e-18	-0.452546	0.049937	9.999e-05	1.22849e-13	3.24965e-13	6.13778e-05
LEMD1	8231	1.03729	929.408	523.407	3.70066e-08	rs6661017	-18801	1	205440886	A	G	297	336	0.247059	1	2.71828e-09	0.214386	0.0355094	9.999e-05	2.30675e-05	3.73846e-05	5.08626e-05
CDK18	8218	1.0732	865.716	514.696	9.94987e-14	rs74142374	23782	1	205528339	G	A	195	221	0.162261	1	5.12326e-16	-0.255433	0.0306451	9.999e-05	1.52853e-11	3.5991e-11	6.16087e-05
ELK4	8295	1.07885	901.418	515.486	5.41181e-11	rs78546085	89521	1	205543350	C	T	97	102	0.0748899	1	9.22927e-13	-0.217039	0.0297465	9.999e-05	1.24861e-08	2.4841e-08	6.02644e-05
LOC284578	8262	1.07411	908.246	515.994	6.04526e-14	rs11576414	-12823	1	205569457	G	A	37	37	0.0272459	-1	3.09312e-16	0.837569	0.0996928	9.999e-05	9.22345e-12	2.19912e-11	5.88984e-05
MFSD4	8275	1.05989	915.511	518.723	1.67505e-23	rs3065071	10341	1	205579326	C	CTG	304	347	0.254772	1	2.13689e-27	0.279897	0.0245697	9.999e-05	9.71717e-22	3.73812e-21	5.57559e-05
SLC45A3	8282	1.05547	979.432	525.928	7.70535e-36	rs1775153	-642	1	205681143	G	T	403	502	0.368576	-1	2.30928e-41	-0.376414	0.0258829	9.999e-05	1.21757e-34	8.00346e-34	5.13521e-05
RAB29	8130	1.03396	1008.33	528.897	7.86973e-69	rs823094	54802	1	205720679	G	T	396	477	0.35022	1	3.10376e-79	0.629402	0.0286609	9.999e-05	4.81063e-68	9.11719e-67	4.63428e-05
NUCKS1	8258	1.05059	926.046	521.886	5.13282e-05	rs74334086	2076	1	205748167	T	A	16	16	0.0117474	1	1.1764e-05	-0.302867	0.0685468	0.0358964	0.038895	0.0481189	5.34258e-05
SLC41A1	8124	1.04264	1030.74	529.732	3.00896e-16	rs73080385	24237	1	205788958	T	C	77	79	0.0580882	1	1.66301e-18	-0.320878	0.035393	9.999e-05	8.91569e-14	2.37464e-13	4.67162e-05
LOC284581	8019	1.03315	965.856	525.779	7.93808e-141	rs9438393	-48490	1	205813590	G	A	335	399	0.292952	1	2.41632e-163	1.16026	0.0304885	9.999e-05	2.15507e-142	5.09973e-140	4.82443e-05
LOC103021296	7932	1.05085	920.273	518.962	1.25758e-07	rs7520136	1345	1	205936259	C	G	122	129	0.0947137	1	9.75934e-09	-0.386733	0.0665022	9.999e-05	7.13781e-05	0.00011185	5.38083e-05
SLC26A9	7938	1.03662	933.185	520.707	1.74792e-06	rs1015210958	-25963	1	205969422	A	C	184	203	0.149046	1	2.23236e-07	-0.284871	0.0543813	0.00089991	0.00126811	0.00180171	5.05393e-05
SRGAP2	7735	1.04522	1026.32	531.343	3.38328e-06	rs3849277	254991	1	206460421	G	C	414	505	0.370778	1	6.27775e-07	0.11832	0.0234968	0.00239976	0.00263061	0.00363949	4.73337e-05
IKBKE	7479	1.06794	742.322	509.192	2.23206e-11	rs2151222	10682	1	206480926	G	A	394	476	0.349486	1	2.32017e-13	-0.144376	0.01926	9.999e-05	4.75986e-09	9.71821e-09	7.06213e-05
RASSF5	7420	1.02622	873.382	530.717	9.28264e-06	rs532073665	8931	1	206516462	CT	C	15	15	0.0110132	1	1.96445e-06	-0.472004	0.098264	0.00569943	0.00703659	0.00938175	5.20709e-05
EIF2D	7178	1.04406	876.717	534.013	2.85837e-19	rs4844542	5987	1	206606563	A	G	439	542	0.397944	1	8.01758e-22	0.198141	0.0198585	9.999e-05	5.04952e-17	1.5786e-16	5.51909e-05
FCMR	7478	1.07375	730.24	514.01	3.17448e-15	rs2306713	12468	1	206909564	A	C	111	117	0.0859031	1	8.24004e-18	0.454149	0.0512202	9.999e-05	3.11063e-13	8.0619e-13	7.31686e-05
PIGR	7445	1.05791	790.751	525.317	4.63812e-07	rs7539999	-3307	1	206949772	A	C	202	222	0.162996	1	5.42953e-08	0.17427	0.0316546	9.999e-05	0.000226089	0.000341105	6.41267e-05
FCAMR	7502	1.03801	799.309	531.925	2.93994e-34	rs12119983	12398	1	206958226	G	T	342	412	0.302496	1	4.2261e-39	-0.587212	0.0417675	9.999e-05	1.58397e-32	9.55993e-32	5.92884e-05
C1orf116	7470	1.06157	730.53	523.467	2.74661e-15	rs2629649	36910	1	206995845	G	T	431	538	0.395007	1	1.37001e-17	0.156276	0.0177537	9.999e-05	3.71878e-13	9.58556e-13	7.0265e-05
PFKFB2	7429	1.07621	722.895	521.349	1.92606e-11	rs2883211	17600	1	207070876	G	T	436	547	0.401615	1	3.69727e-13	-0.200932	0.0270463	9.999e-05	3.3901e-09	6.98097e-09	7.45058e-05
C4BPB	7429	1.06725	635.713	507.968	4.01287e-53	rs12711513	792	1	207089635	G	T	507	679	0.498532	1	1.53804e-63	0.562986	0.0296491	9.999e-05	1.1445e-53	1.34762e-52	8.22763e-05
C4BPA	7410	1.07598	730.683	522.125	7.75573e-102	rs3841377	-259	1	207104004	G	GC	443	555	0.407489	1	7.46523e-119	0.88874	0.0302704	9.999e-05	1.8788e-106	1.14325e-104	7.36567e-05
CR2	8141	1.07566	816.905	520.678	2.62053e-05	rs28371670	-95361	1	207358940	A	G	52	55	0.0403818	1	5.24961e-06	-0.415198	0.0903508	0.0133987	0.0153033	0.0197813	6.58146e-05
CR1L	8347	1.05302	825.304	520.857	8.48186e-24	rs11118238	700	1	207645814	T	G	476	613	0.450073	1	1.22768e-27	0.353608	0.0308817	9.999e-05	5.83871e-22	2.26812e-21	6.04412e-05
CD46	8607	1.02981	875.439	527.554	2.16298e-24	rs2796268	-192	1	207751847	A	G	473	607	0.445668	-1	5.40509e-28	-0.209685	0.0181757	9.999e-05	4.5082e-22	1.7597e-21	5.26087e-05
CD34	8892	1.03169	856.272	523.78	3.47206e-15	rs2745954	20874	1	207890463	A	G	360	419	0.307636	1	1.84004e-17	-0.374365	0.0427107	9.999e-05	1.26478e-12	3.17883e-12	5.41415e-05
PLXNA2	9064	1.04106	888.74	525.063	4.91118e-06	rs2218481	51311	1	208193008	A	C	371	434	0.318649	-1	8.28291e-07	0.082433	0.0165527	0.00309969	0.00342246	0.00468707	5.38866e-05
MIR205HG	9047	1.07022	767.403	509.117	4.07558e-21	rs10779505	212	1	209429036	A	G	381	458	0.33627	-1	5.04456e-25	0.228543	0.0211516	9.999e-05	1.78855e-19	6.2254e-19	6.88268e-05
G0S2	9248	1.05155	863.168	520.558	3.51457e-05	rs72649910	-103208	1	209572118	A	G	103	109	0.0800294	1	7.37356e-06	-0.170913	0.0377992	0.020098	0.0243875	0.0308291	5.75039e-05
LAMB3	9113	1.07654	783.348	511.34	1.9126e-24	rs10863779	-4788	1	209657262	A	G	458	577	0.423642	-1	6.80966e-29	-0.303683	0.0258401	9.999e-05	3.68794e-23	1.51155e-22	6.88301e-05
HSD11B1	9244	1.02778	888.715	528.032	1.4856e-05	rs742376	-27936	1	209658245	C	T	448	562	0.412629	-1	3.17829e-06	-0.144068	0.0306359	0.0105989	0.011491	0.0150245	5.14546e-05
C1orf74	9099	1.05577	904.899	524.929	6.55088e-12	rs742215	-2949	1	209787678	A	T	320	361	0.265051	1	1.27017e-13	-0.239335	0.031566	9.999e-05	2.01096e-09	4.19629e-09	5.56375e-05
IRF6	9076	1.06312	813.324	515.621	1.67829e-25	rs12403006	1	1	209806173	A	T	212	232	0.170338	1	6.43865e-30	0.267848	0.0223296	9.999e-05	5.53355e-24	2.35407e-23	6.34384e-05
DIEXF	9004	1.05818	763.503	511.772	4.22961e-81	rs5780539	-4190	1	209823778	C	CA	507	676	0.496329	-1	1.81006e-96	-0.589238	0.0234089	9.999e-05	9.76777e-83	2.83515e-81	6.64751e-05
SERTAD4	9134	1.0354	790.313	519.738	3.24468e-53	rs2273047	-90	1	210232761	T	G	148	155	0.113803	1	3.00017e-62	0.560834	0.0299274	9.999e-05	4.43593e-52	5.00194e-51	5.94232e-05
SERTAD4-AS1	9139	1.05386	792.51	517.814	2.80587e-08	rs116479709	-78	1	210234198	T	G	27	27	0.0198529	1	1.61348e-09	-0.36719	0.0599384	9.999e-05	1.21954e-05	2.01303e-05	6.31205e-05
HHAT	9262	1.07755	726.173	507.939	6.70177e-41	rs595606	15874	1	210344127	G	A	499	662	0.48605	1	7.52632e-49	0.314437	0.0195367	9.999e-05	6.00515e-41	4.81259e-40	7.44925e-05
TRAF5	9803	1.05077	782.812	523.228	2.23544e-15	rs10863880	-91563	1	211235053	G	T	358	423	0.310573	1	1.05967e-17	0.263545	0.0298299	9.999e-05	4.32925e-13	1.11271e-12	6.32392e-05
LINC00467	9676	1.05582	673.759	510.609	1.24866e-11	rs6661875	46729	1	211429485	G	A	17	17	0.0124816	1	1.25197e-13	1.01577	0.133935	9.999e-05	2.90759e-09	6.01208e-09	7.47356e-05
LPGAT1	9256	1.05119	651.396	512.056	7.40563e-06	rs12126561	47002	1	211783769	G	C	189	204	0.14978	1	9.78289e-07	-0.12612	0.0254972	0.00309969	0.00358105	0.00489836	7.61046e-05
PPP2R5A	8924	1.06999	558.717	506.656	3.72528e-10	rs61260530	-26928	1	212258610	T	C	171	182	0.133627	1	5.9575e-12	0.26079	0.0371544	9.999e-05	6.87348e-08	1.3066e-07	9.44602e-05
TMEM206	8935	1.04864	626.587	517.709	7.57802e-35	rs12402642	132421	1	212282503	C	T	359	417	0.306167	1	8.02727e-41	-0.375638	0.0260354	9.999e-05	1.39259e-33	8.78451e-33	7.84367e-05
LOC101929541	9058	1.06484	587.494	510.579	9.69626e-25	rs114165400	-72799	1	212357819	A	G	215	234	0.171806	1	2.75387e-29	0.713139	0.060201	9.999e-05	2.32094e-23	9.58414e-23	8.83231e-05
NENF	8950	1.03628	649.586	516.829	9.82902e-07	rs612414	-4054	1	212428834	T	G	312	358	0.262849	1	1.02219e-07	-0.126576	0.0234954	0.00049995	0.000481147	0.000707753	7.2517e-05
ATF3	8853	1.05685	641.53	512.936	3.71358e-49	rs4406706	41794	1	212607129	G	A	216	237	0.174009	1	3.21445e-58	-0.605173	0.0337	9.999e-05	5.92143e-49	6.16306e-48	7.87614e-05
BATF3	8887	1.04673	660.71	515.307	1.90248e-22	rs2202683	252	1	212699732	T	C	156	171	0.125551	1	2.56134e-26	-0.469757	0.0422153	9.999e-05	1.61163e-20	5.87986e-20	7.39042e-05
NSL1	8890	1.04568	632.219	513.771	1.78281e-16	rs11120006	62327	1	212729469	G	A	245	276	0.202643	1	2.65656e-19	0.315341	0.0339407	9.999e-05	2.83055e-14	7.71878e-14	7.69583e-05
TATDN3	8834	1.06508	654.582	511.578	1.0943e-18	rs10864001	31254	1	212823083	G	T	433	520	0.381791	1	5.14701e-22	-0.284697	0.0283882	9.999e-05	7.19384e-17	2.23543e-16	7.93347e-05
FLVCR1-AS1	8795	1.04263	728.677	521.811	6.74951e-162	rs61832055	16257	1	212841880	G	A	407	505	0.370778	1	3.06374e-189	1.09492	0.0251735	9.999e-05	8.62175e-166	5.24633e-163	6.60783e-05
SPATA45	8822	1.04622	749.728	525.66	1.78475e-06	rs58746017	-7569	1	212855217	G	A	35	35	0.0256975	1	2.60668e-07	-0.669616	0.128564	0.00089991	0.000965185	0.00138343	6.50167e-05
FLVCR1	8790	1.06382	691.546	514.472	4.30763e-25	rs12036853	46583	1	212904839	T	A	422	532	0.390602	1	1.70309e-29	0.276372	0.0232335	9.999e-05	1.22478e-23	5.12722e-23	7.4782e-05
ANGEL2	8660	1.07161	706.474	513.338	4.15634e-26	rs1045868	21026	1	212994848	G	C	446	569	0.417768	-1	9.17288e-31	0.244204	0.0200273	9.999e-05	6.92396e-25	3.05623e-24	7.51032e-05
SMYD2	9019	1.07137	774.234	511.369	1.06018e-34	rs6540817	21445	1	214302668	G	A	501	667	0.490441	1	3.92341e-41	-0.253643	0.0174997	9.999e-05	4.80647e-34	3.07867e-33	6.8477e-05
PTPN14	9116	1.05142	795.234	517.59	1.24458e-05	rs6540846	41366	1	214510314	A	C	114	119	0.0873715	1	2.0551e-06	-0.136705	0.0285155	0.00619938	0.00759384	0.0100923	6.23885e-05
KCNK2	9022	1.0735	691.1	515.546	1.71808e-46	rs11120428	-168893	1	214836650	G	T	453	595	0.436858	1	8.90937e-55	0.476789	0.0275899	9.999e-05	8.04097e-47	7.80638e-46	7.72491e-05
USH2A	8469	1.03524	719.573	526.838	9.21957e-21	rs73085404	867234	1	215556161	G	A	40	43	0.0315712	1	7.96512e-24	0.628305	0.0598357	9.999e-05	1.62073e-18	5.43048e-18	6.52284e-05
KCTD3	8524	1.03917	672.423	522.005	2.47563e-19	rs1819739	23661	1	215591054	G	C	443	559	0.410426	-1	2.31991e-22	0.198546	0.019619	9.999e-05	3.94382e-17	1.24021e-16	7.07584e-05
ESRRG	9593	1.04997	830.51	514.935	2.01571e-16	rs12075072	108424	1	217029330	C	T	345	417	0.306167	1	3.3695e-19	0.22916	0.0247418	9.999e-05	3.76616e-14	1.02097e-13	5.94462e-05
GPATCH2	10279	1.04288	885.007	518.47	1.07789e-10	rs10495059	135304	1	217495797	T	C	129	133	0.0976505	1	2.4083e-12	-0.310195	0.0433548	9.999e-05	4.68095e-08	8.99042e-08	5.44533e-05
SPATA17	10295	1.06816	792.847	507.446	1.69116e-05	rs35802761	4443	1	217635768	T	TA	240	272	0.199706	1	2.34466e-06	0.0688422	0.0144428	0.00809919	0.00962941	0.0126809	6.61691e-05
RRP15	9354	1.04771	747.643	522.587	1.54446e-84	rs56238934	37436	1	218322724	C	T	444	568	0.417034	1	1.57739e-98	0.636348	0.0249012	9.999e-05	1.55446e-85	4.91371e-84	6.55298e-05
TGFB2	9131	1.07544	623.371	504.806	4.86228e-17	rs259478	226487	1	218571822	G	T	385	482	0.353891	-1	2.6772e-20	0.266478	0.0278547	9.999e-05	2.80015e-15	8.02911e-15	8.61839e-05
LYPLAL1	8960	1.06356	606.034	506.939	2.01622e-31	rs75060212	-1563	1	219172269	G	T	213	238	0.174743	1	1.57556e-37	0.451071	0.0328816	9.999e-05	1.99877e-30	1.10246e-29	8.52594e-05
LYPLAL1-AS1	9249	1.07428	625.141	505.388	1.35385e-07	rs79508219	-8449	1	219182236	G	GA	274	309	0.226872	1	6.76831e-09	-0.303813	0.0516719	9.999e-05	4.07997e-05	6.49729e-05	8.56162e-05
EPRS	8643	1.05873	543.642	507.566	3.4638e-15	rs1982984	74344	1	219972313	T	C	474	591	0.433921	1	5.68624e-18	0.176718	0.0198266	9.999e-05	3.75834e-13	9.6846e-13	9.35282e-05
BPNT1	8503	1.04233	591.2	516.307	1.49528e-49	rs72747325	7872	1	220081980	C	A	197	213	0.156388	1	2.56133e-58	0.797906	0.0443851	9.999e-05	9.75469e-49	1.00728e-47	8.13591e-05
RAB3GAP2	8498	1.0893	578.836	507.924	4.69366e-19	rs35396665	76097	1	220196403	T	TA	350	408	0.299559	1	1.32778e-22	-0.249034	0.0244541	9.999e-05	1.06307e-17	3.43236e-17	9.7042e-05
C1orf115	8926	1.03896	586.205	512.056	4.97284e-38	rs439513	20869	1	220711156	G	A	235	266	0.195301	1	4.7628e-45	-0.622422	0.0406401	9.999e-05	1.29331e-36	9.03461e-36	8.11058e-05
MARC1	8688	1.06114	630.573	512.951	1.27766e-10	rs3820356	97	1	220786795	G	C	173	185	0.13583	1	2.25036e-12	0.244572	0.0341348	9.999e-05	2.88869e-08	5.61587e-08	8.1286e-05
MARC2	8776	1.05258	625.476	516.337	2.09785e-24	rs6682431	42860	1	220791195	G	A	191	208	0.152717	1	1.39441e-28	-0.466207	0.0399218	9.999e-05	1.02317e-22	4.10569e-22	7.96312e-05
LOC101929771	8088	1.03801	649.395	519.902	4.6572e-39	rs12032653	-134792	1	221975457	G	A	302	345	0.253304	1	1.33041e-45	0.670783	0.0434726	9.999e-05	1.3284e-37	9.56201e-37	7.29743e-05
DUSP10	8310	1.07131	642.961	511.116	2.73916e-06	rs17442058	-264633	1	222006808	C	T	171	186	0.136564	1	2.93368e-07	0.185406	0.0357548	0.00059994	0.00108452	0.001549	8.24404e-05
TAF1A-AS1	8257	1.05627	670.54	511.668	2.23745e-29	rs17163191	-43677	1	222546244	C	T	209	224	0.164464	1	9.29831e-35	-0.609233	0.0464866	9.999e-05	5.15675e-28	2.57732e-27	7.52078e-05
MIA3	8157	1.05668	692.6	515.128	6.74257e-27	rs10495193	-58477	1	222559626	C	G	169	182	0.133627	1	1.34245e-31	0.279154	0.0225355	9.999e-05	2.16812e-25	9.77519e-25	7.29127e-05
AIDA	8101	1.05629	691.808	515.889	2.86116e-65	rs3748626	83060	1	222629461	G	T	476	625	0.458884	-1	5.69268e-77	0.649137	0.0301419	9.999e-05	6.49732e-66	1.14955e-64	7.29008e-05
BROX	8142	1.0681	671.436	513.517	5.08502e-22	rs111986588	-28216	1	222684338	T	C	32	32	0.0234949	1	6.75531e-26	0.502387	0.0455748	9.999e-05	1.83099e-20	6.66448e-20	7.81175e-05
DISP1	8164	1.05272	644.162	512.533	7.65237e-09	rs9441940	190046	1	223005136	A	G	159	166	0.122059	1	2.84665e-10	-0.212614	0.0331502	9.999e-05	2.52885e-06	4.36762e-06	7.73579e-05
SUSD4	8446	1.0764	614.172	506.074	2.55798e-27	rs4661238	50999	1	223313202	G	A	494	651	0.477974	-1	1.21502e-32	0.216925	0.0171793	9.999e-05	2.30512e-26	1.08493e-25	8.77477e-05
CAPN8	8238	1.06705	571.468	502.27	4.01007e-48	rs61825173	47931	1	223617802	C	T	286	325	0.23862	-1	3.66911e-58	0.485396	0.027047	9.999e-05	2.26021e-48	2.30872e-47	9.14646e-05
CAPN2	8475	1.05352	656.753	517.202	4.86711e-123	rs28370014	13871	1	223715465	G	A	289	331	0.243025	1	5.2061e-145	-1.06874	0.0310771	9.999e-05	1.2562e-126	1.76885e-124	7.60799e-05
TP53BP2	8464	1.06514	607.391	504.97	4.2236e-21	rs34683843	42554	1	223803417	T	G	69	70	0.051395	1	3.38251e-25	-0.498722	0.0459709	9.999e-05	1.7812e-19	6.20235e-19	8.55149e-05
GTF2IP20	8590	1.03759	615.865	513.995	3.92614e-14	rs61825447	27066	1	223965577	A	G	384	475	0.349265	1	1.62509e-16	-0.158097	0.0186315	9.999e-05	9.48986e-12	2.26074e-11	7.68353e-05
FBXO28	8834	1.05703	620.115	519.41	1.66696e-08	rs7517868	-50124	1	224063964	A	G	409	505	0.370778	-1	9.28462e-10	-0.108893	0.0175099	9.999e-05	5.23809e-06	8.86702e-06	8.15303e-05
DEGS1	8908	1.07211	546.408	507.983	6.02606e-14	rs4653568	25418	1	224208627	G	A	496	651	0.477974	-1	1.80579e-16	0.197553	0.023319	9.999e-05	5.59451e-12	1.35071e-11	9.72605e-05
NVL	9025	1.05615	550.741	511.533	1.53733e-06	rs73118072	-94	1	224330282	A	G	36	37	0.0271659	1	1.49412e-07	0.517147	0.0972926	0.00029997	0.000555021	0.000812131	9.15289e-05
CNIH4	9167	1.0565	518.271	507.819	1.55449e-55	rs7517754	15	1	224356827	G	A	344	403	0.295888	-1	1.8555e-66	0.454959	0.0232745	9.999e-05	8.95841e-56	1.1323e-54	9.73768e-05
WDR26	9171	1.07686	467.145	496.363	2.38683e-05	rs59066189	-69734	1	224504032	T	C	142	147	0.10793	1	2.75511e-06	0.147566	0.0311799	0.00719928	0.0075822	0.0100777	0.000115533
DNAH14	8918	1.06817	479.723	504.12	1.67e-10	rs2802567	-55382	1	224874273	C	T	188	205	0.150514	1	2.00227e-12	-0.280033	0.0389898	9.999e-05	2.55149e-08	4.97053e-08	0.000109357
LBR	8450	1.0552	487.313	502.24	8.58593e-09	rs61615439	48743	1	225380111	T	C	134	145	0.106461	1	2.15512e-10	-0.182048	0.0281861	9.999e-05	2.06146e-06	3.5818e-06	0.000103111
ENAH	8608	1.04357	539.172	512.443	1.66172e-19	rs7535106	-94525	1	225747667	A	G	406	486	0.356828	-1	5.91235e-23	-0.147706	0.0143746	9.999e-05	1.75726e-17	5.62257e-17	8.95894e-05
EPHX1	8453	1.0528	583.252	511.996	3.52413e-14	rs868966	8321	1	225818396	A	G	483	598	0.43906	-1	1.2488e-16	0.167982	0.0197169	9.999e-05	5.47752e-12	1.32359e-11	8.54589e-05
SRP9	8435	1.05174	566.866	511.519	1.20564e-07	rs3738045	50017	1	225827831	G	C	141	148	0.108664	1	7.25514e-09	0.101791	0.0173483	9.999e-05	4.0675e-05	6.47813e-05	8.76149e-05
TMEM63A	8425	1.06535	506.15	497.452	3.78741e-46	rs7515156	16614	1	225866105	A	G	256	284	0.208517	1	2.77106e-56	0.485841	0.0276385	9.999e-05	3.00796e-46	2.86151e-45	0.000102689
LEFTY1	8419	1.02581	565.491	512.085	1.85046e-93	rs1223244	-3829	1	225892974	C	T	334	390	0.286344	-1	3.74355e-111	-1.03436	0.0370586	9.999e-05	4.92388e-93	1.93302e-91	8.03036e-05
PYCR2	8394	1.06184	559.578	504.567	5.4435e-18	rs77157663	94	1	225924245	C	T	70	70	0.051395	1	1.86069e-21	0.379452	0.0384055	9.999e-05	3.75164e-16	1.12397e-15	9.18113e-05
ACBD3	8314	1.06398	555.339	498.66	1.09915e-11	rs145820492	58618	1	226128103	C	CAAACGG	231	268	0.196769	1	5.4818e-14	0.140607	0.0182593	9.999e-05	1.76906e-09	3.70422e-09	9.31711e-05
MIXL1	8365	1.06133	651.214	513.935	1.28565e-24	rs112622722	31217	1	226254836	A	G	33	33	0.0242291	1	5.83413e-29	1.82209	0.154829	9.999e-05	4.15327e-23	1.69615e-22	7.87595e-05
PARP1	8706	1.03974	626.108	516.575	4.06904e-15	rs3754375	34735	1	226373364	G	A	224	248	0.182085	1	1.33047e-17	0.229294	0.0260378	9.999e-05	8.66818e-13	2.19742e-12	7.61418e-05
ITPKB	8949	1.07151	611.567	510.892	7.14311e-19	rs6667260	2937	1	226736237	C	A	463	583	0.428047	-1	2.9038e-22	-0.240252	0.0238005	9.999e-05	3.37394e-17	1.06434e-16	8.67287e-05
PSEN2	8923	1.07854	515.485	500.957	2.40271e-15	rs6426549	-42722	1	226827851	G	T	314	354	0.259912	1	2.21216e-18	-0.265138	0.0293593	9.999e-05	1.3885e-13	3.66495e-13	0.000105272
ADCK3	8976	1.05436	572.681	512.697	1.29309e-10	rs10586161	48028	1	226988266	C	CTCT	392	463	0.339941	1	2.25449e-12	0.165214	0.0230598	9.999e-05	2.96161e-08	5.75173e-08	8.74949e-05
C1orf35	9329	1.07226	516.058	501.793	2.19118e-18	rs115703042	804161	1	227299300	C	T	14	14	0.0102941	1	4.78112e-22	-1.13801	0.113379	9.999e-05	9.10708e-17	2.81048e-16	0.00010303
CDC42BPA	9067	1.06149	521.326	503.135	1.91914e-36	rs7525625	-83651	1	227401775	T	C	174	182	0.133627	1	6.83255e-44	0.539098	0.0357612	9.999e-05	9.10598e-36	6.20343e-35	9.84326e-05
JMJD4	9154	1.08392	414.831	496.84	6.02748e-07	rs3010183	145089	1	227590321	T	C	441	578	0.425	1	3.12023e-08	0.119912	0.0213862	0.00019998	0.000120043	0.000185195	0.000133096
ZNF678	9445	1.04917	466.24	504.955	5.24746e-18	rs76733955	83353	1	227646873	G	A	46	49	0.0359765	1	1.84378e-21	0.616358	0.0623768	9.999e-05	4.57949e-16	1.36575e-15	0.000105599
LOC100130093	9154	1.04958	414.949	501.36	2.50345e-05	rs12132878	-17877	1	227710663	G	A	368	433	0.319322	-1	3.27204e-06	-0.170101	0.0362192	0.00549945	0.0080626	0.010687	0.000118816
SNAP47	9160	1.04394	431.509	506.208	4.9027e-27	rs2295994	220	1	227735217	C	A	463	576	0.422908	1	2.71269e-32	-0.351387	0.0280052	9.999e-05	1.89185e-25	8.54769e-25	0.000112082
WNT9A	9385	1.05846	417.023	493.111	3.69198e-07	rs3856330	28032	1	227919942	C	T	298	346	0.254038	-1	1.5142e-08	-0.127357	0.0221979	9.999e-05	8.98095e-05	0.00013987	0.000121812
WNT3A	9495	1.04911	476.789	501.554	5.93699e-22	rs822737	67152	1	228074175	G	C	104	108	0.0792952	1	2.14929e-26	-0.460945	0.0413535	9.999e-05	3.40086e-20	1.22167e-19	0.000103242
GUK1	9263	1.03863	599.364	515.293	1.20415e-24	rs61825159	-6245	1	228133840	C	G	68	71	0.0521292	1	6.372e-29	-0.400631	0.0340693	9.999e-05	1.08246e-22	4.33748e-22	7.92349e-05
TRIM11	8709	1.03932	655.015	512.19	5.3922e-08	rs12116745	258809	1	228148006	C	G	450	556	0.408223	-1	2.85464e-09	0.107817	0.0178828	9.999e-05	2.32028e-05	3.75967e-05	7.26763e-05
GJC2	9234	1.06085	541.946	503.672	7.60094e-11	rs10916277	48958	1	228198673	T	C	367	436	0.320117	1	7.56137e-13	0.219208	0.0299244	9.999e-05	1.42476e-08	2.82137e-08	9.44864e-05
OBSCN	9230	1.05683	560.795	503.463	6.36325e-42	rs17623766	-6676	1	228201455	G	C	360	427	0.31351	1	1.65138e-50	0.337237	0.0205257	9.999e-05	2.27389e-41	1.84752e-40	9.00932e-05
C1orf145	9230	1.06491	539.47	497.556	4.55289e-32	rs6661539	-2533	1	228216196	C	T	330	387	0.284141	1	5.3559e-39	0.435754	0.0310435	9.999e-05	3.31715e-31	1.88896e-30	9.62072e-05
MRPL55	9328	1.08244	459.095	488.173	3.3197e-09	rs55923446	-121439	1	228230750	T	C	453	593	0.435389	1	3.63998e-11	-0.139145	0.0206407	9.999e-05	4.86878e-07	8.7866e-07	0.000119696
TRIM17	8662	1.04571	687.546	516.456	4.30578e-19	rs538604	-776	1	228417657	T	A	317	367	0.269457	1	2.6677e-22	-0.430519	0.0426084	9.999e-05	5.66107e-17	1.76719e-16	7.07731e-05
HIST3H2A	8713	1.0839	643.821	505.224	3.17696e-12	rs4653551	17646	1	228440212	A	G	183	196	0.143906	-1	1.78451e-14	0.347835	0.0442727	9.999e-05	3.67639e-10	8.01104e-10	8.57569e-05
RNF187	8733	1.04717	671.189	514.189	4.35066e-08	rs143385828	30246	1	228517614	T	TTTC	16	16	0.0117474	1	2.37631e-09	-0.601108	0.0991862	9.999e-05	1.74803e-05	2.85414e-05	7.28596e-05
RHOU	8689	1.04366	705.463	515.039	8.12085e-10	rs58078636	169531	1	228814179	G	GA	362	451	0.331131	1	2.21862e-11	0.163355	0.0239587	9.999e-05	3.00121e-07	5.48655e-07	6.8494e-05
CCSAP	9056	1.04596	881.138	519.514	5.07584e-17	rs419478	69692	1	229273248	A	T	403	500	0.367107	-1	9.55147e-20	-0.232574	0.0247036	9.999e-05	1.0673e-14	2.97865e-14	5.52718e-05
RAB4A	8920	1.05074	854.929	522.184	2.74207e-08	rs238086	61424	1	229332487	C	T	458	572	0.419971	1	1.83682e-09	-0.132096	0.0216402	9.999e-05	1.3348e-05	2.19648e-05	5.78992e-05
NUP133	9186	1.04369	854.842	513.01	1.92574e-38	rs16849844	23691	1	229484649	A	G	297	349	0.256241	1	1.85429e-45	-0.349347	0.0226845	9.999e-05	4.88099e-37	3.45072e-36	5.65315e-05
TAF5L	9482	1.04229	978.604	523.661	4.78729e-13	rs10799536	101002	1	229525044	G	A	413	518	0.380323	1	5.65026e-15	0.224199	0.0279756	9.999e-05	1.854e-10	4.10773e-10	4.91459e-05
ABCB10	9209	1.03481	942.112	522.721	3.78049e-09	rs6679777	21340	1	229537354	G	T	24	24	0.0176211	1	1.8632e-10	-0.46112	0.0711354	9.999e-05	2.26701e-06	3.92853e-06	4.97469e-05
URB2	9668	1.06328	935.222	515.367	3.77862e-09	rs12564110	-14520	1	229611715	T	C	208	227	0.166667	1	1.38395e-10	-0.221457	0.0339133	9.999e-05	1.55275e-06	2.72095e-06	5.51996e-05
GALNT2	9827	1.04493	907.424	517.47	1.09791e-16	rs3748011	207705	1	230265495	T	G	108	112	0.082232	1	2.00956e-19	-0.353254	0.0378834	9.999e-05	2.5449e-14	6.95095e-14	5.34823e-05
PGBD5	9580	1.05212	910.907	515.919	5.36432e-15	rs12045894	20561	1	230405366	A	C	148	154	0.113069	1	1.75952e-17	0.590072	0.0672768	9.999e-05	1.229e-12	3.09119e-12	5.45955e-05
COG2	9656	1.05168	877.597	516.575	1.57883e-23	rs3215851	42577	1	230685034	T	TA	338	392	0.287812	1	1.55694e-27	0.333106	0.0291549	9.999e-05	1.27503e-21	4.8785e-21	5.65834e-05
AGT	9586	1.06163	919.152	520.752	2.09722e-19	rs12059171	-35064	1	230749653	G	T	95	99	0.0726872	1	1.7025e-22	-0.878581	0.0865137	9.999e-05	2.01684e-17	6.42658e-17	5.58578e-05
CAPN9	9526	1.07166	960.909	524.109	3.90683e-44	rs12059171	2268	1	230749653	G	T	95	99	0.0726872	1	3.64781e-51	-1.15996	0.070038	9.999e-05	4.61177e-44	4.10529e-43	5.52273e-05
C1orf198	9579	1.05853	900.078	517.157	1.91833e-41	rs1202550	29880	1	230839708	G	A	332	392	0.287812	-1	1.18873e-48	-0.519651	0.0323681	9.999e-05	1.03649e-40	8.25992e-40	5.6455e-05
LOC101927604	9556	1.04205	905.957	519.454	2.64835e-18	rs41305721	599	1	230875446	C	T	188	205	0.150514	1	2.96565e-21	0.502951	0.0511865	9.999e-05	5.71867e-16	1.69806e-15	5.30428e-05
TTC13	9517	1.08018	890.749	514.726	2.42984e-12	rs55787209	77452	1	230901419	A	AT	400	490	0.359765	-1	2.25621e-14	0.17381	0.0222143	9.999e-05	4.21684e-10	9.16176e-10	6.12486e-05
ARV1	9408	1.07322	862.008	509.132	6.42118e-12	rs11122184	12580	1	230991658	A	G	77	83	0.0611193	1	5.20975e-14	-0.413712	0.0536751	9.999e-05	1.33167e-09	2.80457e-09	6.18777e-05
FAM89A	9438	1.03699	939.825	522.333	2.82131e-07	rs6679453	-13824	1	231054072	G	A	354	417	0.306167	1	2.7896e-08	0.195598	0.0347585	0.00049995	0.000192385	0.00029191	5.02467e-05
C1orf131	9586	1.04981	858.851	511.175	8.64641e-14	rs111904875	4917	1	231236269	C	G	25	25	0.0183554	1	3.44329e-16	1.05684	0.126003	9.999e-05	2.27391e-11	5.30434e-11	5.74535e-05
GNPAT	9605	1.07863	841.65	507.804	6.27536e-09	rs111904875	-4905	1	231236269	C	G	25	25	0.0183554	1	1.85642e-10	0.539602	0.0832349	9.999e-05	1.96124e-06	3.41184e-06	6.44977e-05
SPRTN	9492	1.09281	740.318	494.439	1.01894e-11	rs2250749	12080	1	231350017	G	C	466	592	0.434655	-1	3.90541e-14	-0.22087	0.0285067	9.999e-05	1.27504e-09	2.6893e-09	7.67257e-05
EGLN1	9519	1.05893	944.78	520.722	4.91117e-09	rs2486747	-23656	1	231448699	A	C	397	471	0.345815	1	2.33579e-10	-0.150764	0.0233896	9.999e-05	2.19251e-06	3.80214e-06	5.38559e-05
TSNAX	9496	1.04507	934.179	519.977	4.11963e-06	rs139214482	35846	1	231564500	T	TTTTTG	98	102	0.0748899	1	5.96196e-07	0.176804	0.0350391	0.00209979	0.00293133	0.0040398	5.19755e-05
SIPA1L2	9819	1.06924	918.117	513.547	1.68019e-21	rs2247721	-49381	1	232564877	C	T	438	563	0.413363	1	2.80345e-25	0.227917	0.0209693	9.999e-05	8.74118e-20	3.08221e-19	5.73446e-05
MAP10	10599	1.05227	1018.07	515.725	1.2741e-20	rs12409898	514	1	232805407	T	C	495	645	0.474265	-1	3.87654e-24	0.326931	0.0308993	9.999e-05	1.66059e-18	5.56294e-18	4.88737e-05
NTPCR	10813	1.06413	1075.36	520.484	5.61557e-112	rs12744791	3357	1	232953982	T	C	143	151	0.110866	1	4.00629e-131	-1.40803	0.0444242	9.999e-05	6.73888e-116	6.07498e-114	4.81419e-05
PCNXL2	10905	1.05817	1106.07	521.886	6.81709e-06	rs73094919	-57497	1	233353209	C	A	14	14	0.0102941	1	1.12354e-06	-0.632268	0.128554	0.00429957	0.00550926	0.00741795	4.58862e-05
KIAA1804	10772	1.05404	1087.41	522.527	1.27205e-17	rs1582192	61678	1	233389447	G	A	246	271	0.198972	1	2.41787e-20	0.379166	0.0395838	9.999e-05	2.40772e-15	6.92952e-15	4.60313e-05
KCNK1	10860	1.05056	1069.47	520.185	2.06066e-12	rs2795294	104	1	233614109	G	A	350	415	0.305147	-1	2.53944e-14	-0.146448	0.0187565	9.999e-05	7.86731e-10	1.6789e-09	4.62567e-05
COA6	10136	1.06917	1083.43	519.798	1.96287e-45	rs10910420	75	1	234373513	C	G	393	489	0.359031	-1	4.22903e-53	0.427327	0.025213	9.999e-05	2.70445e-45	2.49612e-44	4.85841e-05
LOC101927765	10135	1.05655	1174.14	527.569	2.55903e-34	rs10910420	79	1	234373513	C	G	393	489	0.359031	-1	1.76755e-39	0.359736	0.0254399	9.999e-05	5.50937e-33	3.39489e-32	4.29923e-05
TARBP1	10015	1.0615	1149.78	525.555	1.50431e-07	rs72763886	43362	1	234435740	A	G	70	71	0.0521292	1	1.48513e-08	-0.267701	0.0466312	0.00019998	9.87969e-05	0.000153334	4.46348e-05
LINC01354	9667	1.05757	1100.2	524.631	9.54537e-06	rs696860	11139	1	234520639	C	A	458	584	0.428781	1	1.76967e-06	-0.14568	0.0301922	0.00669933	0.0078342	0.0104004	4.60385e-05
LINC01132	9587	1.06587	1051.58	522.468	2.20789e-48	rs12726475	1530	1	234725573	T	C	147	158	0.116006	1	2.76685e-56	0.591882	0.0336708	9.999e-05	2.58767e-48	2.63846e-47	4.95146e-05
LOC101927851	9190	1.03825	1123.88	535.848	4.95259e-12	rs5781817	317	1	234963681	A	AG	120	123	0.0903084	1	1.63355e-13	0.536096	0.0710411	9.999e-05	2.64624e-09	5.489e-09	4.22018e-05
TOMM20	9242	1.06164	1031.8	524.347	1.95607e-11	rs10925533	22234	1	235106706	G	A	348	417	0.306618	-1	4.39041e-13	0.114265	0.0154321	9.999e-05	6.58926e-09	1.33668e-08	4.97614e-05
RBM34	9256	1.05731	954.577	516.203	2.03916e-19	rs66533903	523	1	235160732	C	A	268	304	0.223201	1	1.07744e-22	-0.370853	0.0363316	9.999e-05	2.3872e-17	7.58402e-17	5.30153e-05
GGPS1	9443	1.05242	1021.6	526.003	1.92727e-12	rs6429386	-158204	1	235170235	C	T	157	166	0.12188	1	3.25821e-14	0.358493	0.046119	9.999e-05	6.72757e-10	1.442e-09	4.87295e-05
ARID4B	9234	1.05295	1029.43	523.139	6.03888e-15	rs7553983	-31314	1	235359530	T	C	187	207	0.151982	1	3.35321e-17	0.18558	0.0213586	9.999e-05	1.54925e-12	3.8721e-12	4.84455e-05
TBCE	9566	1.05601	926.946	515.591	7.80265e-32	rs12405889	66576	1	235433937	G	T	483	648	0.475771	-1	2.04553e-37	-0.463544	0.033852	9.999e-05	1.87297e-30	1.03374e-29	5.43581e-05
B3GALNT2	9657	1.03443	921.854	517.023	1.01773e-86	rs291348	90	1	235504390	A	G	443	558	0.409692	1	3.80689e-102	-0.778143	0.0296678	9.999e-05	1.28049e-86	4.21177e-85	5.07729e-05
GNG4	9772	1.06662	990.13	517.828	1.94122e-27	rs10926512	-74198	1	235724951	G	A	463	569	0.417768	1	4.43306e-32	0.484277	0.0387477	9.999e-05	4.9084e-26	2.27749e-25	5.27177e-05
LYST	10112	1.04312	971.955	520.737	2.22171e-06	rs374328302	16828	1	235866879	G	C	23	23	0.0168869	1	2.95583e-07	0.410979	0.0792781	0.00069993	0.00162459	0.00228551	4.96232e-05
NID1	10542	1.06064	869.679	512.25	3.23462e-09	rs2734817	-17318	1	236082498	C	T	496	680	0.499266	-1	1.01197e-10	-0.196256	0.0298257	9.999e-05	1.26168e-06	2.22278e-06	5.8841e-05
GPR137B	10695	1.06448	968.225	518.022	6.73706e-10	rs115410296	52883	1	236195416	C	T	100	103	0.0756241	1	2.03219e-11	0.423264	0.0619555	9.999e-05	2.53034e-07	4.64787e-07	5.35305e-05
ERO1B	10830	1.05575	939.772	511.548	4.3201e-08	rs76915295	65379	1	236216659	T	C	68	68	0.0499266	1	2.14397e-09	0.302754	0.0498121	0.00019998	2.25435e-05	3.65632e-05	5.35695e-05
EDARADD	11000	1.05128	1148.75	524.094	9.56212e-11	rs6659240	9876	1	236404257	G	C	43	45	0.0330396	1	2.74195e-12	0.361687	0.0506884	9.999e-05	4.72208e-08	9.06431e-08	4.31695e-05
LGALS8-AS1	11284	1.05947	1182.67	522.304	5.721e-26	rs3754245	662	1	236523845	T	C	280	309	0.226872	-1	4.21151e-30	0.646371	0.0536917	9.999e-05	3.16629e-24	1.36162e-23	4.31011e-05
HEATR1	11317	1.05483	1174.04	520.872	2.01962e-11	rs10754578	34523	1	236570017	A	G	139	145	0.106461	1	3.81299e-13	-0.272463	0.0366967	9.999e-05	8.83877e-09	1.77777e-08	4.27484e-05
MTR	11533	1.03794	1190.94	520.17	1.55446e-08	rs10925262	98028	1	236893310	G	A	390	475	0.348752	1	8.79984e-10	0.112242	0.0180226	9.999e-05	1.20429e-05	1.98844e-05	3.97829e-05
LGALS8	11277	1.06229	1072.11	511.906	2.7087e-07	rs12093482	375125	1	236893340	G	A	84	86	0.0631424	1	1.92229e-08	-0.290332	0.0509837	0.00019998	0.000170077	0.000259262	4.79941e-05
RYR2	11775	1.04958	1244.36	522.826	1.05866e-13	rs73108478	419992	1	237462395	G	A	24	24	0.0176211	1	9.25725e-16	1.09874	0.133068	9.999e-05	4.17276e-11	9.58806e-11	3.96239e-05
LINC01139	11591	1.07052	1030.71	523.049	5.17094e-31	rs74148504	1226	1	238484790	T	G	117	120	0.0881057	1	6.01031e-36	1.10475	0.0826274	9.999e-05	6.16396e-30	3.32979e-29	5.12957e-05
CHRM3	10714	1.06208	1015.4	514.502	8.07448e-15	rs55873858	-6595	1	239622479	G	A	265	283	0.207783	1	2.58166e-17	0.398138	0.045647	9.999e-05	1.63509e-12	4.07827e-12	5.06391e-05
FMN2	10432	1.05315	1266.97	526.197	1.71079e-05	rs10926111	-28365	1	240063521	C	T	452	585	0.429515	-1	3.5958e-06	-0.106978	0.0228761	0.0162984	0.0170828	0.0219782	3.93895e-05
KMO	11094	1.04015	1279.05	521.364	2.83412e-44	rs1335899	9843	1	241541978	C	A	337	392	0.287812	1	1.37588e-51	-0.522796	0.0314053	9.999e-05	8.46903e-43	7.27662e-42	3.73262e-05
FH	11079	1.04489	1413.42	530.478	1.20776e-07	rs12130638	-25875	1	241545659	G	A	352	414	0.303965	1	1.34579e-08	-0.12954	0.022496	9.999e-05	0.000113384	0.000175319	3.43319e-05
CHML	11042	1.03302	1390.35	531.821	1.63145e-25	rs72768077	-69139	1	241705068	T	C	211	234	0.171806	1	4.52955e-29	-0.401886	0.0340738	9.999e-05	4.31235e-23	1.75985e-22	3.34998e-05
WDR64	11094	1.06116	1279.1	524.392	1.01039e-28	rs72768077	52789	1	241705068	T	C	211	234	0.171806	1	3.41526e-33	-0.582038	0.0456405	9.999e-05	3.77873e-27	1.82955e-26	4.0077e-05
OPN3	11022	1.05345	1337.35	523.631	2.33585e-32	rs56007279	-86080	1	241726478	A	C	351	420	0.30837	1	1.77333e-37	-0.42803	0.0312275	9.999e-05	9.14118e-31	5.1199e-30	3.73544e-05
LINC01347	9032	1.05181	786.012	515.069	8.76484e-22	rs806232	2914	1	243098829	G	C	244	261	0.192194	1	1.52357e-25	0.588732	0.0538374	9.999e-05	7.71344e-20	2.72715e-19	6.32037e-05
CEP170	9029	1.04576	809.977	516.158	7.70758e-07	rs34933017	13613	1	243241792	T	TA	297	342	0.251101	1	7.53221e-08	-0.142902	0.0262468	0.00049995	0.000436455	0.000644507	6.00864e-05
SDCCAG8	8982	1.05097	870.514	517.038	7.26388e-20	rs2490392	43215	1	243299221	A	G	306	361	0.265051	-1	3.44833e-23	0.310233	0.0300138	9.999e-05	9.23766e-18	2.98996e-17	5.69069e-05
AKT3	8624	1.06012	911.105	518.53	3.58753e-48	rs1458022	120590	1	243722993	T	C	272	311	0.228341	-1	1.88871e-56	-0.568881	0.0323024	9.999e-05	6.73275e-48	6.76371e-47	5.60685e-05
ZBTB18	8078	1.03678	1034.07	528.852	8.81478e-16	rs570467998	4	1	244048944	A	G	103	106	0.0778267	1	5.38281e-18	0.37667	0.0422275	9.999e-05	3.23568e-13	8.37198e-13	4.56342e-05
ADSS	8896	1.03908	1132.89	521.931	1.7072e-54	rs10927194	126617	1	244325516	C	T	294	336	0.246696	1	1.71705e-63	-0.451069	0.0237666	9.999e-05	1.98327e-53	2.31762e-52	4.19864e-05
C1orf100	8718	1.0564	1158.83	524.556	2.36015e-26	rs657423	-15881	1	244336755	G	C	439	544	0.399413	-1	1.99169e-30	0.435902	0.0359808	9.999e-05	1.42423e-24	6.20773e-24	4.35384e-05
DESI2	9686	1.06215	1395.92	528.539	1.47657e-09	rs12132549	-41528	1	244611521	A	G	187	200	0.146843	1	7.92931e-11	-0.166341	0.0251315	9.999e-05	8.88799e-07	1.57941e-06	3.68443e-05
C1orf101	9017	1.00981	1380.37	540.413	1.37752e-25	rs1393287	153672	1	244615044	C	T	358	428	0.314244	1	1.0215e-28	-0.252339	0.0215484	9.999e-05	1.15942e-22	4.6404e-22	3.10671e-05
HNRNPU-AS1	10428	1.04714	1489.09	529.628	1.96475e-05	rs73127483	29688	1	244817252	G	A	326	380	0.279001	1	4.53185e-06	-0.103336	0.0223332	0.0221978	0.0239045	0.0302544	3.28385e-05
COX20	10391	1.07313	1324.3	514.353	1.78381e-41	rs75923580	9703	1	244845041	G	A	15	15	0.0110132	1	6.05053e-49	-1.68458	0.104542	9.999e-05	4.05212e-41	3.26585e-40	4.02664e-05
EFCAB2	10837	1.04898	1457.41	524.914	7.67088e-77	rs61844237	490	1	244970360	C	G	352	419	0.307636	1	3.82288e-89	-0.497851	0.0209102	9.999e-05	2.9225e-77	7.30111e-76	3.37629e-05
LOC101928068	10829	1.03508	1639.57	534.386	4.44998e-128	rs2291426	56	1	244970812	C	A	502	653	0.479442	1	3.61501e-146	0.923271	0.0266706	9.999e-05	3.17454e-129	4.87278e-127	2.86124e-05
HNRNPU	10469	1.04333	1558.78	531.418	5.64984e-07	rs55994092	-126673	1	244991197	G	A	510	665	0.488253	-1	8.10934e-08	0.0859871	0.0158334	0.00049995	0.000636857	0.000927178	3.09646e-05
KIF26B	11158	1.03539	1387.2	524.362	1.05125e-12	rs4658703	-28061	1	245126925	A	G	434	528	0.387665	1	1.46956e-14	0.30469	0.0386496	9.999e-05	6.98948e-10	1.49701e-09	3.38541e-05
SMYD3	11952	1.05083	1270.93	524.347	1.31717e-17	rs10924756	3761	1	246503580	A	G	368	439	0.32232	-1	2.92558e-20	-0.220579	0.0230823	9.999e-05	3.26419e-15	9.32673e-15	3.89602e-05
TFB2M	12422	1.07501	904.624	500.256	2.47296e-07	rs3129577	14686	1	246551576	C	G	498	651	0.477974	1	1.17828e-08	0.153502	0.0265483	9.999e-05	0.000115162	0.000177971	5.93077e-05
CNST	12355	1.07174	941.349	504.448	3.48184e-12	rs79617622	3438	1	246569776	C	A	26	27	0.0198238	1	1.90376e-14	-0.6713	0.0855408	9.999e-05	7.8162e-10	1.66862e-09	5.63895e-05
SCCPDH	12408	1.08139	784.879	493.797	5.77481e-73	rs74152239	30318	1	246754395	C	A	188	218	0.160059	1	7.50775e-90	-0.740269	0.0309212	9.999e-05	9.92466e-76	2.37162e-74	6.97811e-05
AHCTF1	12548	1.04573	822.646	504.269	7.29419e-100	rs2642990	45891	1	246885532	C	T	377	443	0.325257	-1	1.32226e-120	-0.797	0.026843	9.999e-05	2.33907e-101	1.1861e-99	5.91551e-05
LINC01341	12444	1.04827	902.427	509.893	3.12046e-07	rs12065240	187140	1	246976758	T	C	452	565	0.414831	1	2.13385e-08	-0.195091	0.0343723	9.999e-05	0.000185791	0.000282231	5.43942e-05
ZNF670	12922	1.059	874.056	506.163	1.03209e-21	rs12066507	20384	1	247058428	C	T	199	212	0.155653	1	7.0365e-26	-0.580337	0.0526672	9.999e-05	7.5739e-20	2.67949e-19	5.8227e-05
ZNF669	12782	1.07324	811.937	499.302	6.1201e-11	rs2270616	5	1	247104366	T	G	387	462	0.339207	1	4.61588e-13	0.316168	0.042742	9.999e-05	1.40346e-08	2.78113e-08	6.56976e-05
C1orf229	12764	1.0742	917.275	510.564	1.66344e-06	rs73135916	819	1	247111597	G	A	409	518	0.380323	1	1.59714e-07	-0.217912	0.0410949	0.00039996	0.000911651	0.0013089	5.83358e-05
ZNF124	12723	1.06678	799.023	498.884	2.79868e-39	rs4925710	47296	1	247124720	C	T	349	409	0.300294	1	1.01107e-47	-0.585987	0.0369356	9.999e-05	9.0327e-39	6.72049e-38	6.536e-05
ZNF496	12454	1.05318	847.152	505.268	2.75867e-28	rs10924983	10430	1	247321312	C	A	430	530	0.389134	-1	7.36275e-34	-0.281933	0.0218492	9.999e-05	1.1187e-26	5.32265e-26	5.89143e-05
TRIM58	11622	1.06868	730.834	501.017	2.17989e-13	rs1337876	38253	1	247895453	G	A	80	81	0.0594714	-1	5.34404e-16	-0.861034	0.10337	9.999e-05	3.28161e-11	7.59159e-11	7.19061e-05
PGBD2	5376	1.03986	323.681	505.91	5.72683e-05	rs55660266	-124420	1	248781824	A	G	294	343	0.251836	1	9.76176e-06	0.149668	0.033559	0.0134987	0.0153957	0.0198932	0.000147335
SH3BP5L	6147	1.03989	383.23	505.164	3.98753e-109	rs12030741	-770	1	248826724	C	G	329	393	0.288546	1	1.35315e-131	-0.80321	0.0252696	9.999e-05	9.03884e-111	6.6096e-109	0.000124457
FAM110C	5231	1.0643	451.181	512.995	1.70097e-14	rs62116664	-19327	2	65914	C	T	134	138	0.101322	1	5.62396e-17	0.295584	0.0342803	9.999e-05	1.43885e-12	3.60252e-12	0.000114799
ACP1	6920	1.0346	510.927	508.983	2.31914e-12	rs3828165	-43981	2	220889	A	G	283	317	0.232746	1	1.52689e-14	-0.200104	0.0253999	9.999e-05	5.73172e-10	1.23476e-09	9.16592e-05
SH3YL1	6603	1.02179	546.936	522.289	1.34875e-144	rs62114506	22072	2	242793	C	G	235	255	0.187225	1	7.84603e-169	-1.35499	0.0345828	9.999e-05	6.14303e-145	1.68814e-142	8.18536e-05
TMEM18	9413	1.03393	756.3	517.635	1.50118e-60	rs73153267	656	2	676782	A	C	169	182	0.133627	1	3.78188e-71	0.902987	0.0441795	9.999e-05	1.30759e-59	1.88803e-58	6.17788e-05
LINC01115	10048	1.04289	851.734	520.364	6.33888e-30	rs4263142	-3076	2	871501	A	C	472	591	0.433921	-1	7.5662e-35	0.632243	0.0481688	9.999e-05	3.96003e-28	1.98912e-27	5.65824e-05
SNTG2	10997	1.05294	813.781	504.418	1.49213e-18	rs4971436	142371	2	1093240	G	C	347	420	0.30837	-1	3.83991e-22	0.283722	0.0281963	9.999e-05	1.92542e-16	5.84869e-16	6.12805e-05
TPO	11355	1.07332	873.012	506.745	7.96728e-06	rs28663288	44260	2	1457722	C	T	358	432	0.317181	1	9.37077e-07	-0.140002	0.028254	0.00389961	0.00466005	0.00631797	6.11178e-05
PXDN	11595	1.04638	1067.89	524.646	8.37065e-11	rs112559625	39429	2	1705117	G	GAGCAGAGGGC	508	662	0.48605	1	2.4118e-12	-0.139153	0.0194495	9.999e-05	4.12632e-08	7.94308e-08	4.56717e-05
LINC01250	10902	1.04511	1343.24	531.731	9.957e-12	rs10173613	20910	2	3105115	G	A	305	344	0.25257	1	2.93517e-13	0.272624	0.0365329	9.999e-05	5.78861e-09	1.17721e-08	3.61527e-05
TSSC1	11421	1.05613	1287.54	521.423	4.58833e-21	rs12474680	17466	2	3360415	G	A	183	198	0.145374	1	2.06904e-24	0.319027	0.0299556	9.999e-05	6.21737e-19	2.12075e-18	3.91507e-05
TRAPPC12	11581	1.06979	1348.09	525.048	1.42484e-14	rs10210534	91252	2	3470928	G	C	57	58	0.0425844	1	1.0361e-16	-0.551252	0.0645204	9.999e-05	3.32707e-12	8.1458e-12	3.91259e-05
ADI1	11405	1.06801	1328.76	521.155	7.47279e-61	rs7569966	4068	2	3515510	C	T	239	263	0.193098	1	4.91069e-71	0.448506	0.0219666	9.999e-05	1.27984e-61	1.96273e-60	3.94636e-05
RNASEH1	11374	1.05647	1338.68	524.109	2.94686e-05	rs1012342026	28925	2	3529445	T	C	36	36	0.0264317	1	6.45651e-06	0.312274	0.068623	0.0292971	0.0314184	0.039231	3.76981e-05
RNASEH1-AS1	11404	1.07566	1215.31	512.921	3.5887e-104	rs35489637	10146	2	3568533	A	C	341	405	0.297357	1	9.84926e-124	-0.843163	0.0278417	9.999e-05	1.07523e-108	7.12831e-107	4.42403e-05
RPS7	11428	1.06181	1279.05	520.528	9.37063e-10	rs62106040	4448	2	3579712	T	A	70	71	0.0521292	1	3.33915e-11	-0.206015	0.0304994	9.999e-05	5.02095e-07	9.05259e-07	4.01653e-05
CMPK2	10372	1.04115	1105.04	525.466	3.80415e-07	rs10495545	16745	2	6849889	T	C	128	136	0.0998532	1	4.33512e-08	-0.171199	0.0308642	0.00039996	0.000299788	0.000447934	4.33527e-05
NRIR	10391	1.05194	1055.03	522.05	2.36619e-15	rs10495545	-9426	2	6849889	T	C	128	136	0.0998532	1	1.04116e-17	0.516966	0.0584992	9.999e-05	6.09245e-13	1.55255e-12	4.71091e-05
ID2	8789	1.03467	1167.75	533.536	3.59633e-05	rs10183314	-155904	2	8526080	A	G	398	478	0.350954	-1	9.77676e-06	0.138684	0.0310984	0.0363964	0.0362842	0.0450197	4.01153e-05
LOC101929567	8627	1.08124	952.996	513.711	7.88433e-54	rs59996641	-38	2	8583829	T	A	233	261	0.19163	1	1.08979e-63	-0.849588	0.044675	9.999e-05	6.1343e-55	7.52999e-54	5.74442e-05
ID2-AS1	8763	1.03042	1193.63	534.759	1.3053e-07	rs1836210	-4005	2	8685867	T	C	400	494	0.362702	-1	1.67944e-08	0.214527	0.0375125	0.00019998	0.000117762	0.000181841	3.86676e-05
KIDINS220	8853	1.0541	1200.22	533.029	2.80045e-58	rs559526553	29	2	8837595	G	T	13	14	0.010279	1	1.52293e-66	-2.06117	0.105356	9.999e-05	3.70573e-58	5.04702e-57	4.17134e-05
MBOAT2	8967	1.0445	1190.11	530.18	1.62679e-39	rs140563982	-54315	2	9058061	A	G	44	46	0.0337739	1	2.80902e-45	-0.802629	0.0522445	9.999e-05	4.88971e-38	3.57098e-37	4.07193e-05
ASAP2	9186	1.0597	1046.27	519.738	1.72621e-58	rs12615983	5689	2	9212455	A	C	438	552	0.405286	1	1.90472e-68	-0.457404	0.0229546	9.999e-05	9.48482e-59	1.32678e-57	4.87572e-05
ITGB1BP1	9451	1.04266	1085.95	518.589	3.93775e-15	rs4798	16837	2	9406676	T	C	273	313	0.229809	1	1.47794e-17	0.423758	0.0481933	9.999e-05	1.37385e-12	3.44332e-12	4.43443e-05
CPSF3	9432	1.0622	1060.11	517.262	1.25281e-06	rs6705033	27388	2	9450926	G	A	449	565	0.414831	-1	1.37614e-07	0.119141	0.0223485	0.00089991	0.000855192	0.00123116	4.85228e-05
IAH1	9450	1.06652	1059.82	515.904	5.78453e-42	rs148548679	33188	2	9507730	C	CT	177	194	0.142438	1	2.21271e-49	0.818259	0.0505021	9.999e-05	1.70911e-41	1.39865e-40	4.92351e-05
ADAM17	9489	1.04133	1071.82	518.53	2.07879e-27	rs12692384	30870	2	9524917	C	T	427	513	0.376652	-1	5.28251e-32	0.318537	0.0255224	9.999e-05	2.30473e-25	1.03829e-24	4.4724e-05
YWHAQ	9646	1.07724	1091.81	516.784	1.92489e-14	rs147701876	46573	2	9584481	C	CTTTAA	62	62	0.0455213	1	8.44637e-17	-0.465875	0.0543598	9.999e-05	3.03958e-12	7.46445e-12	4.94974e-05
TAF1B	10227	1.07408	1004.95	513.547	2.16919e-82	rs2303914	114	2	9843557	T	G	499	658	0.483113	1	1.12313e-97	0.591387	0.0232864	9.999e-05	3.13764e-85	9.82704e-84	5.32259e-05
GRHL1	10724	1.07703	1126.28	514.935	2.32527e-19	rs13009358	-1938	2	9949726	G	A	305	353	0.259178	1	1.11678e-22	-0.225122	0.0220635	9.999e-05	1.59527e-17	5.11194e-17	4.79499e-05
RRM2	11117	1.06343	1354.75	528.375	1.73771e-10	rs538723294	-150545	2	9972024	A	G	14	14	0.010279	1	6.68283e-12	0.639471	0.0913306	9.999e-05	8.69447e-08	1.64286e-07	3.81255e-05
KLF11	10996	1.05944	1263.22	523.9	1.79597e-11	rs12990115	12396	2	10055952	T	C	448	567	0.416912	-1	3.88558e-13	0.251375	0.0338688	9.999e-05	7.76313e-09	1.56716e-08	4.03488e-05
CYS1	11024	1.06959	1156.2	515.695	7.81831e-28	rs11680378	-9374	2	10089784	A	G	497	650	0.477239	1	1.13092e-32	-0.264073	0.0209015	9.999e-05	1.85986e-26	8.77792e-26	4.55892e-05
NOL10	11570	1.04397	1463.37	532.164	3.58072e-32	rs12475662	28692	2	10661294	T	C	217	239	0.175477	1	1.08522e-36	0.412168	0.0304535	9.999e-05	2.93416e-30	1.60747e-29	3.30558e-05
ATP6V1C2	11671	1.06242	1146.51	508.684	9.0127e-08	rs200718097	-4907	2	10716743	CGGTT	C	16	16	0.0117474	1	4.65531e-09	-0.779201	0.131073	9.999e-05	5.66813e-05	8.93869e-05	4.48992e-05
PDIA6	11621	1.03063	1354.83	526.227	2.62771e-14	rs57282335	49895	2	10788081	A	G	283	330	0.242647	1	2.27722e-16	-0.202923	0.0240387	9.999e-05	1.68151e-11	3.95003e-11	3.40921e-05
KCNF1	11476	1.05052	1236.71	515.173	1.82662e-09	rs4669641	-28913	2	10883025	C	G	189	204	0.14978	-1	5.81679e-11	-0.290465	0.0435625	9.999e-05	1.14561e-06	2.02331e-06	3.99962e-05
C2orf50	11505	1.04785	1314.42	519.395	3.60558e-48	rs7564789	-223	2	11132831	G	C	216	224	0.164464	1	2.3433e-56	0.512999	0.0291597	9.999e-05	3.51391e-47	3.44873e-46	3.72922e-05
PQLC3	11540	1.06399	1235.23	512.682	2.66813e-19	rs116422359	17355	2	11172728	G	T	17	17	0.0124816	1	1.0626e-22	-1.44761	0.141797	9.999e-05	3.27331e-17	1.03298e-16	4.1892e-05
ROCK2	11599	1.07453	1402.06	523.348	2.14652e-30	rs35750432	-26348	2	11370932	T	C	147	158	0.116006	1	3.30728e-35	-0.44149	0.0334315	9.999e-05	3.07287e-29	1.61641e-28	3.82072e-05
LPIN1	10870	1.04358	1206.06	517.769	7.97672e-09	rs187349510	-204495	2	11473085	T	C	14	14	0.010279	1	3.67337e-10	-0.80042	0.125614	9.999e-05	5.70539e-06	9.63127e-06	4.00544e-05
GREB1	11120	1.04285	1307.42	528.643	6.96073e-17	rs13016287	100894	2	11635011	T	C	240	265	0.194567	1	2.83415e-19	0.531615	0.0572671	9.999e-05	2.46662e-14	6.74363e-14	3.68569e-05
TRIB2	10313	1.07123	805.563	505.239	1.60163e-06	rs116839782	38433	2	12755306	A	G	15	16	0.0117474	1	1.31374e-07	-0.336686	0.0630517	0.00039996	0.000777705	0.00112331	6.5784e-05
FAM84A	10076	1.05138	607.088	501.136	5.69439e-117	rs7562307	230888	2	14863575	T	C	316	375	0.27533	1	3.35419e-142	0.954356	0.0282023	9.999e-05	5.001e-120	5.56909e-118	8.1711e-05
LOC653602	10065	1.03139	677.867	515.039	3.48731e-57	rs7562307	228483	2	14863575	T	C	316	375	0.27533	1	1.65816e-67	0.586684	0.0297091	9.999e-05	4.83728e-56	6.18286e-55	6.83183e-05
NBAS	10085	1.05758	920.669	523.78	5.12471e-37	rs4133515	4816	2	15556531	G	A	384	459	0.337004	-1	6.741e-43	0.302703	0.0203609	9.999e-05	5.54345e-36	3.80537e-35	5.50174e-05
DDX1	9864	1.03714	910.527	520.051	7.22296e-16	rs56019566	56946	2	15648568	T	C	417	522	0.383824	1	2.24456e-18	-0.183128	0.0202822	9.999e-05	2.28362e-13	5.95019e-13	5.18903e-05
MYCN	9991	1.03978	1005.7	525.794	2.16502e-25	rs36082346	-49074	2	15891365	A	G	367	439	0.32232	1	3.04989e-29	-0.533512	0.0450775	9.999e-05	2.94224e-23	1.20941e-22	4.74106e-05
FAM49A	9700	1.0725	902.678	511.757	2.2878e-07	rs73215530	-3135	2	16669000	G	A	88	90	0.0660793	1	1.56545e-08	0.241575	0.0421494	9.999e-05	0.000108076	0.000167385	5.89513e-05
RAD51AP2	9921	1.07267	681.218	505.388	6.35447e-07	rs34416375	56617	2	17461821	C	T	295	346	0.254038	1	4.34377e-08	0.28652	0.0516581	9.999e-05	0.000238667	0.000359414	7.81577e-05
VSNL1	9998	1.05909	707.205	508.028	1.45976e-16	rs35757949	16946	2	17557487	G	A	313	361	0.265051	1	1.31675e-19	-0.231487	0.0246896	9.999e-05	1.71871e-14	4.73764e-14	7.19851e-05
GEN1	9910	1.0647	678.088	507.103	1.63126e-51	rs57638457	-3065	2	17750846	C	CA	482	623	0.457416	-1	1.04529e-61	0.495851	0.0266084	9.999e-05	8.48585e-52	9.487e-51	7.64886e-05
SMC6	9899	1.07934	631.856	499.302	1.05713e-74	rs300181	-35636	2	17789464	G	A	486	636	0.46696	1	5.25539e-91	0.633543	0.0262278	9.999e-05	1.45253e-77	3.65018e-76	8.61079e-05
KCNS3	9755	1.06346	714.413	513.95	1.46132e-87	rs6531061	-7634	2	17870214	G	T	424	524	0.384728	1	9.53064e-104	0.79755	0.0300655	9.999e-05	4.7585e-90	1.73238e-88	7.23023e-05
OSR1	9251	1.05861	728.755	506.492	1.33902e-11	rs45466694	2102	2	19356508	A	G	16	17	0.0124816	1	1.08476e-13	1.06768	0.140403	9.999e-05	3.22595e-09	6.65098e-09	6.97447e-05
LINC00954	9666	1.03726	913.364	517.649	3.9516e-14	rs13034115	9037	2	19877892	G	C	99	104	0.0763583	1	2.08953e-16	-0.50103	0.0592741	9.999e-05	1.44981e-11	3.42036e-11	5.17507e-05
TTC32	9738	1.08354	827.803	506.029	1.00175e-101	rs7563410	4807	2	19897175	A	C	152	166	0.12188	1	1.93345e-122	1.19929	0.0399248	9.999e-05	5.11602e-107	3.20466e-105	6.66218e-05
WDR35	9760	1.07027	863.027	509.803	3.75339e-07	rs10178256	-8183	2	19998305	A	G	494	619	0.454479	-1	2.65185e-08	0.0704708	0.0125025	9.999e-05	0.000178486	0.000271546	6.12113e-05
LOC101928222	9887	1.05349	923.257	515.964	2.66595e-11	rs11096633	14088	2	20004293	T	C	303	351	0.257709	1	4.09837e-13	0.276642	0.0373118	9.999e-05	9.41805e-09	1.89093e-08	5.41147e-05
MATN3	9895	1.05015	877.056	511.623	6.37057e-39	rs11694716	4835	2	20007858	A	G	407	493	0.361968	-1	3.76963e-46	-0.650706	0.041865	9.999e-05	9.32985e-38	6.76146e-37	5.63259e-05
SDC1	9955	1.06073	805.504	503.627	3.3117e-41	rs3771247	14713	2	20210719	G	A	451	593	0.435389	1	1.26521e-49	0.249685	0.0153637	9.999e-05	1.35763e-40	1.07738e-39	6.35476e-05
PUM2	10066	1.07153	911.086	511.533	4.54454e-07	rs11096659	-21021	2	20371870	C	T	357	429	0.314978	1	3.51312e-08	-0.0934508	0.0167314	9.999e-05	0.000229688	0.000346343	5.82224e-05
RHOB	10156	1.06291	937.692	516.277	1.33633e-15	rs342116	19063	2	20466135	A	G	382	446	0.32746	-1	3.49669e-18	0.292436	0.0325875	9.999e-05	2.17315e-13	5.6745e-13	5.49867e-05
LAPTM4A	9846	1.03257	889.586	514.189	8.88574e-06	rs112020767	-502555	2	20554582	A	G	25	25	0.0183554	1	1.27747e-06	0.352102	0.0719733	0.00539946	0.00663053	0.00886603	5.22745e-05
HS1BP3	9673	1.05462	900.066	517.023	3.72688e-08	rs9306893	29318	2	20621785	T	C	430	530	0.389134	-1	2.18986e-09	0.134548	0.0221503	9.999e-05	1.86541e-05	3.04142e-05	5.57205e-05
LDAH	9573	1.07083	790.408	506.029	3.15263e-71	rs10170771	139673	2	20683456	C	T	232	254	0.18649	1	1.25869e-85	-0.774834	0.0334645	9.999e-05	3.92846e-73	8.72661e-72	6.69574e-05
ITSN2	7734	1.0624	464.318	501.837	1.98023e-05	rs114612513	1122043	2	23238484	C	T	14	14	0.010279	1	2.49165e-06	-0.453663	0.0954311	0.00529947	0.00664407	0.00888135	0.000110851
SF3B6	7907	1.056	519.097	510.683	2.62164e-09	rs2251369	763719	2	23312724	G	A	25	25	0.0183554	-1	7.37778e-11	0.655567	0.0988753	9.999e-05	6.23217e-07	1.11843e-06	9.7059e-05
KLHL29	8356	1.06251	677.987	516.247	3.16351e-13	rs7600155	4369	2	23389797	C	T	306	345	0.253304	1	2.21921e-15	-0.245052	0.0301036	9.999e-05	5.18806e-11	1.18523e-10	7.59468e-05
UBXN2A	8190	1.06149	551.78	504.463	1.54122e-09	rs11675585	73803	2	24014310	C	T	345	419	0.308088	-1	2.97452e-11	-0.219025	0.0323393	9.999e-05	3.50426e-07	6.38085e-07	9.30004e-05
ATAD2B	8101	1.02968	710.509	526.629	2.61328e-06	rs11125371	-104865	2	24031978	G	A	398	517	0.379589	-1	4.15194e-07	-0.0859454	0.0167943	0.00139986	0.00151958	0.00214362	6.47906e-05
TP53I3	7900	1.02817	568.539	521.409	6.4991e-12	rs75745192	38085	2	24047129	T	C	41	43	0.0315712	1	1.04197e-13	-0.664197	0.0872782	9.999e-05	2.11248e-09	4.40328e-09	8.05401e-05
FKBP1B	7945	1.05505	517.463	508.565	3.53794e-22	rs116520786	60	2	24049775	T	C	161	166	0.12188	1	2.53632e-26	-0.423028	0.0380123	9.999e-05	1.66216e-20	6.06292e-20	9.70554e-05
FAM228B	7900	1.06374	515.76	509.132	2.01628e-66	rs1134516	42787	2	24119662	A	G	167	182	0.133627	1	2.37595e-79	-0.736038	0.0334837	9.999e-05	9.77471e-68	1.82411e-66	0.00010024
PFN4	7821	1.04954	501.921	508.446	7.38062e-21	rs33913065	2286	2	24121190	G	T	174	181	0.132893	1	9.579e-25	0.428839	0.0399487	9.999e-05	4.96254e-19	1.69817e-18	9.82163e-05
FAM228A	7769	1.07077	481.423	503.627	6.04445e-35	rs11691212	6820	2	24181864	G	A	401	497	0.364905	-1	4.91799e-42	-0.67017	0.0456359	9.999e-05	1.65376e-34	1.07916e-33	0.000109905
NCOA1	6955	1.05933	372.511	493.499	8.28069e-45	rs12614742	-95863	2	24488615	C	T	495	661	0.485316	-1	4.60612e-55	-0.291442	0.0168095	9.999e-05	1.03543e-44	9.37887e-44	0.000136762
C2orf44	7983	1.06153	522.489	507.685	1.48853e-05	rs186009421	-671329	2	24718754	A	G	20	20	0.0147059	1	2.02409e-06	-0.544461	0.113495	0.00469953	0.00559139	0.00752437	9.82266e-05
CENPO	6768	1.03865	437.433	509.863	7.43111e-05	rs7599796	94046	2	24887353	C	T	227	258	0.189427	1	1.44055e-05	-0.13349	0.030526	0.0243976	0.027543	0.0345922	0.000108571
ADCY3	6774	1.04497	441.374	511.369	7.79161e-15	rs73920612	-5235	2	24924420	G	A	263	304	0.223201	1	1.98041e-17	-0.297155	0.033938	9.999e-05	1.02907e-12	2.59868e-12	0.000109964
DNAJC27-AS1	6628	1.03878	455.514	510.773	5.26393e-05	rs28445639	-12494	2	24959619	T	C	245	271	0.198972	1	9.73786e-06	-0.155005	0.0347514	0.0173983	0.0201555	0.025739	0.000104309
DNAJC27	6641	1.04512	452.613	514.054	3.00693e-11	rs10169985	-61558	2	25033651	A	G	164	172	0.126285	1	4.27866e-13	0.264588	0.0357161	9.999e-05	5.894e-09	1.19807e-08	0.000107288
POMC	6512	1.05988	462.246	508.446	1.51853e-55	rs6713396	6853	2	25161836	C	T	98	105	0.0770925	1	2.16741e-66	1.37469	0.0703717	9.999e-05	5.14889e-56	6.57129e-55	0.000110418
DNMT3A	6532	1.06905	478.688	510.534	3.43206e-38	rs11695471	107750	2	25234839	A	T	207	228	0.167647	1	2.27061e-45	0.472285	0.0307037	9.999e-05	6.31637e-38	4.59515e-37	0.000109911
PTRHD1	6764	1.03755	428.038	510.489	5.54263e-05	rs10204946	-532300	2	25325681	A	G	15	15	0.0110132	1	1.02944e-05	-0.429709	0.0966054	0.0184982	0.02004	0.0255953	0.000110533
DTNB	6670	1.05552	498.652	511.131	2.54197e-08	rs9789762	387	2	25673259	A	G	173	185	0.13583	1	1.12358e-09	-0.205749	0.0332549	9.999e-05	6.61413e-06	1.11158e-05	0.000100875
RAB10	6996	1.05468	608.316	511.862	4.204e-05	rs13387303	-66186	2	25967675	G	A	298	340	0.249633	1	7.62544e-06	-0.0835217	0.0185018	0.0186981	0.0201658	0.0257502	8.24586e-05
KIF3C	7074	1.04746	638.004	516.501	7.33684e-43	rs3806512	-564	2	25983137	C	T	509	679	0.498532	1	2.187e-50	0.570798	0.0347933	9.999e-05	6.23444e-42	5.18917e-41	7.67247e-05
GAREML	6946	1.05863	566.985	503.702	2.09918e-27	rs186492163	420	2	26173512	T	C	71	74	0.0543319	1	6.83429e-33	1.10053	0.0867647	9.999e-05	4.58899e-26	2.13277e-25	8.9648e-05
HADHA	6949	1.03592	563.416	508.237	4.71579e-08	rs1465720	54956	2	26189769	T	G	212	224	0.164464	-1	2.11183e-09	-0.201811	0.0331899	9.999e-05	1.79173e-05	2.92325e-05	8.35028e-05
HADHB	6994	1.04174	646.417	520.484	2.56876e-78	rs1064793144	9508	2	26254257	GACT	G	181	195	0.143172	-1	1.2825e-91	-0.882178	0.0363495	9.999e-05	1.23281e-78	3.24145e-77	7.42592e-05
DRC1	6965	1.04728	604.108	515.725	8.81217e-71	rs10186721	21897	2	26423814	T	C	299	341	0.250367	-1	1.6002e-83	-0.631447	0.0277418	9.999e-05	3.44024e-71	7.08764e-70	8.09797e-05
OTOF	6940	1.03697	520.278	508.431	7.12774e-20	rs1815040	79752	2	26478945	C	T	418	506	0.371512	-1	1.45266e-23	-0.405771	0.0388916	9.999e-05	9.01155e-18	2.91843e-17	9.07555e-05
EPT1	6984	1.03866	619.653	520.886	1.53448e-11	rs72815218	177008	2	26523095	A	C	14	14	0.010279	1	2.76724e-13	-0.599478	0.0802418	9.999e-05	4.57807e-09	9.36051e-09	7.66487e-05
C2orf70	6997	1.03746	538.182	511.892	1.97636e-07	rs1148949	11437	2	26574051	A	G	257	280	0.20558	-1	1.32142e-08	-0.151325	0.0262643	9.999e-05	7.42791e-05	0.000116321	8.78855e-05
SLC35F6	6918	1.03366	560.721	518.753	1.90652e-10	rs6755366	-6611	2	26757664	A	G	34	35	0.0256975	1	4.76914e-12	-0.370343	0.0525114	9.999e-05	6.13773e-08	1.17131e-07	8.32473e-05
TMEM214	6603	1.04932	446.476	503.001	2.44584e-06	rs201769720	-202661	2	26830246	A	ATCTG	23	24	0.0176211	1	2.05397e-07	-0.265349	0.0504998	0.00049995	0.000763045	0.00110326	0.000110329
MAPRE3	6719	1.05589	449.456	497.452	3.04387e-14	rs4665364	-11085	2	26959287	T	C	457	583	0.428047	1	3.77526e-17	0.0880793	0.0101548	9.999e-05	3.29844e-12	8.07686e-12	0.000112055
AGBL5	6578	1.03836	474.269	510.996	1.17601e-09	rs34931609	7737	2	27059361	A	T	27	27	0.0198238	1	2.87752e-11	-0.398852	0.0588461	9.999e-05	3.15722e-07	5.76186e-07	0.000100039
OST4	6552	1.06062	459.202	504.791	6.3964e-07	rs11679681	-3913	2	27075611	A	C	455	577	0.423642	1	4.2989e-08	0.0795417	0.014336	0.00019998	0.000174647	0.000265943	0.000111425
KHK	6558	1.09647	449.244	497.825	3.13881e-37	rs7560633	32455	2	27119199	C	G	472	606	0.444934	1	2.63313e-45	0.554332	0.0360688	9.999e-05	7.32631e-38	5.32079e-37	0.000127896
GTF3C2	6652	1.06185	427.598	496.631	1.59934e-05	rs564619095	224230	2	27132803	C	CTCTCCTT	14	14	0.010279	1	1.70079e-06	-0.480855	0.0994882	0.0039996	0.00487183	0.00659408	0.00012015
SLC5A6	6685	1.05323	455.285	501.062	6.64337e-21	rs78250434	39127	2	27173179	A	C	244	277	0.203676	1	3.84319e-25	-0.372395	0.0343705	9.999e-05	3.45073e-19	1.18727e-18	0.000109635
ATRAID	6710	1.04432	502.889	514.427	8.84882e-53	rs2580759	-2400	2	27209632	G	T	378	453	0.332599	1	2.34492e-62	0.341443	0.0182002	9.999e-05	2.83505e-52	3.22024e-51	9.62995e-05
CAD	6718	1.06655	439.079	496.93	3.59194e-23	rs113367928	-1138	2	27216253	A	G	79	84	0.061674	1	4.03996e-28	0.497942	0.0430482	9.999e-05	7.36683e-22	2.84746e-21	0.000118843
PPM1G	6741	1.04492	474.102	501.599	6.79195e-09	rs11695549	46394	2	27363288	C	A	385	459	0.337004	1	1.57969e-10	-0.114871	0.0176484	9.999e-05	1.78908e-06	3.11936e-06	0.000102356
SNX17	6723	1.05845	435.59	496.273	9.21039e-12	rs1528533	2392	2	27372889	C	G	497	650	0.477239	1	3.84241e-14	-0.168542	0.0217466	9.999e-05	1.26288e-09	2.66464e-09	0.000116617
NRBP1	6692	1.04726	514.176	509.475	1.55801e-24	rs2303370	-99	2	27428508	T	C	449	573	0.420705	-1	4.23364e-29	-0.220709	0.0187017	9.999e-05	7.90247e-23	3.18605e-22	9.51356e-05
KRTCAP3	6712	1.06474	502.413	506.656	3.18731e-21	rs62131871	1950	2	27444317	A	G	149	158	0.116006	1	2.88755e-25	-0.351308	0.0323313	9.999e-05	1.09621e-19	3.84859e-19	0.000103244
IFT172	6707	1.06199	518.25	508.282	7.54672e-24	rs780109	27663	2	27462147	T	C	499	647	0.475037	1	2.42513e-28	-0.13196	0.0113559	9.999e-05	2.067e-22	8.17871e-22	9.91814e-05
GPN1	6779	1.05385	551.168	515.651	3.69896e-14	rs4666005	3723	2	27632372	G	A	452	591	0.433921	-1	1.6921e-16	0.245955	0.0290034	9.999e-05	5.28874e-12	1.27924e-11	9.07537e-05
SLC4A1AP	6803	1.05283	500.942	506.342	8.34672e-06	rs7564625	-23942	2	27639530	T	C	404	512	0.375918	1	9.81001e-07	0.132642	0.0268188	0.00219978	0.00305243	0.00420159	9.95093e-05
SUPT7L	6802	1.0624	517.926	508.729	1.05614e-10	rs867282	-64952	2	27728791	C	T	434	566	0.415565	-1	1.4545e-12	-0.18048	0.0249645	9.999e-05	1.87454e-08	3.68209e-08	9.93787e-05
MRPL33	6672	1.06869	461.932	499.525	1.42957e-10	rs11891769	30995	2	27802713	C	G	439	560	0.41116	1	1.31347e-12	-0.162543	0.0224368	9.999e-05	2.05765e-08	4.03386e-08	0.000113763
FNDC4	6784	1.06582	469.322	498.198	3.12158e-05	rs74882377	-587288	2	28082546	A	G	26	26	0.0190896	1	3.98322e-06	-0.440274	0.0945885	0.00929907	0.0106954	0.0140305	0.000110918
FLJ31356	7801	1.0558	665.557	512.667	1.87868e-06	rs925255	2744	2	28391927	T	C	390	458	0.336765	1	1.95567e-07	-0.190563	0.036202	0.00039996	0.000839673	0.00120953	7.56515e-05
PLB1	8174	1.0375	740.824	518.112	1.09588e-10	rs115466987	98654	2	28594726	T	C	45	45	0.0330396	1	2.41346e-12	0.626191	0.0875243	9.999e-05	4.33016e-08	8.32701e-08	6.38559e-05
PPP1CB	8898	1.05589	671.584	499.868	2.94967e-30	rs4665434	1788	2	28753537	G	A	500	655	0.48091	-1	1.29748e-36	0.188575	0.0139507	9.999e-05	6.21845e-29	3.22723e-28	7.49953e-05
TRMT61B	9197	1.06681	728.602	501.226	6.79498e-62	rs4665436	2947	2	28867361	C	T	477	610	0.447871	1	4.6725e-75	0.726968	0.0343292	9.999e-05	6.11649e-63	9.76689e-62	7.16838e-05
WDR43	9324	1.05218	824.702	513.667	1.8224e-07	rs76907755	18377	2	28913021	T	C	257	288	0.211454	1	1.27152e-08	0.151993	0.0263489	0.00029997	9.27807e-05	0.000144418	6.03141e-05
FAM179A	9591	1.0662	771.361	501.673	1.8299e-26	rs13008299	43832	2	29025131	G	T	283	323	0.237151	1	7.1153e-32	0.216666	0.0174016	9.999e-05	4.20872e-25	1.87472e-24	6.75743e-05
CLIP4	9892	1.05519	919.355	515.218	5.41537e-09	rs77683615	7525	2	29105202	A	C	24	26	0.0190896	1	2.10425e-10	0.583651	0.0903114	9.999e-05	2.47688e-06	4.28133e-06	5.46562e-05
LBH	11046	1.06109	953.189	509.475	4.71181e-22	rs11901428	-15558	2	30215974	A	G	375	443	0.325257	1	3.9567e-26	-0.258268	0.0233074	9.999e-05	3.30938e-20	1.19031e-19	5.37666e-05
LCLAT1	10896	1.04516	1037.8	515.71	6.6455e-31	rs829574	12267	2	30459494	A	G	285	325	0.23862	-1	2.63139e-36	0.484353	0.0360124	9.999e-05	4.0131e-29	2.10127e-28	4.68005e-05
YPEL5	10891	1.05316	980.669	512.801	9.76978e-07	rs1525063	335194	2	30482079	C	T	485	618	0.453745	-1	9.04596e-08	0.102446	0.0189355	0.00039996	0.000646538	0.000940389	5.08902e-05
CAPN13	10036	1.04126	995.897	517.828	9.50552e-10	rs4952181	28089	2	30779355	A	T	424	522	0.38326	-1	3.02011e-11	-0.181769	0.0268477	9.999e-05	5.24598e-07	9.45331e-07	4.81219e-05
GALNT14	9522	1.05083	847.501	510.683	1.35265e-05	rs2194448	297278	2	30841447	T	C	500	648	0.475771	1	1.93565e-06	-0.102437	0.0213122	0.00779922	0.0088809	0.0117324	5.84244e-05
CAPN14	8996	1.05594	846.984	519.947	1.54873e-22	rs6543617	20476	2	31197068	G	A	407	510	0.374449	1	3.34209e-26	-0.247885	0.0223338	9.999e-05	1.12414e-20	4.13228e-20	5.94756e-05
EHD3	8916	1.07843	714.642	503.09	1.13807e-08	rs144609065	273	2	31234288	G	GGGGACCCCGGCTT	384	465	0.34141	-1	3.13754e-10	-0.18832	0.0294351	9.999e-05	3.132e-06	5.36851e-06	7.59102e-05
XDH	8577	1.04998	724.205	513.309	5.78532e-35	rs62144965	-15197	2	31429941	G	A	147	155	0.113803	1	2.69021e-41	-0.537682	0.0370077	9.999e-05	1.10787e-33	7.01185e-33	6.81739e-05
SRD5A2	8051	1.07438	671.514	508.834	1.26077e-64	rs4952197	38909	2	31542061	G	A	215	244	0.179148	-1	3.06333e-77	0.524274	0.0242871	9.999e-05	2.34769e-66	4.20609e-65	7.97303e-05
DPY30	7400	1.03277	591.194	514.308	4.4908e-06	rs67550529	95278	2	31944496	C	T	253	284	0.208517	1	5.72396e-07	0.0970722	0.019207	0.00159984	0.00215229	0.00299744	7.8712e-05
SLC30A6	7423	1.05732	558.904	506.79	3.95391e-71	rs216538	-100580	2	32065262	C	G	506	670	0.491924	-1	2.20929e-85	0.418424	0.018107	9.999e-05	2.85434e-72	6.12497e-71	9.05465e-05
NLRC4	7370	1.06988	507.386	497.81	7.56199e-06	rs11676938	174788	2	32090954	C	T	411	521	0.382526	1	7.02603e-07	-0.124839	0.0249026	0.00129987	0.00251656	0.00348566	0.000103978
SPAST	7383	1.0478	529.816	503.299	7.70605e-36	rs2365558	47976	2	32111588	T	C	418	530	0.389134	1	3.80693e-43	0.295048	0.0197767	9.999e-05	1.13166e-34	7.45312e-34	9.24973e-05
YIPF4	7368	1.04383	585.835	516.262	8.24744e-10	rs212723	-35811	2	32242079	A	C	377	460	0.337739	-1	2.38537e-11	-0.144583	0.0212405	9.999e-05	2.50582e-07	4.60364e-07	8.25274e-05
TTC27	7984	1.04825	710.031	516.053	1.20857e-61	rs111896629	50460	2	32678481	A	G	167	187	0.137298	1	1.17569e-72	-0.621305	0.02998	9.999e-05	1.32704e-61	2.03328e-60	6.91276e-05
LTBP1	9861	1.05051	846.16	512.354	9.72698e-27	rs219204	77157	2	33024460	G	T	452	571	0.419236	1	1.4299e-31	0.419124	0.0338522	9.999e-05	5.49289e-25	2.43401e-24	5.84536e-05
RASGRP3	12168	1.05669	925.847	503.478	1.70922e-78	rs4077711	39521	2	33475871	C	A	389	464	0.340675	1	7.26099e-95	0.601764	0.0241931	9.999e-05	8.87751e-80	2.39707e-78	5.45469e-05
LOC100288911	11579	1.07557	800.211	502.285	1.81562e-08	rs114058609	246	2	36355323	A	C	38	38	0.0279001	1	5.34636e-10	0.823731	0.130534	9.999e-05	6.05315e-06	1.02011e-05	6.71679e-05
CRIM1	11577	1.04363	793.944	505.403	1.29223e-19	rs3770955	11900	2	36368128	T	A	454	579	0.42511	-1	2.1996e-23	-0.256342	0.0246794	9.999e-05	2.01999e-17	6.43541e-17	6.08549e-05
VIT	11308	1.0586	940.138	513.622	5.51115e-42	rs974966	124688	2	36821379	G	A	460	582	0.427313	1	1.28297e-49	-0.495585	0.0304969	9.999e-05	2.88276e-41	2.33443e-40	5.40622e-05
STRN	11293	1.0728	939.594	507.178	6.85132e-14	rs111911796	-20707	2	36987178	C	G	305	344	0.25257	1	1.9948e-16	0.144242	0.0170523	9.999e-05	1.12909e-11	2.67856e-11	5.66908e-05
HEATR5B	11033	1.06356	892.636	503.419	1.73869e-24	rs6709976	2975	2	37081369	C	T	95	100	0.0734214	-1	2.25989e-29	0.563837	0.0475157	9.999e-05	7.18027e-23	2.90037e-22	5.78866e-05
GPATCH11	11045	1.07163	960.865	508.55	2.32387e-30	rs3856499	13513	2	37097965	C	T	445	564	0.414706	-1	3.84759e-36	0.385806	0.0287632	9.999e-05	2.66705e-29	1.40554e-28	5.52244e-05
CEBPZ	11158	1.05747	966.458	508.834	8.25216e-64	rs3213745	28	2	37231568	A	G	367	428	0.314244	1	2.92102e-76	-0.603043	0.0281761	9.999e-05	2.73599e-64	4.5657e-63	5.23916e-05
NDUFAF7	11130	1.04588	1006.31	514.756	2.08545e-22	rs1056021	21474	2	37253106	G	A	316	358	0.262849	1	2.68689e-26	-0.409318	0.0368009	9.999e-05	2.85968e-20	1.03096e-19	4.83838e-05
CEBPZOS	11167	1.06157	983.059	510.251	3.86257e-13	rs3770766	65987	2	37262480	A	C	488	629	0.461821	1	1.93511e-15	-0.149359	0.0183068	9.999e-05	9.71966e-11	2.18446e-10	5.22163e-05
PRKD3	11169	1.05222	965.647	512.429	5.20442e-16	rs59635910	-10093	2	37327171	A	C	59	61	0.0447871	1	8.53922e-19	0.475604	0.0519882	9.999e-05	1.11954e-13	2.97022e-13	5.15181e-05
FEZ2	11587	1.03927	843.523	506.193	3.56604e-19	rs140653724	-760665	2	37358853	G	C	17	17	0.0124816	1	8.08205e-23	-1.29514	0.126478	9.999e-05	7.2662e-17	2.25603e-16	5.6426e-05
QPCT	11173	1.08174	909.365	503.18	5.66651e-10	rs6722596	19984	2	37364595	A	C	188	209	0.153451	1	8.37276e-12	0.260785	0.0374285	9.999e-05	1.52113e-07	2.83432e-07	6.02972e-05
CDC42EP3	11460	1.04651	956.068	512.861	1.83822e-14	rs17021296	-106553	2	37779087	G	A	85	89	0.0653451	1	6.11014e-17	-0.515026	0.059804	9.999e-05	5.44301e-12	1.31562e-11	5.10358e-05
RMDN2	10987	1.04937	856.959	511.399	3.74788e-06	rs61533771	45309	2	37970629	G	T	227	256	0.187959	1	4.28929e-07	0.180807	0.0353753	0.00169983	0.00236355	0.00328147	5.74944e-05
HNRNPLL	9851	1.09223	660.288	494.021	2.15068e-06	rs17412098	588468	2	38014567	T	C	127	135	0.0991189	1	1.36058e-07	-0.221743	0.0415778	0.0009999	0.000743488	0.00107607	8.58665e-05
SOS1	9794	1.04476	656.434	505.253	2.03745e-06	rs144744533	612858	2	38507604	A	G	26	26	0.0190896	1	1.75513e-07	0.364726	0.0690164	0.00069993	0.000974733	0.00139688	7.3887e-05
ATL2	10493	1.07387	807.496	505.045	8.12087e-12	rs4566347	-138209	2	38515498	T	C	391	479	0.351689	-1	5.47597e-14	0.208091	0.0270223	9.999e-05	1.57758e-09	3.31183e-09	6.61947e-05
LOC101929596	10000	1.05887	735.09	508.058	2.76201e-49	rs4566347	241	2	38515498	T	C	391	479	0.351689	-1	6.46493e-59	0.785342	0.0434045	9.999e-05	4.04111e-49	4.22667e-48	6.92037e-05
GALM	9846	1.04901	688.368	504.746	2.80579e-50	rs6732137	-5646	2	38660265	C	T	249	278	0.204112	1	1.7144e-60	0.598291	0.0325159	9.999e-05	9.70544e-50	1.02965e-48	7.14872e-05
TMEM178A	9880	1.04392	686.04	505.776	2.3281e-05	rs796646285	-948246	2	38717253	G	GA	61	62	0.0455213	1	3.31018e-06	-0.321329	0.0684555	0.0122988	0.0129594	0.0168615	7.04958e-05
DHX57	9691	1.06214	597.541	497.333	5.95949e-09	rs11885115	-34	2	38875912	A	G	77	79	0.0580029	1	1.12472e-10	0.211418	0.0322124	9.999e-05	1.58881e-06	2.78099e-06	8.60646e-05
ARHGEF33	9656	1.06622	596.669	496.065	5.54281e-25	rs3099950	-36947	2	38882417	A	G	108	113	0.0829662	1	2.14961e-30	-0.51487	0.0425262	9.999e-05	1.214e-23	5.08459e-23	8.73625e-05
MORN2	9581	1.06496	611.067	498.093	4.24042e-20	rs3099950	6454	2	38882417	A	G	108	113	0.0829662	1	2.69217e-24	0.288675	0.0271799	9.999e-05	2.10637e-18	7.02041e-18	8.495e-05
LOC728730	9978	1.05845	608.467	491.545	3.86923e-08	rs75125066	-218773	2	39218644	G	A	170	186	0.136564	1	8.8465e-10	-0.22992	0.0369232	9.999e-05	1.23078e-05	2.0308e-05	8.34866e-05
MAP4K3	9883	1.04576	609.61	497.78	1.5383e-10	rs7594145	114397	2	39322914	G	C	349	404	0.296623	-1	1.31303e-12	-0.148847	0.0205461	9.999e-05	4.38327e-08	8.42628e-08	7.98341e-05
GEMIN6	9712	1.0419	630.84	499.928	3.9955e-05	rs114244538	770900	2	39549086	A	G	46	46	0.0337739	1	5.58282e-06	-0.320435	0.0699319	0.0177982	0.0209426	0.0266861	7.61346e-05
CDKL4	9911	1.0515	608.365	496.691	3.52618e-05	rs114868726	-324257	2	39553788	C	A	75	77	0.0565345	1	4.46845e-06	0.470581	0.101636	0.0154985	0.0170208	0.0219017	8.15726e-05
THUMPD2	9921	1.03917	685.187	503.404	9.81173e-08	rs13393686	45621	2	39733654	T	C	124	133	0.0976505	1	4.28615e-09	0.236374	0.0396661	9.999e-05	4.53622e-05	7.19964e-05	6.94403e-05
LOC101929723	11043	1.03414	695.902	507.476	1.77708e-47	rs2276700	206	2	41933516	G	C	452	582	0.427941	-1	8.33875e-57	0.617541	0.0349271	9.999e-05	3.86403e-46	3.66771e-45	6.71895e-05
PKDCC	11234	1.05013	725.868	501.45	1.16577e-25	rs12623480	4805	2	42052827	C	T	265	296	0.217327	-1	6.56498e-31	0.624498	0.0510736	9.999e-05	6.47663e-24	2.745e-23	6.80523e-05
EML4	11333	1.06104	792.751	504.761	3.85103e-11	rs2719152	-40017	2	42129322	G	C	343	407	0.298825	1	3.52339e-13	-0.153023	0.0205783	9.999e-05	1.0334e-08	2.0668e-08	6.46364e-05
COX7A2L	11125	1.08111	743.66	494.752	7.31046e-72	rs6736087	48903	2	42312312	C	A	454	564	0.414097	1	2.54821e-88	-0.536022	0.0226594	9.999e-05	1.52211e-74	3.5284e-73	7.35822e-05
KCNG3	10793	1.05876	817.5	504.433	3.57088e-25	rs4952815	1915	2	42492181	C	T	352	408	0.299559	-1	3.78754e-30	0.438219	0.0363685	9.999e-05	1.54389e-23	6.42992e-23	6.22051e-05
HAAO	10163	1.04748	760.707	502.956	4.74656e-32	rs6743490	54134	2	42738476	T	C	460	585	0.429515	-1	1.41685e-38	0.5025	0.036033	9.999e-05	1.57787e-30	8.74553e-30	6.43541e-05
OXER1	10183	1.05318	744.029	500.853	2.89787e-11	rs6743490	25784	2	42738476	T	C	460	585	0.429515	-1	2.02067e-13	0.285994	0.0380517	9.999e-05	8.23755e-09	1.66077e-08	6.70793e-05
LINC01126	9875	1.05792	759.566	505.686	6.26381e-08	rs72875566	-313	2	43226899	C	G	212	237	0.174009	1	2.70719e-09	0.29364	0.0486309	9.999e-05	2.6058e-05	4.20154e-05	6.67616e-05
THADA	9871	1.0484	779.57	508.132	1.12561e-15	rs7570242	117182	2	43478863	C	T	206	220	0.161527	1	1.54006e-18	0.180708	0.0199113	9.999e-05	2.24154e-13	5.8486e-13	6.29938e-05
PLEKHH2	10207	1.05053	757.218	503.21	2.95667e-27	rs12104440	9438	2	43646739	C	T	445	563	0.413363	-1	9.64998e-33	0.287092	0.0226951	9.999e-05	1.39789e-25	6.35805e-25	6.53235e-05
C1GALT1C1L	10240	1.05967	746.497	500.331	7.69643e-09	rs12991195	9858	2	43666463	T	C	389	487	0.358088	1	1.74381e-10	0.152632	0.0235073	9.999e-05	2.72372e-06	4.69229e-06	6.83285e-05
LRPPRC	10081	1.06259	685.088	493.365	4.67806e-37	rs3839036	99471	2	43896533	T	TC	474	608	0.446402	-1	1.74122e-45	0.405071	0.0262933	9.999e-05	2.49605e-36	1.72526e-35	7.51797e-05
SLC3A1	10290	1.0621	831.094	509.982	1.20629e-05	rs7601979	-113910	2	44161549	A	C	418	532	0.390602	-1	1.66192e-06	-0.234022	0.0483709	0.0059994	0.00729144	0.00970787	6.18723e-05
PPM1B	10117	1.07619	726.54	498.183	4.96414e-15	rs59123174	-4218	2	44164586	A	G	39	39	0.0286344	1	4.33058e-18	-0.519971	0.0581155	9.999e-05	4.68325e-13	1.20152e-12	7.41272e-05
PREPL	10389	1.0609	830.262	506.089	9.67495e-08	rs72802996	43702	2	44318159	T	C	103	108	0.0792952	1	4.63036e-09	0.181409	0.0305108	9.999e-05	4.4034e-05	6.99535e-05	6.16876e-05
CAMKMT	10423	1.06321	852.96	506.193	2.95466e-15	rs4953108	215451	2	44577356	C	T	391	477	0.35022	-1	4.23775e-18	-0.395863	0.044231	9.999e-05	4.53035e-13	1.163e-12	6.05088e-05
SIX3	10255	1.05289	1068.22	516.799	2.83984e-20	rs698846	-115979	2	44825920	G	A	211	221	0.162261	1	1.1122e-23	-0.36404	0.0347923	9.999e-05	3.96494e-18	1.3054e-17	4.66769e-05
SIX3-AS1	10241	1.0461	1080.97	519.35	1.38277e-09	rs1561227	3627	2	44938250	T	C	411	501	0.367841	-1	5.00714e-11	-0.156525	0.0233921	9.999e-05	7.8934e-07	1.40736e-06	4.5076e-05
SIX2	10273	1.0565	1090.93	516.486	3.1184e-05	rs72872522	-170906	2	45180308	T	C	46	46	0.0337739	1	5.89738e-06	-0.269563	0.0589823	0.0256974	0.0269403	0.0338927	4.62636e-05
LINC01121	10029	1.05734	1092.05	518.455	7.31745e-08	rs76593962	35061	2	45219879	C	T	55	56	0.041116	1	5.08522e-09	-0.662851	0.111789	9.999e-05	4.53579e-05	7.19963e-05	4.63464e-05
SRBD1	10357	1.07053	1135.95	511.832	5.58063e-28	rs2113408	262327	2	45348966	G	A	509	668	0.490455	-1	4.41303e-33	-0.310847	0.0244235	9.999e-05	1.20708e-26	5.73195e-26	4.65452e-05
EPAS1	10605	1.02832	1233.5	523.273	1.02499e-09	rs11676347	-218316	2	46079087	T	G	359	423	0.310573	1	4.1705e-11	-0.0908882	0.013525	9.999e-05	8.50247e-07	1.51311e-06	3.71431e-05
PRKCE	10266	1.04015	1380.24	528.121	6.60959e-11	rs34496377	428025	2	46079930	A	G	359	424	0.311307	1	2.16583e-12	-0.185972	0.0259355	9.999e-05	4.6759e-08	8.98173e-08	3.45898e-05
ATP6V1E2	10731	1.06269	1288.33	523.721	1.05776e-32	rs112634955	-5314	2	46525270	T	C	241	280	0.205882	1	7.1425e-38	-0.552604	0.0400642	9.999e-05	2.05435e-31	1.18051e-30	3.99927e-05
RHOQ	10707	1.05448	1159.99	513.965	1.32551e-10	rs3754552	-666	2	46542063	C	T	230	256	0.187959	-1	2.4701e-12	-0.19434	0.0271764	9.999e-05	6.38626e-08	1.21656e-07	4.32152e-05
PIGF	10678	1.06964	1173.42	511.459	2.10432e-31	rs13413254	41316	2	46575795	T	A	420	524	0.384728	1	3.43844e-37	0.317351	0.0232595	9.999e-05	2.86151e-30	1.56867e-29	4.49276e-05
CRIPT	10737	1.06135	1263.15	518.634	9.6942e-47	rs12105006	18274	2	46635447	C	T	331	381	0.279736	1	9.39528e-55	0.4044	0.0234072	9.999e-05	2.77693e-46	2.64764e-45	4.06087e-05
MCFD2	10462	1.05319	1096.95	512.936	5.56783e-40	rs35433380	32043	2	46909811	T	G	343	399	0.292952	1	2.69211e-47	-0.39711	0.0251683	9.999e-05	7.07362e-39	5.29062e-38	4.55005e-05
TTC7A	10429	1.06268	1107.12	513.264	9.68032e-12	rs736377	82622	2	46998752	T	C	248	282	0.207048	-1	1.06963e-13	0.226662	0.0297989	9.999e-05	3.2997e-09	6.80057e-09	4.65367e-05
CALM2	10224	1.04451	1035.54	519.052	7.30367e-08	rs12991318	12514	2	47164421	A	G	340	408	0.304478	-1	5.17752e-09	-0.11191	0.0188834	9.999e-05	4.86219e-05	7.70552e-05	4.67986e-05
LOC101927043	10188	1.02736	1039.18	522.706	2.64656e-05	rs6745562	17053	2	47328020	C	G	373	452	0.331865	1	5.53847e-06	-0.217589	0.0474688	0.0225977	0.0242955	0.0307196	4.39396e-05
EPCAM	9821	1.05857	825.9	509.445	2.99256e-12	rs61665306	3395	2	47372544	T	C	32	33	0.0242291	1	2.12837e-14	-0.574824	0.0733914	9.999e-05	7.54544e-10	1.61243e-09	6.15334e-05
MSH2	9739	1.07784	816.035	505.477	2.04786e-18	rs2303425	6	2	47403074	C	T	130	142	0.104258	1	6.21258e-22	0.362549	0.0362293	9.999e-05	1.14191e-16	3.50809e-16	6.63523e-05
MSH6	9757	1.05482	790.386	507.387	4.06294e-81	rs3136235	836	2	47783919	A	G	165	175	0.129056	1	2.62284e-97	1.06299	0.0419695	9.999e-05	1.76972e-82	5.09333e-81	6.34949e-05
FBXO11	9713	1.0751	760.727	500.54	1.38838e-20	rs4583515	-44556	2	47950348	G	A	498	673	0.494126	1	8.9168e-25	0.215701	0.020079	9.999e-05	5.42279e-19	1.85343e-18	7.05459e-05
FOXN2	9577	1.04686	726.041	508.64	1.28923e-06	rs17037298	50406	2	48365063	C	T	147	154	0.113069	1	1.11641e-07	-0.163852	0.0305088	0.00059994	0.000661081	0.000960967	6.72843e-05
PPP1R21	9755	1.06956	687.116	499.376	1.0059e-63	rs77272589	14088	2	48454858	C	G	73	77	0.0565345	1	1.44771e-77	-1.32182	0.0610609	9.999e-05	4.37862e-65	7.55855e-64	7.6702e-05
STON1	9799	1.06376	715.631	504.746	2.14047e-16	rs55767213	-2149	2	48528021	C	T	253	286	0.209985	1	1.59558e-19	0.418962	0.0447958	9.999e-05	2.26938e-14	6.21735e-14	7.2251e-05
NRXN1	9943	1.06721	598.475	490.978	1.11604e-05	rs12620250	910315	2	50122220	A	G	185	199	0.146109	1	9.50948e-07	0.242992	0.0490678	0.00409959	0.00461422	0.00625783	8.73836e-05
PSME4	10485	1.07132	729.897	501.315	8.78341e-10	rs116711105	595688	2	53375151	T	C	15	15	0.0110132	1	1.30439e-11	-0.646606	0.0937121	9.999e-05	2.24623e-07	4.13967e-07	7.26244e-05
CHAC2	10594	1.06282	654.396	495.766	3.56395e-06	rs13397311	-4398	2	53763395	T	C	290	337	0.24743	1	2.65551e-07	0.192719	0.0370269	0.00079992	0.0015482	0.00218164	7.87655e-05
GPR75	10475	1.04407	714.817	503.061	2.05536e-08	rs805371	2924	2	53857108	T	C	111	115	0.0846834	1	6.40333e-10	0.326949	0.0520564	9.999e-05	8.82545e-06	1.47146e-05	6.76927e-05
ERLEC1	10534	1.05205	696.711	502.091	1.92766e-05	rs17045436	162146	2	53949078	A	C	17	17	0.0124816	1	2.42613e-06	-0.364877	0.0766642	0.00929907	0.0104174	0.0136753	7.13621e-05
ACYP2	10202	1.07249	696.217	497.78	1.05055e-35	rs6751105	13940	2	54129214	C	T	512	666	0.488987	1	1.93285e-43	-0.458468	0.0306042	9.999e-05	3.31528e-35	2.21861e-34	7.64291e-05
C2orf73	9741	1.05002	647.345	501.256	3.66121e-114	rs12713256	9518	2	54340453	A	G	379	442	0.324523	-1	9.57917e-139	0.85899	0.0258994	9.999e-05	6.78073e-117	6.34781e-115	7.6278e-05
SPTBN1	9480	1.0459	568.912	495.155	1.54136e-50	rs10170646	116151	2	54572469	C	T	455	588	0.431718	1	5.96783e-62	0.350265	0.0187487	9.999e-05	5.94554e-50	6.35509e-49	8.55856e-05
RTN4	9416	1.06773	536.847	493.902	8.01081e-53	rs11125550	95702	2	54954895	C	T	408	481	0.353676	1	6.29755e-65	-0.467786	0.0242946	9.999e-05	1.89117e-53	2.21151e-52	9.75807e-05
CLHC1	9442	1.05604	552.748	495.408	4.27647e-14	rs138994967	48571	2	55183991	C	G	19	19	0.0139501	1	4.94424e-17	-0.588061	0.0680698	9.999e-05	5.85345e-12	1.41082e-11	9.11629e-05
MTIF2	9358	1.07443	586.287	499.451	5.79312e-08	rs7608709	5784	2	55263463	C	T	119	127	0.0932452	1	1.96179e-09	-0.274808	0.0451022	9.999e-05	1.52753e-05	2.50275e-05	9.13341e-05
PRORSD1P	9294	1.05749	571.053	495.692	7.17541e-25	rs111606289	22	2	55282342	G	A	34	34	0.0249633	1	2.81007e-30	1.06045	0.0877871	9.999e-05	2.35434e-23	9.71971e-23	8.86708e-05
CCDC88A	9296	1.03705	586.599	501.032	3.79505e-09	rs7572492	7023	2	55412897	A	G	295	330	0.242291	1	7.61027e-11	0.188247	0.0284132	9.999e-05	1.35254e-06	2.37843e-06	8.05177e-05
CFAP36	9560	1.04205	609.037	505.432	1.17129e-07	rs12477429	3516	2	55523112	A	G	258	293	0.215441	-1	5.69502e-09	-0.0992497	0.0167941	9.999e-05	4.68806e-05	7.43717e-05	7.89006e-05
PPP4R3B	9682	1.05826	592.51	498.317	7.06164e-27	rs3828238	1114	2	55616610	C	A	238	270	0.198238	1	1.38778e-32	0.20596	0.0163281	9.999e-05	1.77193e-25	8.0165e-25	8.56804e-05
PNPT1	9960	1.06174	612.872	499.391	5.25411e-34	rs782606	34442	2	55659467	C	T	501	652	0.478708	1	3.14449e-41	-0.326636	0.0225041	9.999e-05	4.10558e-33	2.54274e-32	8.38005e-05
EFEMP1	10240	1.06818	561.514	498.958	1.99377e-32	rs6761893	32192	2	55891970	T	A	502	654	0.480176	1	2.48322e-39	0.344724	0.0244331	9.999e-05	1.15378e-31	6.69782e-31	9.34327e-05
LOC100129434	10452	1.07617	535.104	494.17	6.15335e-10	rs10865295	-357432	2	56543201	T	C	431	543	0.398678	-1	6.00039e-12	0.215918	0.0307663	9.999e-05	1.02105e-07	1.92058e-07	0.000100637
CCDC85A	10484	1.05579	594.532	507.088	1.00561e-10	rs12615634	435429	2	56619553	G	A	496	641	0.470631	-1	1.2625e-12	0.205902	0.028399	9.999e-05	2.30667e-08	4.50959e-08	8.46854e-05
VRK2	8876	1.07408	429.114	491.739	4.13264e-06	rs2118898	187514	2	58095166	C	T	400	484	0.35536	1	2.84859e-07	-0.117258	0.0225878	0.00069993	0.00107218	0.00153266	0.00012464
FANCL	8650	1.05768	521.936	505.835	3.90726e-07	rs6741175	-13619	2	58254998	G	C	112	116	0.0852941	1	2.45549e-08	-0.208982	0.0369848	0.00019998	0.000121769	0.00018779	9.7076e-05
BCL11A	7643	1.05994	676.959	510.37	9.44751e-19	rs45595933	24869	2	60528628	A	G	152	161	0.118209	1	3.86294e-22	0.3473	0.0345171	9.999e-05	7.64881e-17	2.37162e-16	7.54146e-05
REL	7350	1.07507	577.939	509.341	6.17171e-06	rs6706689	62414	2	60943910	G	A	473	618	0.453745	1	7.36705e-07	0.0802538	0.0160392	0.00159984	0.00225534	0.00313558	9.28463e-05
PUS10	7273	1.09887	585.044	509.937	5.93129e-07	rs201406960	-57913	2	61076142	T	TGCCACCATG	52	57	0.0418502	1	4.59405e-08	0.349113	0.0630604	0.00019998	0.000150922	0.000231096	9.89548e-05
PEX13	7105	1.05509	578.679	513.935	3.11406e-06	rs1665279	97230	2	61114908	T	C	500	670	0.491924	-1	3.67891e-07	-0.112353	0.0218531	0.00089991	0.00124069	0.00176392	8.68009e-05
KIAA1841	6983	1.05285	543.339	511.563	3.92115e-09	rs2049747	71147	2	61137019	A	G	392	485	0.356094	1	1.23635e-10	-0.136261	0.0208091	9.999e-05	1.04389e-06	1.84788e-06	9.17515e-05
LOC339803	6875	1.04675	494.183	508.028	1.46037e-39	rs75422967	673	2	61144301	CT	C	408	507	0.372247	-1	3.11286e-47	0.464061	0.0294356	9.999e-05	1.44521e-38	1.0678e-37	9.88123e-05
C2orf74	6872	1.05791	514.963	508.983	4.83068e-144	rs3213944	54	2	61145163	G	C	403	501	0.367841	1	1.57028e-172	1.0537	0.0263772	9.999e-05	1.74897e-149	5.73057e-147	9.84661e-05
AHSA2	6834	1.0411	481.959	507.774	2.32598e-18	rs777591	13061	2	61190482	G	A	423	525	0.385463	-1	8.94902e-22	-0.116157	0.0116565	9.999e-05	2.67559e-16	8.0713e-16	9.93773e-05
USP34	6817	1.04258	535.052	518.306	1.6783e-11	rs811372	268280	2	61202433	C	T	492	642	0.471366	1	2.68526e-13	-0.107832	0.0144253	9.999e-05	4.00474e-09	8.21488e-09	8.99733e-05
XPO1	6858	1.05226	532.473	510.832	1.34711e-07	rs4444511	-133135	2	61671417	T	C	299	349	0.256241	1	8.09e-09	-0.0992572	0.0169717	9.999e-05	4.25758e-05	6.77001e-05	9.34374e-05
FAM161A	6859	1.0759	491.368	501.867	1.36968e-37	rs7600999	-6683	2	61860825	A	G	40	42	0.0308824	-1	2.15524e-45	-0.615996	0.0400343	9.999e-05	1.65876e-37	1.18898e-36	0.000109497
CCT4	6805	1.04706	513.972	509.908	1.04161e-10	rs41281525	29	2	61888641	A	G	163	173	0.127019	1	1.5177e-12	0.207128	0.0286754	9.999e-05	2.38517e-08	4.65664e-08	9.51086e-05
COMMD1	6767	1.06149	528.632	510.803	6.63006e-05	rs66566434	60797	2	61966466	G	A	157	166	0.12188	1	1.28127e-05	0.187267	0.0425674	0.0239976	0.0272648	0.0342706	9.70723e-05
B3GNT2	6393	1.06462	467.233	502.911	1.17901e-06	rs11681733	147854	2	62343982	T	C	269	305	0.223935	1	8.49044e-08	-0.128074	0.0236206	0.00029997	0.00032955	0.000491025	0.000110973
EHBP1	6213	1.059	420.093	498.362	2.6007e-11	rs4286259	-168373	2	62505479	C	G	249	278	0.204412	-1	1.54309e-13	-0.263634	0.0348981	9.999e-05	3.60912e-09	7.42301e-09	0.00012114
TMEM17	6385	1.05187	468.175	505.239	2.63939e-18	rs11676567	350	2	62506118	T	C	425	536	0.393539	1	8.25404e-22	-0.223999	0.0224577	9.999e-05	2.03617e-16	6.1829e-16	0.000106129
OTX1	6012	1.06587	428.36	506.387	3.03151e-06	rs137907756	-504092	2	62545966	C	CAG	69	70	0.051395	1	2.91713e-07	-0.264979	0.0510893	0.00059994	0.000813535	0.00117337	0.000121543
WDPCP	6140	1.04857	395.39	497.512	9.47697e-08	rs12713485	259831	2	63328901	G	T	462	591	0.434559	-1	3.32995e-09	-0.121251	0.0201996	9.999e-05	2.23615e-05	3.62818e-05	0.000124266
VPS54	6652	1.05534	546.11	513.592	3.20086e-06	rs80117888	197980	2	63821099	A	G	32	33	0.0242291	1	3.7666e-07	-0.356294	0.0693631	0.00119988	0.00119948	0.00170776	9.20543e-05
MDH1	6040	1.0391	360.456	503.404	1.76403e-10	rs71422399	398133	2	63986743	T	C	234	269	0.197504	1	2.06393e-12	0.228937	0.0318955	9.999e-05	3.27026e-08	6.33023e-08	0.000131959
UGP2	6415	1.03616	479.992	512.205	6.64124e-08	rs10186026	231039	2	64072004	A	G	123	128	0.0939794	1	3.65776e-09	0.178272	0.0297792	9.999e-05	2.15804e-05	3.50545e-05	9.80962e-05
LOC100507006	7710	1.05316	631.393	512.19	4.86831e-17	rs1025209	23524	2	64251926	A	G	308	352	0.258443	1	4.99373e-20	0.269089	0.0283479	9.999e-05	5.74459e-15	1.62477e-14	7.90395e-05
LGALSL	7942	1.0429	702.621	518.037	7.11691e-11	rs13402603	-306	2	64453888	C	T	182	193	0.141703	1	1.4476e-12	-0.232919	0.0322149	9.999e-05	2.38622e-08	4.65816e-08	6.85921e-05
LOC339807	8354	1.05808	771.565	517.814	4.92316e-54	rs6546090	5537	2	64612850	T	G	74	76	0.0558003	1	1.9346e-63	1.52186	0.0802282	9.999e-05	4.36701e-54	5.2068e-53	6.57586e-05
PELI1	7409	1.06136	574.699	507.312	1.31097e-06	rs35636928	-571349	2	64715819	C	T	171	183	0.134361	1	1.09639e-07	-0.154542	0.028757	0.00039996	0.000471478	0.000694299	8.92533e-05
SLC1A4	9310	1.0591	874.407	513.607	1.05052e-18	rs139949508	3328	2	64991774	C	G	70	72	0.0528634	1	5.90491e-22	0.443321	0.044275	9.999e-05	1.15651e-16	3.55166e-16	5.82231e-05
CEP68	9328	1.04783	905.947	517.5	3.89235e-08	rs10605604	-6130	2	65050232	C	CATTT	407	507	0.372794	1	2.34404e-09	-0.109398	0.0180443	9.999e-05	2.11464e-05	3.43758e-05	5.41019e-05
ACTR2	9486	1.06243	1001.61	525.555	3.93985e-30	rs72822411	44638	2	65272334	A	G	253	288	0.211454	1	9.26145e-35	0.184891	0.0141074	9.999e-05	8.62384e-29	4.45251e-28	5.13959e-05
SPRED2	9418	1.04629	1006.7	527.823	6.89233e-15	rs840950	-59160	2	65491681	G	C	451	564	0.414097	-1	5.38094e-17	0.249153	0.0288765	9.999e-05	2.07003e-12	5.13081e-12	4.84328e-05
RAB1A	9279	1.05025	898.633	518.768	1.52558e-05	rs749567166	-472085	2	65602385	T	C	17	17	0.0124816	1	2.67849e-06	-0.297743	0.0628329	0.00819918	0.010735	0.0140792	5.49921e-05
MEIS1	9298	1.04026	945.288	523.78	2.57338e-07	rs150079230	-448377	2	65987024	A	AAAACAAAC	237	259	0.190162	1	2.61964e-08	-0.201288	0.0356972	0.00029997	0.000170967	0.000260549	5.05239e-05
MEIS1-AS3	9309	1.05559	950.051	521.856	7.49157e-42	rs11126078	4199	2	66429270	C	T	387	458	0.33627	-1	1.04651e-48	-0.75518	0.0470059	9.999e-05	5.26314e-41	4.22988e-40	5.29615e-05
ETAA1	9566	1.0627	881.062	518.261	3.63229e-28	rs146006356	-1633	2	67395678	TTC	T	210	239	0.175477	-1	6.52957e-33	-0.314664	0.0247989	9.999e-05	9.06236e-27	4.32869e-26	5.84799e-05
C1D	10304	1.05888	826.195	512.264	8.35751e-13	rs17034890	4124	2	68058902	G	T	80	83	0.0609398	1	5.49798e-15	0.463924	0.0578617	9.999e-05	1.94311e-10	4.30181e-10	6.15752e-05
PPP3R1	10395	1.03374	892.793	519.932	1.89347e-11	rs1135547	120144	2	68132374	T	C	335	380	0.279001	1	3.36781e-13	-0.124785	0.0167663	9.999e-05	9.10881e-09	1.83057e-08	5.22997e-05
WDR92	10338	1.05315	865.171	515.352	9.77655e-18	rs77815959	22730	2	68134829	G	T	15	15	0.0110132	1	9.69899e-21	0.840266	0.0867424	9.999e-05	1.47653e-15	4.29376e-15	5.76815e-05
PNO1	10398	1.07902	838.458	509.371	3.85364e-31	rs930653	79265	2	68237139	T	A	344	392	0.287812	-1	5.07751e-37	0.407465	0.0299457	9.999e-05	2.09771e-30	1.15591e-29	6.48249e-05
CNRIP1	10307	1.06732	820.179	510.445	5.59125e-10	rs7578047	-32749	2	68352799	G	A	300	340	0.249633	1	1.15698e-11	-0.280562	0.0405537	9.999e-05	1.66618e-07	3.09781e-07	6.37876e-05
FBXO48	10040	1.06923	840.395	512.98	2.45447e-08	rs144241874	-37371	2	68504628	C	CA	111	115	0.0844347	1	1.15448e-09	-0.375467	0.060731	9.999e-05	9.47803e-06	1.57748e-05	6.26455e-05
ARHGAP25	9802	1.05871	784.349	512.339	1.24652e-12	rs12479185	-54905	2	68679877	G	A	401	478	0.350954	1	8.88483e-15	0.119764	0.0150601	9.999e-05	2.81827e-10	6.17988e-10	6.48232e-05
ANTXR1	9290	1.04659	690.071	512.578	4.84229e-40	rs11887395	30649	2	69043794	A	G	375	458	0.33627	1	2.11857e-47	-0.459316	0.0290716	9.999e-05	6.54248e-39	4.90197e-38	7.07262e-05
GFPT1	9172	1.06804	628.11	506.447	1.11018e-40	rs77753566	61934	2	69325319	T	G	143	156	0.114537	1	1.00475e-48	-0.36887	0.0229551	9.999e-05	2.00591e-40	1.57642e-39	8.34889e-05
NFU1	9089	1.08362	580.267	496.244	1.25416e-24	rs74637005	14029	2	69423598	A	G	24	24	0.0176211	1	6.00754e-30	-1.18734	0.0989265	9.999e-05	1.19721e-23	5.01551e-23	9.5063e-05
AAK1	9015	1.04465	721.552	522.587	1.81356e-80	rs10865378	57263	2	69586581	T	G	488	623	0.457416	-1	9.01516e-94	-0.53929	0.0218603	9.999e-05	4.73674e-81	1.3187e-79	6.71941e-05
GMCL1	9425	1.05808	766.316	514.606	1.76073e-27	rs10167142	5541	2	69835228	C	T	386	471	0.345815	-1	2.54657e-32	0.313245	0.0249528	9.999e-05	5.40235e-26	2.50055e-25	6.6209e-05
ANXA4	9404	1.0681	712.783	505.776	2.11631e-26	rs17263534	102177	2	69844173	C	T	219	236	0.173275	1	1.49106e-31	-0.341379	0.0275822	9.999e-05	4.08501e-25	1.82105e-24	7.35864e-05
SNRNP27	9506	1.0427	775.657	516.948	3.37371e-16	rs1048130	10508	2	69904452	A	G	214	239	0.175477	1	7.24691e-19	-0.271269	0.0295872	9.999e-05	7.45401e-14	1.99218e-13	6.20912e-05
ASPRV1	9446	1.05515	758.336	512.533	1.53648e-10	rs28374750	-104099	2	70066363	T	C	184	199	0.146539	1	2.74497e-12	-0.368906	0.0517014	9.999e-05	4.71458e-08	9.05093e-08	6.62517e-05
MXD1	9471	1.05151	692.291	506.79	1.74813e-05	rs7589221	170879	2	70085921	C	T	63	64	0.0469897	1	2.40308e-06	-0.169358	0.0355689	0.00829917	0.0093675	0.0123503	7.16868e-05
PCBP1-AS1	9436	1.06018	735.332	510.221	2.42764e-18	rs76346502	-6440	2	70093454	A	G	178	193	0.141703	1	1.17711e-21	-0.49129	0.0494591	9.999e-05	2.25212e-16	6.82648e-16	6.9484e-05
TIA1	9434	1.07515	760.387	509.758	3.80657e-07	rs149934017	65027	2	70183619	T	C	32	32	0.0235294	1	2.69293e-08	-0.246212	0.043703	9.999e-05	0.000151724	0.000232199	7.05889e-05
SNRPG	9397	1.05633	704.846	504.97	3.83613e-05	rs112833123	108002	2	70185734	T	C	136	148	0.108664	1	5.92117e-06	0.151806	0.0332226	0.0190981	0.0212273	0.0270408	7.1562e-05
C2orf42	9304	1.04631	769.19	515.651	9.70443e-19	rs72902427	111	2	70190907	G	T	145	156	0.114706	1	6.47488e-22	-0.329023	0.0328948	9.999e-05	1.45754e-16	4.45365e-16	6.33912e-05
FAM136A	9418	1.06238	829.329	522.304	7.76103e-33	rs2706770	57320	2	70244767	G	A	425	531	0.391016	-1	3.96742e-38	-0.414133	0.0299045	9.999e-05	9.45629e-32	5.51013e-31	6.20617e-05
PCYOX1	9400	1.0537	731.926	509.326	1.73906e-35	rs75553583	50205	2	70308305	A	G	69	71	0.0521292	1	3.12266e-42	0.618624	0.0420067	9.999e-05	2.40831e-34	1.56315e-33	6.8308e-05
PCBP1	9277	1.07231	723.818	505.597	4.64273e-05	rs10180712	296117	2	70383571	T	C	257	279	0.204846	1	7.54281e-06	0.0847519	0.0187644	0.0207979	0.0250232	0.0315928	7.34717e-05
TGFA	9461	1.03979	796.252	520.29	1.0046e-09	rs11466192	1355	2	70552659	T	G	241	263	0.193098	1	3.58534e-11	-0.179162	0.0265676	9.999e-05	4.49697e-07	8.13197e-07	5.98829e-05
CLEC4F	9561	1.05896	866.614	512.026	8.77944e-15	rs78024150	10151	2	70810448	A	G	96	101	0.0742647	1	2.39248e-17	0.562819	0.0644563	9.999e-05	1.6384e-12	4.08533e-12	5.87192e-05
CD207	9535	1.0512	945.822	519.857	6.2405e-09	rs17006471	-5671	2	70841493	C	T	507	678	0.497797	1	2.98797e-10	-0.215295	0.0336096	9.999e-05	3.11562e-06	5.34205e-06	5.24169e-05
ATP6V1B1	9604	1.06002	915.73	512.876	7.22968e-30	rs35691004	1596	2	70937465	A	G	308	365	0.267988	1	2.9005e-35	0.3784	0.0286265	9.999e-05	1.72997e-28	8.80383e-28	5.57668e-05
ANKRD53	9555	1.06118	959.079	515.964	1.21016e-19	rs6734489	12045	2	70990491	A	G	228	251	0.184288	1	5.68496e-23	0.381757	0.0371362	9.999e-05	1.19694e-17	3.85728e-17	5.34524e-05
TEX261	9555	1.05574	948.497	517.799	2.68635e-61	rs4852738	3887	2	70990983	T	C	483	621	0.455947	1	5.22731e-72	0.509382	0.0247254	9.999e-05	1.53204e-61	2.34107e-60	5.30749e-05
OR7E91P	9606	1.05299	927.157	513.264	5.96791e-28	rs379526	1617	2	71025693	C	T	431	547	0.401615	-1	5.84856e-33	-0.399346	0.0314458	9.999e-05	2.80281e-26	1.31229e-25	5.37964e-05
NAGK	9674	1.06672	1108.66	524.839	2.77792e-87	rs11680831	-2887	2	71065392	C	T	470	616	0.452276	1	2.61788e-101	-0.528308	0.020263	9.999e-05	8.00941e-90	2.90969e-88	4.70973e-05
ADD2	9617	1.05497	907.234	519.783	4.6256e-05	rs6740969	-354127	2	71122369	A	G	133	146	0.107195	-1	1.00028e-05	-0.281055	0.0630952	0.029697	0.0336798	0.0419402	5.53454e-05
MCEE	9796	1.04604	973.855	514.323	8.17932e-18	rs149772059	7544	2	71122719	C	T	51	54	0.0396476	1	7.18628e-21	0.580998	0.0597599	9.999e-05	1.75138e-15	5.07311e-15	5.00235e-05
MPHOSPH10	9879	1.07802	910.339	504.179	2.30945e-08	rs10189836	319	2	71130634	G	A	28	30	0.0220264	1	7.69742e-10	0.552695	0.0884293	9.999e-05	8.76244e-06	1.46166e-05	5.95139e-05
PAIP2B	9876	1.05712	1007.64	514.025	1.58758e-22	rs57195804	-30100	2	71257202	C	A	180	197	0.14464	1	1.79286e-26	0.22601	0.0202412	9.999e-05	1.317e-20	4.82768e-20	5.01916e-05
ZNF638	9787	1.04129	1088.99	524.899	1.59247e-07	rs67817805	54592	2	71386348	G	A	482	631	0.463289	1	1.55404e-08	-0.104438	0.0182179	9.999e-05	0.000119111	0.000183824	4.40129e-05
DYSF	9507	1.08596	885.248	503.941	8.16966e-08	rs6717013	-66311	2	71387313	A	G	433	542	0.397944	1	3.50213e-09	0.126915	0.0211739	9.999e-05	3.06572e-05	4.92446e-05	6.27836e-05
SPR	6562	1.0448	466.249	510.37	1.08033e-42	rs1876487	-161	2	72887223	C	A	504	671	0.492658	-1	9.04737e-51	-0.441923	0.0268115	9.999e-05	8.57038e-42	7.10224e-41	0.000104037
CCT7	6452	1.02848	454.456	512.175	1.22823e-06	rs62148128	-261266	2	72972971	A	G	31	31	0.0227941	1	1.16552e-07	-0.280997	0.0524003	0.00019998	0.00044533	0.000657271	0.000100866
SFXN5	6634	1.04414	470.549	512.667	5.92815e-05	rs116086873	36752	2	73035083	C	T	16	16	0.0117474	1	1.16399e-05	0.602194	0.136219	0.0212979	0.023035	0.0292017	0.000102854
RAB11FIP5	6566	1.05267	474.421	512.816	1.60224e-15	rs184225433	124	2	73112893	T	C	46	47	0.0345081	1	3.35006e-18	-0.510158	0.0568154	9.999e-05	1.70809e-13	4.48696e-13	0.000105015
FBXO41	6438	1.03442	438.444	508.401	6.3668e-10	rs526106	4143	2	73265486	T	A	359	417	0.306167	1	1.22971e-11	-0.23866	0.0345436	9.999e-05	1.63601e-07	3.04338e-07	0.000106744
ALMS1	6536	1.05179	481.672	511.235	6.78298e-45	rs10190219	45444	2	73431203	T	C	351	406	0.298091	1	2.56691e-53	-0.279849	0.0164696	9.999e-05	2.26945e-44	2.03832e-43	0.000103127
ALMS1P	6527	1.07082	466.395	504.716	1.44689e-20	rs10178409	-16540	2	73628380	T	G	311	351	0.257709	1	1.45759e-24	0.361216	0.0337945	9.999e-05	3.97632e-19	1.3648e-18	0.000113464
TPRKB	6652	1.04824	511.887	515.322	1.51665e-25	rs4852978	21406	2	73715983	A	G	440	555	0.407489	-1	5.49976e-30	0.276876	0.0230513	9.999e-05	6.52131e-24	2.76256e-23	9.58801e-05
STAMBP	6961	1.07046	518.69	509.564	1.37273e-43	rs17009428	41006	2	73869923	C	T	203	232	0.170338	1	6.38916e-52	0.574798	0.0343914	9.999e-05	1.02353e-43	9.05917e-43	0.000101906
ACTG2	7100	1.05982	557.894	509.624	2.45255e-09	rs35526689	11701	2	73904668	A	T	489	636	0.46696	-1	6.51265e-11	0.300152	0.0451359	9.999e-05	5.94179e-07	1.06744e-06	9.14713e-05
DGUOK	7168	1.05737	525.335	503.523	1.22598e-12	rs35826941	-313	2	73926514	T	TG	454	591	0.433921	-1	5.0984e-15	0.210325	0.0261988	9.999e-05	1.86479e-10	4.1311e-10	9.6348e-05
DGUOK-AS1	7223	1.06158	551.925	508.744	1.18531e-32	rs7608165	6092	2	73975346	T	C	486	629	0.461821	-1	7.04733e-39	0.403205	0.0287774	9.999e-05	1.01566e-31	5.91213e-31	9.30038e-05
BOLA3-AS1	7429	1.03957	612.24	515.367	1.35631e-09	rs3108163	-9218	2	74138764	G	A	373	453	0.332599	-1	4.12621e-11	0.211525	0.0314691	9.999e-05	4.6901e-07	8.47221e-07	7.78207e-05
MOB1A	7407	1.04822	688.3	525.645	1.60242e-07	rs6740166	23259	2	74155608	C	G	111	115	0.0844347	1	1.60232e-08	0.174021	0.0303848	9.999e-05	6.9592e-05	0.000109081	7.13027e-05
BOLA3	7424	1.05261	613.388	515.994	1.37886e-05	rs57740554	-60294	2	74208205	G	A	213	233	0.171072	1	2.23564e-06	-0.179676	0.0376166	0.00549945	0.00640203	0.00857058	8.12086e-05
MTHFD2	7407	1.03039	648.981	516.784	2.69891e-06	rs75924227	31869	2	74230433	C	T	23	23	0.0168869	1	3.34796e-07	-0.28866	0.0559449	0.00119988	0.00142415	0.00201534	7.11096e-05
SLC4A5	7432	1.06381	624.786	509.356	5.49707e-24	rs13021268	16870	2	74326536	T	C	44	44	0.0323054	1	1.88885e-28	0.68707	0.0589941	9.999e-05	1.65091e-22	6.55669e-22	8.27692e-05
DCTN1	7875	1.05961	674.859	513.07	9.65203e-36	rs34988074	64206	2	74327880	C	A	46	46	0.0337739	1	3.06208e-42	-0.893515	0.0606654	9.999e-05	7.65263e-35	5.06155e-34	7.55661e-05
C2orf81	8074	1.01162	787.221	530.926	4.73099e-08	rs369404943	7772	2	74409944	A	AT	207	225	0.165441	1	4.66045e-09	0.101587	0.0170889	9.999e-05	3.29188e-05	5.27779e-05	5.48331e-05
MRPL53	8224	1.07778	723.356	510.847	2.07895e-48	rs1047911	163	2	74472651	A	C	406	493	0.361968	1	1.48078e-57	-0.365206	0.020485	9.999e-05	4.73825e-49	4.94368e-48	7.48383e-05
LBX2	8211	1.04368	807.743	523.094	2.32901e-06	rs17009971	20343	2	74482972	C	T	60	63	0.0462555	1	3.31998e-07	-0.283447	0.0549171	0.00109989	0.00140183	0.00198474	5.98255e-05
TTC31	8229	1.04333	763.32	518.917	2.82161e-05	rs17009971	-102	2	74482972	C	T	60	63	0.0462555	1	5.51701e-06	-0.271032	0.0591171	0.0148985	0.0177018	0.0227351	6.32311e-05
MOGS	8205	1.06569	775.85	519.141	1.37727e-05	rs12621712	-23604	2	74489013	G	A	424	518	0.380323	1	2.39625e-06	-0.0909174	0.0190922	0.00659934	0.00766084	0.0101806	6.70704e-05
WBP1	8209	1.07066	689.464	509.192	1.38577e-10	rs41285991	48306	2	74506707	T	C	61	62	0.0455213	1	2.05998e-12	-0.439306	0.0612017	9.999e-05	2.95511e-08	5.74041e-08	7.6717e-05
INO80B	8174	1.03208	780.856	521.901	4.69852e-17	rs7605410	56855	2	74511879	C	G	425	517	0.379589	1	1.05692e-19	-0.266455	0.028339	9.999e-05	1.34134e-14	3.71848e-14	5.94513e-05
AUP1	8219	1.04798	769.546	517.008	8.48655e-69	rs2231250	847	2	74529049	C	G	391	466	0.342144	1	5.62791e-81	-0.364069	0.0163362	9.999e-05	4.76835e-69	9.3062e-68	6.37233e-05
RTKN	8100	1.04137	716.793	515.516	8.45313e-11	rs13416172	-112812	2	74554744	G	C	28	28	0.020558	1	1.56545e-12	0.577288	0.0799721	9.999e-05	2.99205e-08	5.80754e-08	6.68836e-05
SEMA4F	8364	1.03311	904.712	527.569	2.84395e-05	rs205648	19139	2	74673368	A	G	380	452	0.331865	-1	6.64594e-06	0.135824	0.029889	0.0207979	0.0221777	0.0281714	5.14975e-05
M1AP	8278	1.019	872.703	526.913	1.29323e-27	rs7596925	-43881	2	74692218	T	A	112	117	0.0859031	1	9.26642e-32	-0.644233	0.0518519	9.999e-05	3.9266e-25	1.75089e-24	5.07924e-05
LBX2-AS1	8213	1.08876	690.298	504	5.7017e-06	rs114350274	189795	2	74692413	T	G	42	43	0.0315712	1	5.85164e-07	0.377463	0.0747509	0.00129987	0.00230851	0.00320767	8.12347e-05
HK2	8696	1.05221	795.488	510.967	7.28674e-17	rs205621	-91543	2	74741113	A	C	285	324	0.237885	-1	7.29856e-20	-0.142133	0.0150454	9.999e-05	1.15364e-14	3.21224e-14	6.25353e-05
POLE4	8689	1.06159	785.129	510.206	8.12311e-31	rs58343897	-37085	2	74921564	T	C	155	161	0.118382	1	1.41559e-36	0.631595	0.0467538	9.999e-05	1.31197e-29	6.99635e-29	6.53834e-05
LINC01291	8646	1.06686	783.008	510.952	2.89154e-07	rs147876501	14350	2	74923482	C	T	35	35	0.0256975	1	2.0154e-08	0.491191	0.0863846	9.999e-05	0.000125385	0.000193121	6.67143e-05
EVA1A	9883	1.05076	858.292	519.484	1.87924e-07	rs7595746	-593	2	75570314	T	C	116	121	0.0888399	-1	1.58875e-08	0.349361	0.0609837	9.999e-05	0.000101251	0.000157057	5.76762e-05
TACR1	8839	1.0446	779.89	514.8	3.03313e-05	rs13422773	-435903	2	75635421	C	A	42	45	0.0330396	1	5.51078e-06	0.303291	0.0661499	0.0187981	0.0193959	0.0248061	6.21575e-05
GCFC2	10376	1.02875	932.609	525.391	7.70047e-47	rs6722682	30759	2	75680225	C	T	225	243	0.178414	1	3.45422e-54	-0.651079	0.0379311	9.999e-05	4.07986e-45	3.73925e-44	4.92005e-05
MRPL19	10281	1.05939	816.629	512.414	6.32678e-10	rs114196803	215237	2	75862021	G	A	17	17	0.0124816	1	1.46675e-11	-0.635468	0.0923385	9.999e-05	2.13036e-07	3.93166e-07	6.24026e-05
SUCLG1	8419	1.04722	504.626	509.117	1.99302e-16	rs1947465	68480	2	84390981	C	T	179	193	0.141703	1	2.08954e-19	-0.329723	0.0353778	9.999e-05	2.3973e-14	6.55726e-14	9.69227e-05
TRABD2A	8349	1.0491	636.076	516.307	3.15698e-08	rs7561462	421611	2	84459633	G	A	290	327	0.240088	1	1.75556e-09	-0.24074	0.0393891	9.999e-05	1.15563e-05	1.91032e-05	7.73874e-05
DNAH6	8358	1.0579	552.744	510.638	2.12241e-33	rs4832088	404	2	84516860	A	C	89	93	0.0682819	-1	1.23886e-39	0.338423	0.0238767	9.999e-05	2.11564e-32	1.267e-31	9.17334e-05
C2orf68	8517	1.05605	633.802	511.444	7.59529e-20	rs567680491	973219	2	84638836	G	A	15	15	0.0110294	1	2.11111e-23	1.38917	0.133683	9.999e-05	5.71666e-18	1.86985e-17	7.95082e-05
TMSB10	8299	1.05795	678.425	517.47	1.80628e-09	rs6711163	18615	2	84924255	A	T	345	421	0.309104	-1	6.32799e-11	0.0788653	0.0118514	9.999e-05	5.42776e-07	9.76951e-07	7.47533e-05
KCMF1	8370	1.06163	665.669	514.532	9.75903e-17	rs113952485	-420	2	84970689	C	G	139	148	0.108664	1	1.38174e-19	0.277405	0.0296053	9.999e-05	9.73125e-15	2.72117e-14	7.71263e-05
TCF7L1	8177	1.05912	661.15	516.292	2.20339e-57	rs4346385	144405	2	85277866	G	A	417	516	0.378855	-1	1.39076e-67	0.424488	0.0214799	9.999e-05	9.31891e-58	1.25912e-56	7.70068e-05
TGOLN2	8478	1.04802	639.376	516.948	6.15269e-57	rs1053560	9226	2	85319069	T	C	392	486	0.356828	-1	5.671e-67	-0.560196	0.0285148	9.999e-05	1.04969e-56	1.36942e-55	7.67061e-05
RETSAT	8488	1.04582	613.043	512.19	6.31588e-48	rs3923229	19648	2	85335049	T	C	212	241	0.176946	-1	7.79975e-57	0.621984	0.0351671	9.999e-05	3.50094e-47	3.43798e-46	7.94033e-05
ELMOD3	8481	1.05231	702.515	523.393	1.15261e-11	rs72936678	32436	2	85387157	T	C	15	15	0.0110132	1	2.25897e-13	0.765137	0.102018	9.999e-05	2.98615e-09	6.17002e-09	7.08347e-05
CAPG	8513	1.06461	644.292	513.562	2.32167e-39	rs12465686	-6393	2	85420466	T	C	238	271	0.198972	1	1.6707e-46	0.488693	0.0312951	9.999e-05	7.04199e-39	5.26928e-38	8.04764e-05
PARTICL	8563	1.05343	627.63	512.906	8.26842e-11	rs6714323	9926	2	85528959	T	C	41	42	0.030837	1	1.3394e-12	0.512388	0.0707561	9.999e-05	2.06891e-08	4.05453e-08	7.95857e-05
VAMP8	8571	1.06097	634.317	510.325	1.44715e-40	rs7579147	1039	2	85578531	A	G	342	404	0.296623	1	3.13991e-48	-0.224304	0.0140465	9.999e-05	4.92953e-40	3.83163e-39	8.07605e-05
VAMP5	8555	1.07099	579.792	502.568	2.34017e-49	rs1374370	6741	2	85591150	A	G	314	370	0.271659	1	1.25568e-59	-0.416496	0.0228442	9.999e-05	7.28837e-50	7.77092e-49	9.13257e-05
RNF181	8544	1.03879	633.105	514.278	1.83205e-12	rs189929595	2856	2	85598571	T	A	45	45	0.0330396	1	1.57352e-14	-0.348392	0.0442459	9.999e-05	5.13386e-10	1.10877e-09	7.50539e-05
TMEM150A	8538	1.03855	656.982	516.024	1.16314e-16	rs1044158	3689	2	85599009	A	G	465	598	0.43906	1	1.917e-19	-0.235989	0.0252922	9.999e-05	2.34553e-14	6.41875e-14	7.22664e-05
USP39	8525	1.04081	668.771	519.633	2.4694e-08	rs11544042	13382	2	85616225	T	C	75	77	0.0565345	1	1.48329e-09	-0.328734	0.053537	9.999e-05	1.03509e-05	1.71806e-05	7.1548e-05
GNLY	8452	1.03447	658.519	516.74	3.45159e-18	rs12714151	10795	2	85705087	C	T	409	492	0.361233	-1	3.19531e-21	0.353031	0.0359606	9.999e-05	7.00333e-16	2.07014e-15	7.1085e-05
GGCX	8563	1.02979	641.566	516.769	1.23016e-05	rs114719767	-349768	2	85911301	T	C	21	21	0.0154185	1	1.98971e-06	0.369451	0.0769565	0.00589941	0.0067179	0.00897722	7.17803e-05
ST3GAL5	8443	1.03429	671.339	519.798	3.05265e-40	rs11891625	-66102	2	85955135	T	C	423	521	0.382526	-1	5.30951e-47	0.356325	0.0226702	9.999e-05	1.1144e-38	8.26606e-38	6.9684e-05
ST3GAL5-AS1	8412	1.06659	625.081	512.369	1.37237e-09	rs10186005	67023	2	85956304	T	G	412	501	0.367841	-1	3.67294e-11	0.258078	0.0382914	9.999e-05	3.28565e-07	5.98983e-07	8.34938e-05
LOC90784	8014	1.04729	604.915	513.264	1.10789e-106	rs12124	-2518	2	86026385	T	A	148	157	0.115272	1	1.22174e-126	-1.28348	0.0416211	9.999e-05	8.67265e-109	5.8175e-107	8.08744e-05
POLR1A	7997	1.02322	620.618	517.679	3.73984e-35	rs12124	79769	2	86026385	T	A	148	157	0.115272	1	3.47235e-41	0.608375	0.0419414	9.999e-05	4.23416e-33	2.61952e-32	7.25034e-05
PTCD3	7785	1.06179	588.653	513.07	6.83528e-15	rs2367202	12230	2	86118413	G	A	245	277	0.203377	-1	1.91372e-17	0.210058	0.0239788	9.999e-05	7.73866e-13	1.96441e-12	8.72625e-05
RMND5A	6049	1.04884	431.045	509.281	7.45628e-06	rs146520394	-599272	2	86121020	C	T	14	14	0.010279	1	9.21534e-07	-0.557157	0.112364	0.00179982	0.0023731	0.00329365	0.000114093
IMMT	7609	1.07003	562.998	510.624	6.10508e-67	rs6547660	39721	2	86156048	A	C	465	598	0.43906	1	9.5883e-80	-0.521164	0.0236294	9.999e-05	1.19807e-68	2.31437e-67	9.37543e-05
MRPL35	7471	1.04772	530.792	508.684	4.63663e-31	rs10201457	31182	2	86230616	T	C	420	525	0.385463	1	5.6803e-37	0.392305	0.0288542	9.999e-05	1.16023e-29	6.20464e-29	9.23021e-05
REEP1	7425	1.05268	547.744	511.295	8.63925e-116	rs143215167	85598	2	86252484	AAGTACTT	A	458	587	0.430984	1	5.30189e-138	-0.844517	0.0255743	9.999e-05	5.59171e-119	5.95447e-117	9.09615e-05
CHMP3	6724	1.04657	427.91	501.166	1.54011e-11	rs55708352	49178	2	86514318	C	T	213	232	0.170338	1	9.53744e-14	0.289902	0.0380318	9.999e-05	2.68579e-09	5.569e-09	0.000114044
RNF103	6386	1.05108	455.759	509.177	4.03639e-17	rs13387655	-9043	2	86632919	C	T	107	110	0.0807636	1	3.10233e-20	0.309158	0.0323754	9.999e-05	3.57631e-15	1.01929e-14	0.000108729
CD8A	5801	1.04691	388.82	507.431	3.32711e-09	rs7569868	15835	2	86792560	T	C	203	218	0.160059	1	8.54313e-11	-0.1578	0.0238838	9.999e-05	6.70992e-07	1.20201e-06	0.000125654
LOC285074	5055	1.0418	409.94	520.245	2.26667e-18	rs76006678	266590	2	86809822	A	G	14	14	0.0102941	1	2.64719e-21	2.01279	0.20457	9.999e-05	2.14733e-16	6.51348e-16	0.000117116
CD8B	5628	1.03493	383.018	510.474	1.38825e-05	rs144719672	30263	2	86831660	G	GCAGCAGAAACCC	351	415	0.304699	1	1.98674e-06	-0.112798	0.0234943	0.00339966	0.00435018	0.00590773	0.000122406
ANAPC1P1	5440	1.05026	377.264	511.131	4.33409e-05	rs4082931	171560	2	87033386	T	C	350	420	0.312966	1	7.78851e-06	0.257521	0.0571049	0.010399	0.0128999	0.0167867	0.000130984
LINC00152	4843	1.03044	504.712	525.242	4.86676e-09	rs201674176	24686	2	87480142	G	A	341	404	0.296623	1	2.75915e-10	-0.198601	0.0309409	9.999e-05	1.63613e-06	2.86088e-06	9.14503e-05
RGPD1	5208	1.03391	383.515	516.188	2.54721e-05	rs4972210	773807	2	87691423	C	G	314	378	0.277533	1	4.62045e-06	-0.269726	0.058346	0.0079992	0.00818786	0.0108429	0.000121814
THNSL2	5503	1.05382	480.78	520.514	3.46403e-146	rs6547757	-45	2	88170251	C	G	375	456	0.335788	-1	2.87594e-171	1.18216	0.0297886	9.999e-05	3.36709e-151	1.19518e-148	0.000104028
EIF2AK3	5034	1.04631	403.633	522.632	1.35013e-13	rs72921085	50142	2	88577433	A	G	158	170	0.125	1	1.21447e-15	0.211762	0.0257591	9.999e-05	1.78775e-11	4.19439e-11	0.000120796
RPIA	4879	1.04972	370.397	518.291	1.9593e-12	rs10179529	10479	2	88702138	T	C	347	407	0.298825	-1	2.14826e-14	0.216447	0.0276397	9.999e-05	2.49397e-10	5.48075e-10	0.000133168
ANKRD36BP2	4836	1.03242	350.278	516.367	5.77033e-06	rs10183742	-14855	2	88751048	G	A	488	639	0.469163	1	8.09519e-07	0.145438	0.029177	0.00129987	0.00162833	0.00229039	0.000132681
LOC654342	439	1.01233	63.9038	551.869	4.93853e-10	rs369340921	-73145	2	91733093	A	G	77	78	0.0581222	1	5.90456e-11	-0.767306	0.115118	9.999e-05	2.53737e-08	4.94359e-08	0.000676946
ANKRD20A8P	1685	1.0377	134.374	514.577	4.91772e-40	rs35097712	862	2	94856212	A	AAT	436	565	0.414831	1	3.24654e-47	0.543187	0.0344628	9.999e-05	2.57783e-39	1.96339e-38	0.0003522
FAM95A	1675	1.04254	140.661	520.678	7.11166e-35	rs12612789	-100750	2	94861933	C	T	438	562	0.412629	1	1.24525e-40	0.483513	0.0336069	9.999e-05	4.27516e-34	2.74661e-33	0.000342116
TEKT4	1835	1.04772	138.506	507.342	8.18019e-11	rs34774407	58980	2	94930414	T	C	34	34	0.0249633	1	9.98159e-13	0.329108	0.0451773	9.999e-05	4.6348e-09	9.4731e-09	0.000353635
ZNF514	2232	1.04868	160.403	512.697	6.87615e-34	rs6723444	148168	2	95011349	A	G	410	513	0.376652	1	4.59778e-40	0.456087	0.03197	9.999e-05	3.35918e-33	2.08502e-32	0.000306372
KCNIP3	2394	1.02192	163.57	516.456	8.354e-07	rs4283455	36142	2	95333467	C	G	310	361	0.265051	-1	8.35284e-08	0.248883	0.0458754	0.00039996	0.000111374	0.000172305	0.000273785
PROM2	2359	1.05776	156.729	504.731	5.76951e-09	rs1862897	75539	2	95349993	C	T	304	351	0.257709	-1	1.47802e-10	0.112262	0.0172194	9.999e-05	3.94661e-07	7.16106e-07	0.000323289
FAHD2A	2559	1.04227	171.199	511.459	1.13823e-12	rs112322948	181523	2	95584224	T	C	37	37	0.0271659	1	7.56447e-15	-0.855558	0.107288	9.999e-05	7.43651e-11	1.68287e-10	0.000280846
LINC00342	2841	1.04504	200.821	512.339	1.36573e-07	rs575433506	-120416	2	95947396	T	C	24	24	0.0176211	1	8.64742e-09	-0.355614	0.0609276	9.999e-05	1.67567e-05	2.73967e-05	0.000241711
FAHD2CP	3170	1.04736	221.092	513.413	8.48403e-25	rs2918929	7557	2	96018109	T	C	329	391	0.2875	1	3.33917e-29	0.493315	0.0417141	9.999e-05	1.71904e-23	7.14366e-23	0.000221297
ZNF2	2260	1.03517	164.759	520.111	0.000203609	rs568582387	863122	2	96028540	A	G	36	36	0.0265487	1	5.66673e-05	0.341205	0.0841483	0.0273973	0.0288312	0.0361169	0.000284756
ADRA2B	3299	1.05575	221.373	507.998	2.52943e-46	rs151196928	33938	2	96082306	G	A	60	62	0.0455882	1	2.31177e-55	1.65356	0.0950486	9.999e-05	2.119e-46	2.02715e-45	0.000227371
ASTL	3301	1.0281	234.312	519.096	1.10774e-38	rs151196928	56129	2	96082306	G	A	60	62	0.0455882	1	3.15143e-45	1.42354	0.0927233	9.999e-05	2.56564e-37	1.83131e-36	0.000195358
DUSP2	3321	1.064	216.026	503.687	3.62703e-16	rs151196928	63133	2	96082306	G	A	60	62	0.0455882	1	2.76913e-19	0.459557	0.0494898	9.999e-05	1.10414e-14	3.07844e-14	0.000239492
GPAT2	3189	1.04294	207.072	502.926	4.08235e-16	rs151196928	-47328	2	96082306	G	A	60	62	0.0455882	1	3.0045e-19	-0.914495	0.0985875	9.999e-05	2.27824e-14	6.24062e-14	0.000232737
STARD7-AS1	3364	1.06988	217.051	505.418	2.23661e-07	rs188895880	-1805	2	96206612	G	A	66	67	0.0491924	1	1.23906e-08	-0.45774	0.0792888	0.00019998	2.35105e-05	3.80699e-05	0.000243023
TMEM127	3336	1.05097	215.184	507.67	1.21219e-31	rs2301707	-96	2	96266108	C	T	298	343	0.251836	1	9.62447e-38	0.222365	0.0161547	9.999e-05	8.91019e-31	4.99381e-30	0.000230173
SNRNP200	3310	1.02589	208.485	509.087	4.08489e-12	rs143898031	20983	2	96284585	T	C	26	26	0.0190896	1	3.02465e-14	-0.295419	0.0379541	9.999e-05	4.90503e-10	1.06096e-09	0.000217852
ITPRIPL1	3223	1.04978	203.307	504.627	2.65131e-08	rs772173	9333	2	96334658	G	A	354	419	0.307636	-1	9.2484e-10	0.1577	0.0253555	9.999e-05	2.8836e-06	4.9577e-06	0.000242637
ANKRD36C	2909	1.02887	205.556	517.038	2.79381e-06	rs772160	-381609	2	96373928	A	C	279	320	0.234949	-1	3.50987e-07	0.099686	0.0193547	0.00029997	0.000457136	0.00067382	0.000223285
NEURL3	3116	1.0505	196.385	501.658	7.30631e-52	rs607302	87022	2	96421086	A	G	405	510	0.374449	-1	8.79348e-63	-0.4206	0.0223218	9.999e-05	4.79224e-52	5.39658e-51	0.0002518
STARD7	3336	1.05132	208.538	501.808	3.96627e-26	rs183242615	-268625	2	96477459	G	T	12	14	0.010279	1	1.85687e-31	-1.19833	0.0969938	9.999e-05	5.28825e-25	2.34577e-24	0.000237788
KANSL3	3195	1.0459	205.694	508.267	0.000233658	rs34953686	-79148	2	96717526	G	T	237	271	0.200148	1	5.46881e-05	-0.0989308	0.0243472	0.0369963	0.0399993	0.0494061	0.000236679
LMAN2L	3342	1.0416	215.571	514.308	2.65873e-19	rs72809827	14859	2	96725216	T	C	204	222	0.162996	1	1.23396e-22	0.347328	0.0340783	9.999e-05	1.18798e-17	3.82913e-17	0.000222538
CNNM4	3401	1.03194	222.307	514.711	3.82956e-14	rs994430	12361	2	96773264	T	A	449	570	0.418502	1	1.65549e-16	0.215915	0.0254524	9.999e-05	3.72055e-12	9.08958e-12	0.000208695
ANKRD23	3521	1.02704	218.948	512.891	0.000143431	rs74995253	46687	2	96797333	T	C	28	28	0.020558	1	3.32112e-05	0.28589	0.0683717	0.0283972	0.0278251	0.034931	0.000208286
SEMA4C	3541	1.03441	224.716	514.427	1.60551e-12	rs6758174	7369	2	96862628	C	T	430	537	0.394273	1	1.35754e-14	-0.200765	0.0254317	9.999e-05	1.682e-10	3.73247e-10	0.000208243
FAM178B	3567	1.06773	212.741	502.404	1.16258e-27	rs62152910	75218	2	96911345	G	C	184	197	0.14464	1	2.76898e-33	-0.496001	0.0388309	9.999e-05	5.17238e-27	2.48876e-26	0.000246201
CNNM3	3483	1.06784	216.698	505.686	1.49975e-07	rs13018621	100243	2	96916498	T	A	18	18	0.0132159	1	7.73279e-09	0.531156	0.090698	9.999e-05	1.56455e-05	2.56045e-05	0.000241794
ANKRD36B	4654	1.05752	299.315	509.385	3.28893e-09	rs57668976	538359	2	97051605	A	AT	443	555	0.407489	-1	9.15286e-11	0.159534	0.0241863	9.999e-05	4.33211e-07	7.84134e-07	0.000169174
ANKRD36	3923	1.04792	241.688	506.999	7.41302e-34	rs9677528	439519	2	97553016	G	T	478	636	0.46696	-1	1.86493e-40	0.293742	0.02047	9.999e-05	5.89906e-33	3.62714e-32	0.000202829
COA5	6024	1.06443	362.068	506.7	0.000110458	rs114347115	972730	2	97635787	T	C	14	14	0.010279	1	2.17552e-05	0.4189	0.0978885	0.0268973	0.0309494	0.038668	0.000143111
ACTR1B	4767	1.05081	288.681	502.807	5.31899e-10	rs11692435	5206	2	97658891	A	G	59	61	0.0447871	1	7.61939e-12	-0.339508	0.0486272	9.999e-05	6.76708e-08	1.28695e-07	0.000171489
LINC01125	4793	1.04624	307.279	511.698	1.62002e-05	rs150112418	-10193	2	97659551	C	CCCTCACCTGCCCTGACCAGAA	481	645	0.473568	1	2.45405e-06	-0.112531	0.0236557	0.00329967	0.0038081	0.00519725	0.00015863
COX5B	4756	1.05464	300.659	509.967	0.000115187	rs72815665	80179	2	97726238	C	T	22	24	0.0176211	1	2.42979e-05	-0.32153	0.0755838	0.0253975	0.0276433	0.0347105	0.000166799
FAHD2B	3892	1.03326	250.507	514.89	8.81754e-20	rs555567383	-656273	2	97751117	C	A	18	18	0.0132159	1	3.52564e-23	-1.37872	0.133418	9.999e-05	6.08082e-18	1.98667e-17	0.00018606
TMEM131	4872	1.06432	311.916	508.177	1.03649e-14	rs13008503	109140	2	97886750	T	C	333	401	0.29442	-1	2.21589e-17	0.143401	0.0164045	9.999e-05	5.73053e-13	1.46294e-12	0.000166056
CNGA3	5549	1.05693	335.073	508.52	4.68762e-13	rs62154868	-261914	2	98084242	G	A	33	34	0.0249633	1	2.18794e-15	-0.618257	0.0759327	9.999e-05	4.23742e-11	9.73401e-11	0.000150825
VWA3B	5106	1.03884	339.582	517.903	4.22108e-30	rs11677188	42614	2	98129747	C	T	440	550	0.403818	-1	3.25905e-35	-0.274436	0.0207792	9.999e-05	1.27739e-28	6.53775e-28	0.000139944
INPP4A	5786	1.03821	356.28	515.084	7.61985e-28	rs10199199	512	2	98445371	C	T	346	404	0.296623	1	1.00781e-32	0.288325	0.0228004	9.999e-05	3.07544e-26	1.43757e-25	0.000133096
UNC50	6033	1.06061	375.492	509.311	4.78339e-38	rs147382744	723	2	98609303	T	TGATG	294	329	0.241557	1	2.65545e-45	-0.377116	0.024539	9.999e-05	1.37014e-37	9.85413e-37	0.000136257
MGAT4A	6056	1.05536	381.165	511.399	9.90812e-30	rs1877905	17139	2	98713986	T	C	138	145	0.106461	1	3.37932e-35	-0.376559	0.0285191	9.999e-05	1.27031e-28	6.50347e-28	0.000131893
KIAA1211L	6324	1.04858	406.095	514.353	3.56779e-24	rs4850890	17257	2	98918963	C	T	463	601	0.441263	-1	2.06084e-28	-0.135942	0.0116815	9.999e-05	1.37871e-22	5.49484e-22	0.000120995
TSGA10	6428	1.06313	396.688	505.104	5.7348e-22	rs7601614	165787	2	98988936	C	T	472	624	0.45815	1	3.07806e-26	-0.144665	0.0130236	9.999e-05	1.47211e-20	5.3789e-20	0.000130062
EIF5B	6977	1.05188	429.468	509.445	4.11728e-07	rs13007308	-225287	2	99112085	C	T	278	311	0.228341	1	2.9283e-08	0.135956	0.0241977	0.00029997	0.000110395	0.000170899	0.000115697
LIPT1	6684	1.04942	414.998	512.548	2.02975e-73	rs6741772	-32458	2	99122498	G	A	421	540	0.396476	-1	3.58534e-87	0.68707	0.0293096	9.999e-05	2.83921e-74	6.52827e-73	0.000118737
C2orf15	6622	1.05336	386.757	504.06	7.08412e-14	rs75281991	23153	2	99164876	GGGT	G	485	640	0.469897	-1	1.67976e-16	0.263138	0.0310261	9.999e-05	7.31024e-12	1.75203e-11	0.000129115
MRPL30	6769	1.05479	367.882	499.167	8.6409e-44	rs13023501	-4473	2	99176607	A	G	479	637	0.467695	-1	3.26939e-53	0.510893	0.030104	9.999e-05	1.87549e-43	1.6463e-42	0.000136393
TXNDC9	6915	1.06744	416.581	506.894	1.33264e-06	rs34868679	153226	2	99183170	AG	A	486	644	0.472834	-1	1.10479e-07	0.100998	0.0187985	0.00039996	0.000324898	0.00048439	0.000125628
REV1	7101	1.07029	360.004	496.184	3.46107e-42	rs7593274	97437	2	99392580	A	G	503	662	0.48605	-1	1.50301e-51	0.384231	0.0230921	9.999e-05	2.22535e-42	1.88634e-41	0.000146735
CHST10	8560	1.08338	527.822	496.467	1.04455e-05	rs115051693	958908	2	99458759	T	C	36	36	0.0264317	1	1.00702e-06	-0.406504	0.082279	0.00259974	0.00343259	0.00470019	0.000104427
MITD1	6725	1.06927	390.548	504.314	7.24625e-23	rs188505607	-832194	2	100013222	C	T	17	18	0.0132159	1	2.30647e-27	-1.31368	0.115398	9.999e-05	1.21436e-21	4.65263e-21	0.000134809
AFF3	7541	1.04078	422.569	512.697	1.56283e-06	rs1437377	14112	2	100128462	G	T	240	262	0.192364	1	1.57372e-07	-0.232915	0.0439008	0.00049995	0.000481154	0.000707753	0.000113218
LONRF2	8474	1.06947	513.691	495.96	4.38791e-17	rs11895772	277	2	100322455	C	G	394	479	0.351689	1	1.09337e-20	0.190622	0.019707	9.999e-05	2.46319e-15	7.08198e-15	0.000102564
PDCL3	8933	1.05486	606.859	505.224	5.56996e-15	rs6739992	7785	2	100570742	T	C	482	606	0.444934	1	8.46316e-18	0.304706	0.0343787	9.999e-05	7.74774e-13	1.96642e-12	8.27066e-05
NPAS2	9096	1.0583	631.954	506.835	2.95767e-33	rs7582455	35093	2	100855245	C	T	284	322	0.236417	-1	9.5912e-40	-0.508052	0.0357842	9.999e-05	3.36744e-32	2.0026e-31	8.03438e-05
SNORD89	9063	1.06859	645.327	506.342	4.58845e-14	rs12712091	2358	2	101270690	T	A	399	489	0.359031	1	1.16351e-16	0.321038	0.0376416	9.999e-05	5.44601e-12	1.31616e-11	8.14088e-05
RNF149	9067	1.05454	651.305	508.863	9.49182e-06	rs116474609	-221165	2	101529880	C	A	20	20	0.0146843	1	1.21636e-06	-0.377362	0.0769792	0.00329967	0.00455908	0.006186	7.69801e-05
MAP4K4	8756	1.07149	608.936	502.971	2.13888e-13	rs4851487	-11188	2	101686516	T	C	475	600	0.440529	1	5.94503e-16	0.173846	0.020906	9.999e-05	2.47891e-11	5.77069e-11	8.70977e-05
LINC01127	8306	1.04274	626.005	517.098	2.0855e-16	rs6749675	-21366	2	101962100	G	A	277	311	0.228341	-1	4.15729e-19	-0.449228	0.0486365	9.999e-05	3.60648e-14	9.78459e-14	7.69441e-05
IL1R2	8307	1.04139	656.394	518.694	9.87351e-08	rs740044	-8138	2	101983707	C	A	220	243	0.178414	-1	7.28466e-09	-0.184227	0.0314018	0.00019998	4.26996e-05	6.78843e-05	7.30426e-05
IL1R1	8233	1.05655	593.032	508.371	2.49576e-21	rs6736803	50417	2	102120794	A	G	434	522	0.38326	1	2.58762e-25	-0.251119	0.0230854	9.999e-05	1.41658e-19	4.94584e-19	8.51163e-05
IL18RAP	8237	1.06687	564.647	508.58	2.52675e-15	rs2241117	-32208	2	102386583	C	T	301	344	0.25257	-1	4.20155e-18	0.2123	0.023718	9.999e-05	2.23519e-13	5.83292e-13	9.25145e-05
IL18R1	8192	1.06549	574.344	506.939	2.2791e-05	rs141041436	221553	2	102577837	C	CTGTT	481	624	0.45815	1	3.31171e-06	0.0942769	0.0200851	0.00749925	0.00950805	0.0125289	9.05395e-05
SLC9A4	8122	1.05223	547.513	506.253	1.56927e-27	rs141041436	104533	2	102577837	C	CTGTT	481	624	0.45815	1	6.91436e-33	0.395337	0.0311708	9.999e-05	4.64584e-26	2.15742e-25	9.08618e-05
SLC9A2	8090	1.03832	547.026	517.277	1.12711e-14	rs17027623	-3567	2	102616123	A	T	111	118	0.0866373	1	4.64806e-17	0.485796	0.0561809	9.999e-05	2.25527e-12	5.5802e-12	8.67223e-05
MFSD9	8116	1.05608	479.949	504.806	6.60185e-31	rs6721032	20825	2	102716052	A	G	26	26	0.0190896	1	4.66436e-37	-0.987289	0.0725154	9.999e-05	8.87073e-30	4.7663e-29	0.000105003
MRPS9	9198	1.06215	863.04	516.188	3.5616e-09	rs3739157	11511	2	105049537	A	G	414	516	0.378855	1	1.33472e-10	-0.172563	0.0264023	9.999e-05	1.35882e-06	2.38922e-06	5.95921e-05
UTAT33	9303	1.05181	925.436	525.287	5.59718e-12	rs12614335	29323	2	105073620	A	G	382	461	0.338473	1	1.0786e-13	0.382207	0.0502558	9.999e-05	1.88443e-09	3.94143e-09	5.36821e-05
TGFBRAP1	9245	1.05589	923.927	521.588	8.50377e-09	rs111606269	7	2	105329706	T	C	499	645	0.473568	-1	4.58694e-10	-0.097997	0.0154675	9.999e-05	3.97417e-06	6.77526e-06	5.45137e-05
FHL2	9382	1.04021	950.867	526.57	6.81853e-17	rs61549156	-21311	2	105460083	A	G	98	101	0.0741557	1	2.3565e-19	0.433686	0.0466054	9.999e-05	1.87901e-14	5.16614e-14	5.02188e-05
NCK2	9377	1.05314	811.03	515.263	5.38809e-13	rs35034760	70972	2	105816036	T	C	287	331	0.243025	1	3.91933e-15	0.196184	0.0243295	9.999e-05	1.35811e-10	3.02644e-10	6.15298e-05
C2orf40	9629	1.06751	911.409	523.855	1.39696e-45	rs66989638	7622	2	106073280	A	G	99	102	0.0748899	1	7.10875e-53	-0.840638	0.0497307	9.999e-05	1.83435e-45	1.70094e-44	5.7439e-05
UXS1	9611	1.07173	831.262	513.696	1.01332e-22	rs7601480	52177	2	106142161	T	C	498	666	0.488987	1	1.0141e-26	0.324701	0.0289222	9.999e-05	3.49522e-21	1.31402e-20	6.38547e-05
SULT1C2	8494	1.0641	529.572	508.834	2.2431e-18	rs2305485	-48	2	108288592	C	T	341	407	0.298825	1	9.43901e-22	0.347947	0.0349387	9.999e-05	1.27565e-16	3.90768e-16	9.77428e-05
RGPD4	8849	1.08137	471.863	497.258	4.83331e-48	rs12468026	623714	2	108450647	T	C	414	505	0.371324	1	1.24643e-58	0.796657	0.0441656	9.999e-05	5.12461e-49	5.34025e-48	0.000116057
LIMS1	8856	1.03948	633.68	515.725	1.67963e-09	rs2577611	-69746	2	108464610	T	G	236	263	0.193098	1	5.39355e-11	0.208307	0.0311853	9.999e-05	6.07916e-07	1.09155e-06	7.51646e-05
GCC2	8712	1.06337	587.666	511.161	9.30216e-25	rs12616909	74047	2	108523169	A	G	424	523	0.383994	1	2.81773e-29	-0.202968	0.0171374	9.999e-05	2.38925e-23	9.85906e-23	8.78686e-05
RANBP2	8703	1.06252	618.559	508.326	4.15485e-11	rs826565	21834	2	108741316	C	T	404	500	0.367107	1	4.66205e-13	0.142567	0.0192771	9.999e-05	8.38302e-09	1.6893e-08	8.32455e-05
CCDC138	8444	1.04456	670.459	521.767	2.69329e-10	rs12470194	37194	2	108823945	T	C	324	382	0.28047	-1	8.21823e-12	-0.1216	0.0174453	9.999e-05	8.86545e-08	1.67368e-07	7.22921e-05
EDAR	8154	1.07488	584.698	508.267	6.71209e-09	rs10174201	20579	2	108968792	T	A	65	66	0.0484582	1	2.05056e-10	0.470786	0.0728002	9.999e-05	1.49441e-06	2.62141e-06	9.17165e-05
SH3RF3	7341	1.04581	571.895	519.052	2.72138e-27	rs35481462	39132	2	109168674	GT	G	220	247	0.181351	-1	7.77886e-32	0.279311	0.022449	9.999e-05	1.23846e-25	5.65404e-25	8.51131e-05
SEPT10	5798	1.05293	480.187	515.293	2.48768e-27	rs77644067	46746	2	109567459	A	C	190	207	0.151982	1	4.21275e-32	-0.419378	0.0335414	9.999e-05	6.32239e-26	2.92085e-25	0.000103845
SOWAHC	5535	1.04314	524.434	526.689	6.08574e-35	rs28624186	-19323	2	109595012	A	G	342	393	0.288546	1	2.89187e-40	-0.443258	0.0309771	9.999e-05	1.37119e-33	8.65272e-33	9.19712e-05
MALL	5092	1.0436	474.581	518.962	1.34979e-23	rs1975362	-18768	2	110135333	C	T	34	34	0.0249633	-1	1.70368e-27	0.820598	0.0718821	9.999e-05	8.2759e-22	3.19377e-21	0.000101792
ACOXL	3981	1.04411	504.418	530.761	7.16165e-06	rs72828830	-43468	2	110689106	A	T	172	178	0.13069	1	1.46107e-06	0.390177	0.0802076	0.00189981	0.00276015	0.0038119	9.59387e-05
NPHP1	5131	1.04859	445.811	506.671	5.20643e-07	rs34103565	-507566	2	110712627	C	G	26	27	0.0198238	1	3.55731e-08	0.346693	0.062097	0.00019998	0.000151294	0.000231624	0.00011022
LINC01106	4681	1.05694	473.52	514.472	1.17908e-16	rs6728168	-330766	2	110715301	T	C	223	251	0.184288	1	1.72063e-19	-0.49806	0.053305	9.999e-05	9.58068e-15	2.68039e-14	0.000106736
LINC01123	5089	1.03857	496.761	518.619	1.54712e-11	rs72828848	739265	2	110726246	C	T	125	133	0.0976505	1	2.48087e-13	0.450226	0.0601378	9.999e-05	3.67643e-09	7.55597e-09	9.55791e-05
LOC400997	5422	1.06491	582.873	525.063	7.7082e-08	rs72836352	-21710	2	111137297	T	C	79	83	0.0609398	1	6.73813e-09	0.441015	0.0749971	9.999e-05	2.27948e-05	3.69532e-05	8.90439e-05
MIR4435-2HG	5807	1.04984	565.053	518.47	2.19283e-64	rs1045267	65650	2	111429464	G	A	439	556	0.409426	-1	1.48367e-75	-0.45575	0.0214269	9.999e-05	1.1167e-64	1.89317e-63	8.73325e-05
ANAPC1	6955	1.04866	717.116	525.794	3.23527e-18	rs62164106	134965	2	111749198	C	T	115	117	0.0901387	1	6.4608e-21	-0.371523	0.0381647	9.999e-05	4.40638e-16	1.31504e-15	6.85401e-05
TMEM87B	7059	1.03746	681.154	522.259	5.01225e-44	rs72829613	-18169	2	112037055	C	T	348	406	0.298091	1	3.26223e-51	-0.301811	0.0182126	9.999e-05	1.02398e-42	8.77153e-42	6.94398e-05
MERTK	6913	1.06282	672.668	516.247	7.63006e-33	rs6748256	147682	2	112046297	C	A	507	679	0.498532	-1	1.45313e-38	0.450726	0.0323259	9.999e-05	7.21605e-32	4.22789e-31	7.66261e-05
FBLN7	7387	1.06675	651.417	513.592	3.58946e-18	rs4849047	24256	2	112162642	T	C	427	545	0.400147	-1	2.5369e-21	-0.414207	0.0420768	9.999e-05	2.39572e-16	7.254e-16	8.01608e-05
TTL	7994	1.05661	683.187	517.217	1.72351e-20	rs35978006	33287	2	112515454	A	AAGT	296	344	0.25257	1	6.42998e-24	-0.406546	0.0386291	9.999e-05	1.26395e-18	4.24757e-18	7.38999e-05
POLR1B	7926	1.08215	595.865	500.137	1.10966e-42	rs4849071	837	2	112542753	A	G	297	345	0.253304	-1	9.2807e-52	-0.503233	0.0301681	9.999e-05	3.85148e-43	3.35146e-42	9.21388e-05
CHCHD5	7875	1.07902	642.241	510.251	4.94717e-12	rs78305861	-25256	2	112559182	C	A	28	28	0.020558	1	4.06504e-14	0.540933	0.0698664	9.999e-05	6.53403e-10	1.40228e-09	8.46281e-05
ZC3H6	7405	1.07507	675.565	515.576	2.20004e-17	rs185762076	339085	2	112614687	A	T	19	19	0.0139501	1	2.5805e-20	-0.578327	0.0604244	9.999e-05	1.31671e-15	3.8408e-15	7.94304e-05
SLC20A1	7813	1.06167	611.2	508.222	3.98109e-25	rs1516791	2418	2	112648276	A	C	240	273	0.200441	-1	7.03998e-30	0.408914	0.0341158	9.999e-05	1.09997e-23	4.61836e-23	8.40102e-05
CKAP2L	7831	1.05327	589.858	507.208	1.31992e-05	rs4848299	-1201	2	112765877	A	C	339	395	0.290015	1	1.73372e-06	0.112698	0.0233361	0.00369963	0.00584885	0.00785657	8.4636e-05
IL37	8079	1.06407	602.464	508.49	1.23167e-27	rs2708973	-6676	2	112906296	G	A	35	36	0.0264317	-1	7.09416e-33	-1.64932	0.130069	9.999e-05	2.05184e-26	9.67596e-26	8.59095e-05
IL36G	8138	1.03356	689.347	523.885	4.95043e-08	rs13386602	99223	2	113077243	C	A	431	544	0.399413	-1	3.87502e-09	-0.206753	0.0345941	9.999e-05	2.38145e-05	3.85329e-05	6.76914e-05
IL36A	8150	1.0609	633.975	513.353	5.15256e-08	rs10186133	73494	2	113079367	T	G	426	536	0.393539	-1	2.81844e-09	-0.236975	0.0392913	9.999e-05	1.69524e-05	2.7706e-05	8.07853e-05
IL36RN	8144	1.054	653.604	517.47	1.32228e-10	rs10186133	20728	2	113079367	T	G	426	536	0.393539	-1	2.91838e-12	-0.260647	0.0365759	9.999e-05	3.50704e-08	6.78163e-08	7.65701e-05
IL1RN	8174	1.08905	581.156	500.495	2.05439e-20	rs72946783	-36658	2	113081236	T	C	173	185	0.13583	1	1.43056e-24	0.383412	0.0358642	9.999e-05	3.56932e-19	1.22708e-18	9.65779e-05
PSD4	8265	1.06403	582.552	502.016	1.17622e-13	rs2241976	11909	2	113185893	G	A	458	580	0.425844	-1	2.70099e-16	0.232345	0.0275969	9.999e-05	1.48821e-11	3.50756e-11	8.88339e-05
PAX8	8345	1.04954	623.242	509.908	2.24009e-57	rs7589901	43153	2	113235767	C	A	375	459	0.337004	1	2.12842e-68	-0.774182	0.0388698	9.999e-05	2.93341e-57	3.9016e-56	7.90989e-05
PAX8-AS1	8392	1.05108	610.309	506.894	4.24682e-61	rs7576384	280	2	113235808	G	C	382	467	0.342878	1	2.80292e-73	-0.929649	0.0446058	9.999e-05	2.90113e-61	4.39373e-60	8.11974e-05
CBWD2	8674	1.04545	647.477	508.416	2.59759e-24	rs2493490	49832	2	113487524	A	C	365	439	0.32232	1	6.85374e-29	0.452799	0.0385304	9.999e-05	1.87501e-22	7.4294e-22	7.50859e-05
PGM5P4-AS1	8840	1.03169	692.28	517.247	8.88691e-55	rs1739547	2334	2	113540355	C	A	159	167	0.122614	1	2.19378e-64	1.13558	0.0592968	9.999e-05	1.44569e-53	1.69756e-52	6.69662e-05
WASH2P	8803	1.05455	678.854	509.311	2.28418e-22	rs2900687	6346	2	113590000	C	T	332	384	0.281938	1	1.63219e-26	-0.404639	0.0362064	9.999e-05	1.42568e-20	5.2126e-20	7.38589e-05
DDX11L2	8802	1.07153	679.801	507.178	2.11506e-108	rs149878741	3367	2	113600349	C	CCT	274	314	0.230543	1	3.30494e-130	1.25711	0.0398838	9.999e-05	4.41602e-113	3.51589e-111	7.80293e-05
RPL23AP7	8781	1.06215	688.264	507.566	1.23809e-31	rs1667098	-490	2	113627627	C	T	365	429	0.315441	-1	9.70511e-38	-0.497468	0.0361428	9.999e-05	1.49253e-30	8.2833e-30	7.47235e-05
RABL2A	8745	1.07097	708.569	511.056	5.35589e-45	rs12711778	45359	2	113672589	G	A	370	455	0.334068	1	1.85686e-53	-0.376411	0.0221161	9.999e-05	4.22674e-45	3.87178e-44	7.47245e-05
SLC35F5	8636	1.04104	716.265	514.621	2.16944e-30	rs4849287	-73082	2	113829904	C	T	423	537	0.394273	1	9.04378e-36	0.235084	0.0176344	9.999e-05	1.21193e-28	6.21579e-28	6.6857e-05
ACTR3	8637	1.0578	701.998	512.011	4.56115e-29	rs113162983	-57331	2	113832604	A	C	425	541	0.39721	1	2.28716e-34	0.203891	0.0156624	9.999e-05	1.04904e-27	5.18976e-27	7.2207e-05
LOC101060091	8582	1.06977	672.189	507.953	4.48716e-59	rs113162983	58387	2	113832604	A	C	425	541	0.39721	1	1.0715e-70	0.771031	0.0378821	9.999e-05	3.91323e-60	5.72797e-59	7.84592e-05
DPP10	8169	1.05894	604.425	508.028	3.61017e-81	rs2138777	896260	2	115338583	G	C	450	560	0.41116	1	3.00339e-97	0.802678	0.0317054	9.999e-05	5.62879e-83	1.65066e-81	8.41826e-05
DPP10-AS1	8785	1.07923	596.074	508.401	1.12761e-68	rs2138777	-177241	2	115338583	G	C	450	560	0.41116	1	3.6183e-82	0.84207	0.0374108	9.999e-05	4.4483e-71	9.14236e-70	9.12439e-05
DDX18	9844	1.04513	599.027	509.937	5.62014e-34	rs7369	17552	2	117832232	T	C	148	154	0.113069	-1	2.23905e-40	-0.577831	0.0403148	9.999e-05	1.39168e-32	8.41727e-32	8.10698e-05
CCDC93	9826	1.04438	628.304	510.191	4.02238e-13	rs4849653	19116	2	117995046	A	G	434	541	0.39721	1	2.0235e-15	-0.17964	0.0220345	9.999e-05	9.29617e-11	2.09176e-10	7.70946e-05
INSIG2	9837	1.04521	673.758	512.548	6.53724e-18	rs17047750	11475	2	118099950	T	C	302	341	0.250367	1	4.71919e-21	-0.27082	0.0277152	9.999e-05	9.68964e-16	2.84691e-15	7.20982e-05
C1QL2	8741	1.05485	764.388	520.827	3.49579e-21	rs6755251	103374	2	119055520	C	T	443	557	0.408957	-1	1.4167e-24	0.3837	0.0358875	9.999e-05	2.83516e-19	9.78834e-19	6.5661e-05
STEAP3	8666	1.05519	703.815	510.773	1.59875e-08	rs10196144	18782	2	119242591	C	T	392	484	0.35536	1	6.38211e-10	-0.11356	0.0180794	9.999e-05	5.85587e-06	9.87454e-06	7.13931e-05
C2orf76	8699	1.05102	712.691	514.77	3.43227e-31	rs935394	16027	2	119350654	C	A	223	243	0.178414	1	1.03925e-36	-0.358385	0.0264715	9.999e-05	9.33272e-30	5.00822e-29	6.95196e-05
DBI	8670	1.07494	637.256	499.048	2.8802e-16	rs62157029	27319	2	119394244	G	A	356	424	0.311307	1	1.42965e-19	0.255788	0.0273104	9.999e-05	1.9714e-14	5.41753e-14	8.41693e-05
TMEM37	8720	1.03926	798.312	524.317	2.81744e-13	rs12386162	-4378	2	119427493	G	A	482	629	0.461821	1	3.1715e-15	-0.158175	0.0195465	9.999e-05	9.24262e-11	2.08026e-10	5.96193e-05
CFAP221	8779	1.07074	844.181	518.53	1.72727e-06	rs66813522	96676	2	119641109	G	T	214	228	0.167401	1	2.07672e-07	-0.0752617	0.0143292	0.00079992	0.000889572	0.0012786	6.26742e-05
TMEM177	9061	1.01882	874.975	524.541	3.61431e-08	rs199819747	35606	2	119714774	G	GC	28	28	0.020558	1	2.75082e-09	-0.69059	0.114423	9.999e-05	2.58127e-05	4.16435e-05	5.0628e-05
PTPN4	9239	1.05286	907.929	522.87	4.92677e-07	rs11683731	33554	2	119793186	T	C	286	312	0.229075	1	5.42307e-08	0.140454	0.0255112	0.00019998	0.000290655	0.000434745	5.49115e-05
EPB41L5	9264	1.07949	891.32	514.472	9.09184e-18	rs1713080	252	2	120013281	A	G	312	353	0.259178	1	8.25185e-21	-0.323684	0.0333491	9.999e-05	5.93137e-16	1.75785e-15	6.10732e-05
TMEM185B	9333	1.04363	916.266	518.47	3.20968e-13	rs62166946	289	2	120223118	A	G	54	56	0.041116	1	2.58865e-15	0.574301	0.0707303	9.999e-05	1.10742e-10	2.48233e-10	5.27311e-05
RALB	9327	1.04707	913.521	520.603	1.8414e-12	rs11682232	37260	2	120290099	G	A	492	645	0.473568	-1	2.27949e-14	0.14265	0.0182352	9.999e-05	6.36663e-10	1.36738e-09	5.35147e-05
LINC01101	8981	1.04979	1002.75	530.851	3.25167e-20	rs4849874	2059	2	120464289	C	G	325	377	0.276799	-1	4.99367e-23	0.296735	0.0288244	9.999e-05	4.81868e-18	1.58129e-17	4.92057e-05
INHBB	9246	1.04959	998.588	527.569	7.42673e-06	rs940688	207280	2	120553424	C	G	445	584	0.428781	1	1.4162e-06	-0.0650421	0.0133529	0.00519948	0.00566871	0.00762361	4.93773e-05
GLI2	8882	1.03799	852.031	521.513	3.81129e-09	rs4848101	-90118	2	120707174	G	A	317	371	0.272794	1	1.79243e-10	0.184096	0.0283725	9.999e-05	1.97642e-06	3.43755e-06	5.56161e-05
TFCP2L1	9336	1.03956	943.786	526.808	4.20489e-07	rs4848147	87617	2	121197584	A	G	329	388	0.284875	1	5.06246e-08	-0.118318	0.0214411	0.00029997	0.0002861	0.00042812	5.04823e-05
CLASP1	9238	1.05379	885.014	524.496	1.30688e-10	rs192608	14612	2	121634863	A	G	361	429	0.314978	1	4.01764e-12	-0.190343	0.0268907	9.999e-05	4.78395e-08	9.17959e-08	5.65101e-05
NIFK	9024	1.05271	798.076	525.108	5.56028e-07	rs58067631	3789	2	121733137	G	A	159	165	0.121145	1	6.65794e-08	-0.223413	0.0408618	0.00029997	0.000288578	0.000431714	6.24378e-05
GYPC	9570	1.06956	699.599	510.564	1.36959e-21	rs3811541	-377	2	126655559	G	A	442	543	0.398678	-1	1.59707e-25	0.253143	0.0231598	9.999e-05	5.18376e-20	1.84694e-19	7.53336e-05
BIN1	9559	1.04343	694.335	509.46	4.16885e-18	rs11685593	-23219	2	127130545	T	C	164	175	0.128488	1	2.09862e-21	0.372395	0.0377447	9.999e-05	6.63792e-16	1.96349e-15	6.95368e-05
MAP3K2	9839	1.05838	751.008	513.622	3.32078e-64	rs7599210	-63373	2	127406601	A	G	448	561	0.411894	1	4.89285e-76	0.380562	0.0178161	9.999e-05	7.0463e-65	1.2078e-63	6.76262e-05
ERCC3	9725	1.0503	726.564	514.935	7.24885e-06	rs72848646	-113684	2	127407859	C	T	69	72	0.0528634	1	1.02276e-06	-0.311371	0.0630637	0.00349965	0.00394625	0.00537589	6.80263e-05
PROC	9874	1.06336	760.407	512.608	1.87918e-118	rs5936	4875	2	127423296	T	G	366	430	0.315712	-1	7.9429e-141	0.799798	0.0238238	9.999e-05	7.34741e-123	8.9418e-121	6.79068e-05
IWS1	9780	1.08633	714.828	502.926	1.00584e-07	rs6731270	22211	2	127504299	C	T	210	232	0.170338	1	4.34299e-09	-0.176329	0.0296012	0.00019998	3.03505e-05	4.87611e-05	7.78421e-05
SFT2D3	10092	1.02905	849.802	522.945	5.89264e-09	rs115659799	-45129	2	127655895	A	T	55	56	0.041116	1	3.15163e-10	0.502966	0.0786243	9.999e-05	3.46918e-06	5.93155e-06	5.40514e-05
WDR33	10082	1.04171	815.633	519.171	2.19546e-15	rs117753184	46557	2	127764629	T	A	36	37	0.0271659	1	7.75603e-18	0.66164	0.0745577	9.999e-05	5.69073e-13	1.453e-12	5.88477e-05
POLR2D	10088	1.04697	866.819	523.691	1.55897e-08	rs115028400	1934	2	127856220	A	G	18	19	0.0139912	1	1.00516e-09	0.714535	0.115143	9.999e-05	7.81851e-06	1.30869e-05	5.63786e-05
UGGT1	9776	1.06021	703.322	508.834	2.22428e-13	rs13021243	-6864	2	128084317	T	C	393	472	0.346549	1	9.13856e-16	0.174129	0.0210844	9.999e-05	3.91239e-11	9.0068e-11	7.26534e-05
HS6ST1	9770	1.06346	677.52	506.715	1.63916e-23	rs863495	-171405	2	128490001	G	A	212	229	0.168135	-1	5.10235e-28	-0.335561	0.0290714	9.999e-05	5.84719e-22	2.2709e-21	7.6239e-05
AMMECR1L	10090	1.0553	817.061	517.799	3.58627e-05	rs115106090	-679320	2	128565259	T	C	50	51	0.0374449	1	7.13863e-06	0.275902	0.0609234	0.0192981	0.023176	0.029376	6.15213e-05
IMP4	7429	1.05092	625.623	517.649	3.791e-13	rs143534767	-554068	2	129788849	A	C	14	14	0.010279	1	2.99436e-15	1.05469	0.130208	9.999e-05	7.50426e-11	1.69798e-10	7.91671e-05
SMPD4	7749	1.0688	615.82	509.102	2.12071e-28	rs2259332	42702	2	130140047	G	A	484	629	0.461821	1	9.38749e-34	0.354872	0.0275527	9.999e-05	2.45906e-27	1.19878e-26	8.5368e-05
CCDC74B	7782	1.04458	743.104	527.181	4.48366e-17	rs7601693	-28972	2	130174105	T	C	485	641	0.470631	-1	1.5215e-19	0.216893	0.0231761	9.999e-05	8.19125e-15	2.29998e-14	6.52298e-05
MZT2B	7658	1.02531	673.706	523.109	1.2539e-23	rs1811499	19061	2	130200990	G	A	58	60	0.0440529	1	2.5069e-27	-0.541096	0.0475685	9.999e-05	2.59378e-21	9.8032e-21	6.72865e-05
PTPN18	7458	1.05381	611.945	514.651	6.11709e-71	rs75367913	461	2	130356469	T	G	261	291	0.213971	1	7.00685e-84	-0.836327	0.0366352	9.999e-05	8.59865e-72	1.80646e-70	8.173e-05
CCDC115	7425	1.04245	609.643	515.74	7.60492e-14	rs13420884	-403807	2	130746487	T	C	16	16	0.0117474	1	3.98992e-16	0.911049	0.108872	9.999e-05	1.65753e-11	3.89531e-11	7.89305e-05
ARHGEF4	8042	1.0542	521.061	511.116	4.21449e-05	rs73000361	117500	2	131034152	T	A	47	49	0.0359765	1	7.5319e-06	-0.227805	0.0504334	0.0148985	0.0172402	0.0221656	9.61101e-05
PLEKHB2	8198	1.0534	538.333	506.313	4.16164e-18	rs73962917	46052	2	131150900	T	C	201	218	0.160059	1	1.57675e-21	-0.204294	0.020637	9.999e-05	3.61273e-16	1.08312e-15	9.27765e-05
MZT2A	8640	1.05784	607.172	510.37	4.20543e-60	rs2272357	463	2	131492027	A	G	328	378	0.277533	1	1.33635e-71	0.659021	0.032109	9.999e-05	1.32705e-60	1.96954e-59	8.34942e-05
LOC150776	8672	1.05929	566.71	504.299	1.83607e-17	rs10928714	9876	2	131502690	G	A	303	343	0.251836	1	7.89755e-21	-0.238641	0.024574	9.999e-05	1.50281e-15	4.36794e-15	8.98894e-05
[truncated: 11,809 more rows]
