# Supplementary material for: Nasal airway transcriptome-wide association study of asthma reveals genetically driven mucus pathobiology
Source: Nat Commun. 2022 Mar 28;13:1632. doi: 10.1038/s41467-022-28973-7 (PMC8960819; doi:10.1038/s41467-022-28973-7)
Supplement: Supplementary file 4 — Supplementary Data 1-14 [file 41467_2022_28973_MOESM4_ESM.zip › 41467_2022_28973_MOESM4_ESM (1)/Supplementary Data 3.xlsx]

## Sheet: Sheet1
Supplementary Data 3. Table of COA and AOA GWAS loci from Ferreira et. al. (2019) annotated with TWAS genes in proximity
					TWAS genes within 1Mb
Loci	Chr	Start	End	Trait	Nasal TWAS hits	WB	Lung	Skin_Sun	Skin_Not_Sun	Ileum	Spleen
Locus1	1	8501786	8505058	AOA	RERE	RERE,RP5-1115A15.1	RERE,RP5-1115A15.1	RERE	RERE,RP5-1115A15.1	No TWAS hits	RERE,RP5-1115A15.1
Locus2	1	167405132	167436300	AOA	No TWAS hits	No TWAS hits	No TWAS hits	No TWAS hits	No TWAS hits	No TWAS hits	RP11-104L21.2
Locus3	1	198598389	198746704	AOA	No TWAS hits	No TWAS hits	No TWAS hits	No TWAS hits	No TWAS hits	No TWAS hits	No TWAS hits
Locus4	2	102734551	103277862	AOA	IL18R1	AC007248.6,AC007278.3	AC007278.3,AC007248.7	IL1RL2,IL18R1,IL18RAP,SLC9A2,AC007278.3	IL1RL2,IL18R1,IL18RAP	AC007278.3	AC007278.3
Locus5	2	146111968	146156679	AOA	No TWAS hits	No TWAS hits	No TWAS hits	No TWAS hits	No TWAS hits	No TWAS hits	No TWAS hits
Locus6	2	242674313	242743651	AOA	D2HGDH,GAL3ST2	D2HGDH	D2HGDH	D2HGDH,AC114730.3	D2HGDH	D2HGDH	ING5,D2HGDH
Locus7	3	33042712	33100491	AOA	No TWAS hits	No TWAS hits	No TWAS hits	No TWAS hits	No TWAS hits	No TWAS hits	No TWAS hits
Locus8	3	156310776	156310776	AOA	No TWAS hits	No TWAS hits	No TWAS hits	No TWAS hits	No TWAS hits	No TWAS hits	No TWAS hits
Locus9	3	176849740	176849740	AOA	No TWAS hits	No TWAS hits	No TWAS hits	No TWAS hits	No TWAS hits	No TWAS hits	No TWAS hits
Locus10	3	195757433	195764299	AOA	No TWAS hits	No TWAS hits	No TWAS hits	LINC00885	No TWAS hits	No TWAS hits	No TWAS hits
Locus11	4	39371116	39390445	AOA	No TWAS hits	No TWAS hits	No TWAS hits	No TWAS hits	No TWAS hits	No TWAS hits	No TWAS hits
Locus12	4	123005534	123502008	AOA	No TWAS hits	No TWAS hits	No TWAS hits	No TWAS hits	No TWAS hits	No TWAS hits	No TWAS hits
Locus13	5	35803577	35885982	AOA	No TWAS hits	No TWAS hits	No TWAS hits	No TWAS hits	No TWAS hits	No TWAS hits	No TWAS hits
Locus14	5	110140757	110479610	AOA	TSLP	No TWAS hits	No TWAS hits	TSLP	WDR36,TSLP	No TWAS hits	SLC25A46,TMEM232
Locus15	5	131312238	132001151	AOA	PDLIM4,MIR3936,RAD50	SLC22A5,AC116366.6	SLC22A5	RAD50,PDLIM4,SEPT8,SLC22A5	RAD50,PDLIM4,SLC22A5,AC116366.6	RAD50,SLC22A5	SLC22A5
Locus16	5	141467856	141543084	AOA	No TWAS hits	No TWAS hits	No TWAS hits	No TWAS hits	NDFIP1	No TWAS hits	No TWAS hits
Locus17	6	29782633	32909533	AOA	No TWAS hits	No TWAS hits	No TWAS hits	No TWAS hits	No TWAS hits	No TWAS hits	No TWAS hits
Locus18	6	90808352	91019304	AOA	BACH2	No TWAS hits	MDN1	No TWAS hits	No TWAS hits	No TWAS hits	No TWAS hits
Locus19	7	20584559	20584837	AOA	No TWAS hits	No TWAS hits	No TWAS hits	No TWAS hits	No TWAS hits	No TWAS hits	No TWAS hits
Locus20	7	28142186	28256240	AOA	No TWAS hits	No TWAS hits	No TWAS hits	No TWAS hits	No TWAS hits	No TWAS hits	No TWAS hits
Locus21	8	81171813	81326827	AOA	No TWAS hits	No TWAS hits	No TWAS hits	No TWAS hits	No TWAS hits	No TWAS hits	No TWAS hits
Locus22	9	5864975	6662998	AOA	IL33	No TWAS hits	No TWAS hits	No TWAS hits	No TWAS hits	No TWAS hits	No TWAS hits
Locus23	10	6072093	6115639	AOA	No TWAS hits	No TWAS hits	No TWAS hits	No TWAS hits	No TWAS hits	No TWAS hits	No TWAS hits
Locus24	10	8097368	9326316	AOA	No TWAS hits	No TWAS hits	No TWAS hits	No TWAS hits	No TWAS hits	No TWAS hits	No TWAS hits
Locus25	11	1110395	1225078	AOA	MUC2,MUC5AC	No TWAS hits	No TWAS hits	No TWAS hits	No TWAS hits	No TWAS hits	No TWAS hits
Locus26	11	61543499	61624181	AOA	FADS1	TMEM258,FADS2	FADS2	TMEM258,FADS2	No TWAS hits	FADS2	FADS2
Locus27	11	76057946	76335424	AOA	No TWAS hits	WNT11	No TWAS hits	No TWAS hits	No TWAS hits	No TWAS hits	No TWAS hits
Locus28	11	111434094	111495779	AOA	SIK2	SIK2	LAYN	SIK2	No TWAS hits	No TWAS hits	No TWAS hits
Locus29	12	48186563	48210318	AOA	HDAC7	No TWAS hits	No TWAS hits	No TWAS hits	No TWAS hits	No TWAS hits	No TWAS hits
Locus30	12	56369506	57530341	AOA	RAB5B	SUOX,RPS26	SUOX,RPS26	SUOX,RPS26,LRP1	SUOX,SDR9C7	SUOX,RPS26	SUOX
Locus31	13	40300328	40368601	AOA	No TWAS hits	No TWAS hits	No TWAS hits	No TWAS hits	No TWAS hits	No TWAS hits	No TWAS hits
Locus32	13	99836033	100113400	AOA	UBAC2-AS1,UBAC2	No TWAS hits	No TWAS hits	No TWAS hits	No TWAS hits	No TWAS hits	No TWAS hits
Locus33	15	61047059	61070499	AOA	No TWAS hits	No TWAS hits	No TWAS hits	No TWAS hits	No TWAS hits	No TWAS hits	No TWAS hits
Locus34	15	67371244	67620665	AOA	No TWAS hits	No TWAS hits	No TWAS hits	IQCH	IQCH	No TWAS hits	No TWAS hits
Locus35	16	11031741	11281218	AOA	No TWAS hits	No TWAS hits	CLEC16A	No TWAS hits	No TWAS hits	CLEC16A	No TWAS hits
Locus36	16	27319343	27371949	AOA	No TWAS hits	No TWAS hits	No TWAS hits	No TWAS hits	No TWAS hits	No TWAS hits	No TWAS hits
Locus37	17	38764524	38869490	AOA	No TWAS hits	No TWAS hits	No TWAS hits	No TWAS hits	No TWAS hits	No TWAS hits	No TWAS hits
Locus38	17	47461433	47473616	AOA	No TWAS hits	No TWAS hits	No TWAS hits	No TWAS hits	No TWAS hits	No TWAS hits	No TWAS hits
Locus39	19	33718053	33726578	AOA	No TWAS hits	No TWAS hits	No TWAS hits	No TWAS hits	No TWAS hits	No TWAS hits	No TWAS hits
Locus40	21	36421331	36507786	AOA	No TWAS hits	No TWAS hits	No TWAS hits	No TWAS hits	No TWAS hits	No TWAS hits	No TWAS hits
Locus1	1	8511501	9356676	COA	No TWAS hits	RERE,RP5-1115A15.1	RP5-1115A15.1	RERE,RP5-1115A15.1	RERE,RP5-1115A15.1	GPR157	RERE,RP5-1115A15.1
Locus2	1	150089642	153277083	COA	RIIAD1,MRPL9,LINGO4,FLG-AS1	TDRKH	FLG,TDRKH,LINGO4,FLG-AS1,RP11-98D18.15	FLG2,CRNN,FLG,TDRKH,LINGO4,FLG-AS1,SPRR1B	CRNN,TDRKH,LINGO4,FLG-AS1	No TWAS hits	TDRKH,HRNR,FLG-AS1
Locus3	1	161159147	161189713	COA	FCER1G	FCER1G	FCER1G	FCER1G	No TWAS hits	No TWAS hits	No TWAS hits
Locus4	1	167405132	167436320	COA	No TWAS hits	No TWAS hits	No TWAS hits	No TWAS hits	No TWAS hits	No TWAS hits	RP11-104L21.2
Locus5	1	172674998	173171673	COA	No TWAS hits	No TWAS hits	No TWAS hits	No TWAS hits	No TWAS hits	No TWAS hits	No TWAS hits
Locus6	1	203058476	203108508	COA	No TWAS hits	ADORA1	No TWAS hits	No TWAS hits	BTG2	No TWAS hits	No TWAS hits
Locus7	1	212904737	213056427	COA	No TWAS hits	No TWAS hits	No TWAS hits	No TWAS hits	No TWAS hits	No TWAS hits	No TWAS hits
Locus8	2	8438693	8496062	COA	No TWAS hits	No TWAS hits	No TWAS hits	No TWAS hits	No TWAS hits	No TWAS hits	No TWAS hits
Locus9	2	30465122	30465122	COA	No TWAS hits	No TWAS hits	LBH,LCLAT1	LBH	No TWAS hits	LCLAT1	LBH,LCLAT1
Locus10	2	102287835	103288641	COA	IL1R2,IL18R1,SLC9A4	IL18R1,IL18RAP,AC007248.6,AC007278.3,AC007278.2	IL18R1,AC007278.3,AC007278.2,AC007248.7	IL1RL2,IL18R1,IL18RAP,SLC9A2,AC007278.3	IL1RL2,IL18R1,IL18RAP	AC007278.3	AC007278.3
Locus11	2	112268732	112278539	COA	No TWAS hits	No TWAS hits	No TWAS hits	No TWAS hits	No TWAS hits	No TWAS hits	No TWAS hits
Locus12	2	224663744	224724493	COA	No TWAS hits	AP1S3	No TWAS hits	No TWAS hits	No TWAS hits	AP1S3	AP1S3
Locus13	2	228670387	228672579	COA	No TWAS hits	No TWAS hits	No TWAS hits	No TWAS hits	No TWAS hits	No TWAS hits	No TWAS hits
Locus14	2	242674313	242929028	COA	D2HGDH,GAL3ST2,NEU4	D2HGDH,AC131097.3	BOK,D2HGDH	D2HGDH,AC114730.3,AC131097.3,AC114730.2,AC093642.3	D2HGDH,AC114730.3,AC131097.3,AC114730.11,AC093642.3,RP11-341N2.1	D2HGDH	ING5,D2HGDH,AC131097.3
Locus15	3	32929115	33208705	COA	No TWAS hits	No TWAS hits	No TWAS hits	No TWAS hits	No TWAS hits	No TWAS hits	No TWAS hits
Locus16	3	121616610	121721995	COA	EAF2,SLC15A2	No TWAS hits	EAF2	No TWAS hits	EAF2	No TWAS hits	No TWAS hits
Locus17	3	127772536	128085090	COA	RUVBL1	EEFSEC	EEFSEC	No TWAS hits	EEFSEC	No TWAS hits	No TWAS hits
Locus18	3	141093285	141150026	COA	No TWAS hits	ZBTB38	No TWAS hits	No TWAS hits	No TWAS hits	No TWAS hits	No TWAS hits
Locus19	3	176739663	176852038	COA	No TWAS hits	No TWAS hits	No TWAS hits	No TWAS hits	No TWAS hits	No TWAS hits	No TWAS hits
Locus20	3	188072376	188404669	COA	No TWAS hits	No TWAS hits	No TWAS hits	LPP-AS2	No TWAS hits	No TWAS hits	No TWAS hits
Locus21	3	196359310	196373630	COA	No TWAS hits	No TWAS hits	No TWAS hits	NRROS	No TWAS hits	No TWAS hits	No TWAS hits
Locus22	4	38708355	38934478	COA	FAM114A1	TLR10	FAM114A1	No TWAS hits	TLR6	No TWAS hits	FAM114A1
Locus23	4	103432974	103514445	COA	NFKB1	No TWAS hits	No TWAS hits	SLC39A8	No TWAS hits	No TWAS hits	No TWAS hits
Locus24	4	123005534	123564274	COA	No TWAS hits	No TWAS hits	No TWAS hits	No TWAS hits	No TWAS hits	No TWAS hits	BBS12
Locus25	5	14572453	14610309	COA	No TWAS hits	No TWAS hits	No TWAS hits	No TWAS hits	No TWAS hits	No TWAS hits	No TWAS hits
Locus26	5	109800443	110744823	COA	TSLP	SLC25A46	WDR36	WDR36,TSLP,SLC25A46,TMEM232	WDR36,TSLP	No TWAS hits	TSLP,SLC25A46,TMEM232
Locus27	5	131559199	132138164	COA	PDLIM4,LOC553103,MIR3936,SLC22A5,RAD50,SEPT8	HSPA4,SLC22A5,AC116366.6	SLC22A5,AC034220.3	RAD50,PDLIM4,KIF3A,SEPT8,SLC22A5	RAD50,PDLIM4,SEPT8,SLC22A5,AC116366.6	RAD50,SLC22A5	AFF4,SLC22A5
Locus28	5	141462661	141539339	COA	No TWAS hits	No TWAS hits	No TWAS hits	GNPDA1	NDFIP1	No TWAS hits	No TWAS hits
Locus29	6	406552	470611	COA	No TWAS hits	No TWAS hits	No TWAS hits	No TWAS hits	No TWAS hits	No TWAS hits	No TWAS hits
Locus30	6	29800677	33716716	COA	No TWAS hits	No TWAS hits	No TWAS hits	No TWAS hits	No TWAS hits	No TWAS hits	No TWAS hits
Locus31	6	35118804	35285720	COA	No TWAS hits	ZNF76,DEF6	DEF6	TCP11	TCP11,PPARD	No TWAS hits	No TWAS hits
Locus32	6	90808352	91019304	COA	BACH2	No TWAS hits	No TWAS hits	No TWAS hits	No TWAS hits	No TWAS hits	No TWAS hits
Locus33	6	106629690	106804520	COA	No TWAS hits	No TWAS hits	No TWAS hits	No TWAS hits	No TWAS hits	No TWAS hits	No TWAS hits
Locus34	6	128211078	128294709	COA	No TWAS hits	No TWAS hits	No TWAS hits	No TWAS hits	No TWAS hits	No TWAS hits	No TWAS hits
Locus35	6	137959235	138006504	COA	No TWAS hits	No TWAS hits	No TWAS hits	No TWAS hits	No TWAS hits	No TWAS hits	No TWAS hits
Locus36	7	20371853	20630890	COA	ITGB8	No TWAS hits	No TWAS hits	No TWAS hits	No TWAS hits	No TWAS hits	No TWAS hits
Locus37	7	22778368	22780322	COA	No TWAS hits	No TWAS hits	STEAP1B	AC073072.5	AC073072.5	AC073072.5	No TWAS hits
Locus38	7	28140951	28259233	COA	JAZF1	No TWAS hits	JAZF1-AS1	No TWAS hits	No TWAS hits	No TWAS hits	No TWAS hits
Locus39	7	50324652	50324652	COA	No TWAS hits	No TWAS hits	No TWAS hits	No TWAS hits	No TWAS hits	No TWAS hits	No TWAS hits
Locus40	8	81171813	81329123	COA	No TWAS hits	No TWAS hits	No TWAS hits	No TWAS hits	No TWAS hits	No TWAS hits	No TWAS hits
Locus41	8	119946656	120063542	COA	No TWAS hits	No TWAS hits	COLEC10	No TWAS hits	No TWAS hits	No TWAS hits	No TWAS hits
Locus42	8	128777719	128815969	COA	No TWAS hits	No TWAS hits	No TWAS hits	No TWAS hits	PVT1	No TWAS hits	No TWAS hits
Locus43	9	5665343	6615076	COA	ERMP1,IL33	No TWAS hits	No TWAS hits	No TWAS hits	PDCD1LG2	No TWAS hits	No TWAS hits
Locus44	9	23581211	23588830	COA	No TWAS hits	No TWAS hits	No TWAS hits	No TWAS hits	No TWAS hits	No TWAS hits	No TWAS hits
Locus45	9	101989706	101989706	COA	No TWAS hits	No TWAS hits	No TWAS hits	No TWAS hits	No TWAS hits	No TWAS hits	No TWAS hits
Locus46	10	6072093	6631223	COA	No TWAS hits	No TWAS hits	No TWAS hits	No TWAS hits	No TWAS hits	No TWAS hits	No TWAS hits
Locus47	10	8558247	9560140	COA	No TWAS hits	No TWAS hits	No TWAS hits	No TWAS hits	No TWAS hits	No TWAS hits	No TWAS hits
Locus48	10	64391375	64391375	COA	No TWAS hits	ADO	No TWAS hits	No TWAS hits	No TWAS hits	No TWAS hits	No TWAS hits
Locus49	10	94248310	94495753	COA	HHEX	EIF2S2P3	MARK2P9,EIF2S2P3	No TWAS hits	EIF2S2P3	EIF2S2P3	MARK2P9,EIF2S2P3
Locus50	10	104222963	104378750	COA	WBP1L	TMEM180,TRIM8	TMEM180,TRIM8	SUFU,TRIM8	No TWAS hits	TMEM180	TMEM180
Locus51	11	10660840	10674044	COA	No TWAS hits	No TWAS hits	No TWAS hits	No TWAS hits	No TWAS hits	No TWAS hits	No TWAS hits
Locus52	11	36336263	36388519	COA	No TWAS hits	No TWAS hits	No TWAS hits	No TWAS hits	No TWAS hits	No TWAS hits	No TWAS hits
Locus53	11	65412467	65683531	COA	No TWAS hits	KAT5,RP11-770G2.2,EFEMP2,SNX32	KRT8P26,AP5B1,BANF1	BANF1,EIF1AD	KRT8P26	MAP3K11	SNX32,BANF1
Locus54	11	75891182	76370187	COA	MYO7A	WNT11,LRRC32	No TWAS hits	No TWAS hits	No TWAS hits	No TWAS hits	No TWAS hits
Locus55	11	118568715	118746769	COA	No TWAS hits	No TWAS hits	DDX6	No TWAS hits	No TWAS hits	TREH	No TWAS hits
Locus56	11	128131013	128178798	COA	No TWAS hits	No TWAS hits	No TWAS hits	No TWAS hits	No TWAS hits	No TWAS hits	No TWAS hits
Locus57	12	55368291	57535266	COA	RAB5B,RPS26,NABP2	SUOX,RPS26	SUOX,RPS26	SUOX,RPS26,SDR9C7,LRP1	SUOX,SDR9C7	SUOX,RPS26	SUOX
Locus58	12	111708458	112906415	COA	No TWAS hits	No TWAS hits	No TWAS hits	No TWAS hits	No TWAS hits	No TWAS hits	ADAM1A
Locus59	12	121099454	121459440	COA	SPPL3	No TWAS hits	ACADS,SPPL3	MLEC,RP11-216P16.2	MLEC	MSI1,SPPL3	CABP1
Locus60	12	123460823	123895906	COA	ABCB9,CDK2AP1	SETD8	ABCB9,ARL6IP4,MPHOSPH9,CDK2AP1	ABCB9,CDK2AP1,C12orf65	ABCB9,MPHOSPH9,CDK2AP1	ABCB9,CDK2AP1	MPHOSPH9,CDK2AP1
Locus61	13	42952075	43060407	COA	No TWAS hits	No TWAS hits	No TWAS hits	No TWAS hits	No TWAS hits	No TWAS hits	No TWAS hits
Locus62	13	99781378	100112522	COA	UBAC2-AS1,UBAC2	No TWAS hits	No TWAS hits	No TWAS hits	No TWAS hits	No TWAS hits	No TWAS hits
Locus63	14	35881679	35885559	COA	No TWAS hits	No TWAS hits	No TWAS hits	No TWAS hits	No TWAS hits	No TWAS hits	No TWAS hits
Locus64	14	68727506	68815261	COA	No TWAS hits	No TWAS hits	No TWAS hits	No TWAS hits	No TWAS hits	No TWAS hits	No TWAS hits
Locus65	14	103235012	103387732	COA	No TWAS hits	No TWAS hits	No TWAS hits	No TWAS hits	No TWAS hits	No TWAS hits	No TWAS hits
Locus66	15	41245289	41795900	COA	BAHD1,CHP1,OIP5-AS1,ITPKA	RTF1	OIP5-AS1	CHP1,OIP5-AS1	OIP5-AS1	No TWAS hits	OIP5
Locus67	15	61032054	61124235	COA	No TWAS hits	No TWAS hits	No TWAS hits	No TWAS hits	No TWAS hits	No TWAS hits	No TWAS hits
Locus68	15	67371244	67674711	COA	No TWAS hits	MAP2K5	No TWAS hits	SMAD3,IQCH	IQCH,MAP2K5	No TWAS hits	No TWAS hits
Locus69	16	11020455	11307024	COA	DEXI	No TWAS hits	CLEC16A	No TWAS hits	No TWAS hits	EMP2,CLEC16A	No TWAS hits
Locus70	16	27217239	27393507	COA	NSMCE1,IL4R	IL4R	IL4R	CTD-3203P2.1	No TWAS hits	No TWAS hits	CTD-3203P2.1
Locus71	16	50745926	50790158	COA	No TWAS hits	No TWAS hits	No TWAS hits	No TWAS hits	No TWAS hits	No TWAS hits	No TWAS hits
Locus72	17	37295935	38869490	COA	LINC00672,MED1,STARD3,PGAP3,ERBB2,GRB7,IKZF3,GSDMB,GSDMA,PSMD3,MED24,RARA-AS1,LRRC37A4P,LOC644172,MGC57346,CRHR1-IT1,MAPT,KANSL1,KANSL1-AS1,LRRC37A	STARD3,PGAP3,RP11-94L15.2,GSDMB,ORMDL3,MED24,MSL1	PGAP3,GSDMB,ORMDL3,GSDMA,MED24,MSL1,SMARCE1	AC087491.2,PPP1R1B,STARD3,PGAP3,ERBB2,GSDMB,ORMDL3,RP11-387H17.4,GSDMA,MED24,MSL1	AC087491.2,PPP1R1B,PGAP3,ERBB2,ORMDL3,MED24,MSL1,SMARCE1	RP11-690G19.3,FBXL20,PGAP3,GSDMB,GSDMA,MED24,MSL1,CTD-2267D19.3	PGAP3,ZPBP2,GSDMB,ORMDL3,GSDMA,CSF3,MED24,MSL1
Locus73	17	40450639	40454684	COA	STAT5A,LRRC37A4P,LOC644172,MGC57346,CRHR1-IT1,MAPT,KANSL1,KANSL1-AS1,LRRC37A	MLX	RP11-400F19.18	No TWAS hits	NAGLU,FAM134C,PLEKHH3	No TWAS hits	No TWAS hits
Locus74	17	43221808	44368212	COA	HEXIM1,SPATA32,LRRC37A4P,LOC644172,MGC57346,CRHR1-IT1,MAPT,KANSL1,KANSL1-AS1,LRRC37A	SPATA32,LRRC37A4P,RP11-798G7.5,DND1P1,RP11-707O23.5,CRHR1-IT1,KANSL1-AS1,RP11-259G18.2,RP11-259G18.3,LRRC37A2	LRRC37A4P,RP11-798G7.5,DND1P1,RP11-707O23.5,CRHR1-IT1,MAPT,KANSL1-AS1,RP11-259G18.2,RP11-259G18.3,RP11-259G18.1,LRRC37A2,FAM215B,WNT3	SPATA32,LRRC37A4P,RP11-798G7.5,RP11-798G7.6,DND1P1,RP11-707O23.5,RPS26P8,CRHR1-IT1,MAPT,KANSL1-AS1,RP11-259G18.2,RP11-259G18.3,RP11-259G18.1,LRRC37A,LRRC37A2	CTD-2020K17.3,CTB-39G8.3,LRRC37A4P,RP11-798G7.5,DND1P1,RP11-707O23.5,CRHR1-IT1,MAPT,KANSL1-AS1,RP11-259G18.2,RP11-259G18.3,RP11-259G18.1,LRRC37A,LRRC37A2	LRRC37A4P,DND1P1,RP11-707O23.5,RPS26P8,KANSL1,KANSL1-AS1,RP11-259G18.2,RP11-259G18.3,RP11-259G18.1,LRRC37A,LRRC37A2,WNT3	DCAKD,LRRC37A4P,RP11-798G7.5,DND1P1,RP11-707O23.5,CRHR1-IT1,KANSL1-AS1,RP11-259G18.2,RP11-259G18.3,LRRC37A2
Locus75	17	45805811	45858487	COA	No TWAS hits	No TWAS hits	No TWAS hits	No TWAS hits	No TWAS hits	No TWAS hits	No TWAS hits
Locus76	17	47320938	47475549	COA	ZNF652,SPOP	GNGT2	No TWAS hits	No TWAS hits	No TWAS hits	No TWAS hits	No TWAS hits
Locus77	18	48481308	48666945	COA	SMAD4	No TWAS hits	SMAD4	SMAD4	No TWAS hits	No TWAS hits	SMAD4
Locus78	18	51772963	51947417	COA	POLI	No TWAS hits	POLI	POLI	No TWAS hits	No TWAS hits	POLI
Locus79	18	60005046	60023290	COA	No TWAS hits	No TWAS hits	No TWAS hits	No TWAS hits	No TWAS hits	No TWAS hits	No TWAS hits
Locus80	18	61412756	61458914	COA	No TWAS hits	No TWAS hits	No TWAS hits	SERPINB7	SERPINB7	No TWAS hits	No TWAS hits
Locus81	19	1152656	1170445	COA	No TWAS hits	No TWAS hits	No TWAS hits	No TWAS hits	No TWAS hits	No TWAS hits	No TWAS hits
Locus82	19	8785744	9141159	COA	MUC16	No TWAS hits	No TWAS hits	No TWAS hits	No TWAS hits	No TWAS hits	No TWAS hits
Locus83	19	33721455	33726578	COA	No TWAS hits	No TWAS hits	No TWAS hits	No TWAS hits	No TWAS hits	No TWAS hits	No TWAS hits
Locus84	20	45686137	45686137	COA	No TWAS hits	No TWAS hits	No TWAS hits	No TWAS hits	No TWAS hits	No TWAS hits	No TWAS hits
Locus85	20	52170783	52172404	COA	No TWAS hits	No TWAS hits	No TWAS hits	No TWAS hits	No TWAS hits	No TWAS hits	No TWAS hits
Locus86	20	62291008	62308612	COA	STMN3,LIME1	STMN3	No TWAS hits	STMN3	No TWAS hits	No TWAS hits	No TWAS hits
Locus87	22	41720697	42215684	COA	RANGAP1,TOB2,PHF5A,XRCC6,C22orf46,MEI1	TEF,PMM1,DESI1,XRCC6,MEI1	ACO2,DESI1,MEI1	RANGAP1,PMM1,DESI1,MEI1,TNFRSF13C	PMM1,DESI1,MEI1	MEI1,CCDC134	PMM1,MEI1
Locus88	X	12997469	13024079	COA	No TWAS hits	No TWAS hits	No TWAS hits	No TWAS hits	No TWAS hits	No TWAS hits	No TWAS hits
Locus89	X	49104815	49394592	COA	No TWAS hits	No TWAS hits	No TWAS hits	No TWAS hits	No TWAS hits	No TWAS hits	No TWAS hits
