# Supplementary material for: Nasal airway transcriptome-wide association study of asthma reveals genetically driven mucus pathobiology
Source: Nat Commun. 2022 Mar 28;13:1632. doi: 10.1038/s41467-022-28973-7 (PMC8960819; doi:10.1038/s41467-022-28973-7)
Supplement: Supplementary file 4 — Supplementary Data 1-14 [file 41467_2022_28973_MOESM4_ESM.zip › 41467_2022_28973_MOESM4_ESM (1)/Supplementary Data 5.xlsx]

## Sheet: Sheet1
Supplementary Data 5. Table of linear regression coefficient and its corresponding p-value for predicting MUC5AC expression. Two sided P-values were obtained by fitting linear regression model with lm()
Interaction model						Additive model
Predictor	Estimate	Std. Error	t.value	P-value		Predictor	Estimate	Std. Error	t.value	P-value
type2_statustype2_high	1.03655	0.120629	8.59292	5.96495e-17		type2_statustype2_high	0.854951	0.0665242	12.8517	6.0129e-34
rs12788104	0.486738	0.0685367	7.10185	3.15566e-12		rs12788104	0.397873	0.0477151	8.33852	4.27371e-16
type2_statustype2_high:rs12788104	-0.168749	0.0935737	-1.80338	0.0717787		age	0.0348889	0.0110255	3.16437	0.00162453
age	0.0344871	0.0110093	3.13254	0.00180865		sex	-0.00937282	0.0662884	-0.141395	0.887601
sex	-0.00791094	0.0661822	-0.119533	0.904889		bmi	-0.00089672	0.00555224	-0.161506	0.871744
bmi	-0.00110949	0.00554419	-0.200117	0.84145		Asthma_Status	0.117094	0.0696774	1.68052	0.0933216
Asthma_Status	0.115559	0.0695658	1.66114	0.0971537		adm_1	12.6558	13.221	0.957256	0.338784
adm_1	14.4052	13.2344	1.08846	0.276782		adm_3	4.27785	11.1563	0.383445	0.701511
adm_3	5.53208	11.1593	0.495735	0.620244		adm_4	2.42318	11.1939	0.216473	0.828685
adm_4	3.66535	11.1964	0.327369	0.743491		adm_5	2.05094	11.1889	0.183302	0.854617
adm_5	3.31912	11.1922	0.296556	0.766898
