# Supplementary material for: Nasal airway transcriptome-wide association study of asthma reveals genetically driven mucus pathobiology
Source: Nat Commun. 2022 Mar 28;13:1632. doi: 10.1038/s41467-022-28973-7 (PMC8960819; doi:10.1038/s41467-022-28973-7)
Supplement: Supplementary file 4 — Supplementary Data 1-14 [file 41467_2022_28973_MOESM4_ESM.zip › 41467_2022_28973_MOESM4_ESM (1)/Supplementary Data 6.xlsx]

## Sheet: Sheet1
Supplementary Data 6. Trans eQTL table of rs12788104. Two-sided p-values were obtained from limma. Benjamini-Hochberg correction was used to control for false discovery rate.
Gene	logFC	AveExpr	t	P.Value	adj.P.Val	B
MUC5AC	0.337972	12.4962	8.34053	4.16715e-16	6.91497e-12	25.8434
MUC2	-0.381957	9.76204	-6.53799	1.23165e-10	1.0219e-06	13.7614
FKBP11	0.122535	4.47462	5.86033	7.22811e-09	3.99811e-05	9.87101
BHLHA15	0.239477	0.902132	5.30418	1.53669e-07	0.000637496	6.7846
PPAPDC1B	0.0638682	5.98582	5.00043	7.3026e-07	0.00242359	5.38082
SEC11C	0.0707931	5.68948	4.90622	1.16528e-06	0.00322278	4.94762
AGR2	0.110528	10.7924	4.58993	5.28924e-06	0.0125385	3.62673
POLR1A	-0.0651454	5.22134	-4.38393	1.35183e-05	0.0280403	2.65657
USP24	-0.0433049	6.22616	-4.26158	2.31914e-05	0.0427597	2.1006
PLA2G1B	0.216468	-1.81956	4.20803	2.9249e-05	0.04787	1.641
NCOR1	-0.0333679	7.46253	-4.18909	3.17325e-05	0.04787	1.81483
MED10	0.0350753	4.72287	4.02261	6.40698e-05	0.0885979	1.24731
PPM1J	0.0784325	2.06511	3.96689	8.06138e-05	0.1029	1.31156
SLC50A1	0.052412	5.80319	3.93615	9.13989e-05	0.106101	0.82947
SMC1A	-0.0422717	6.55242	-3.92337	9.62714e-05	0.106101	0.764645
SSR2	0.0551589	7.12036	3.90838	0.000102303	0.106101	0.711585
PXDC1	0.0569203	5.23359	3.81897	0.000146372	0.140352	0.427711
FATE1	0.209121	2.12879	3.80904	0.000152244	0.140352	0.741593
BPTF	-0.0386207	6.91521	-3.78324	0.000168566	0.141075	0.243374
MUC6	-0.271085	-2.24086	-3.78104	0.000170031	0.141075	0.227254
NIPBL	-0.0334277	7.00958	-3.75618	0.000187447	0.148119	0.145939
POLA1	-0.042753	3.79976	-3.72515	0.000211543	0.149608	0.265246
RNGTT	-0.0429651	3.8393	-3.7231	0.000213237	0.149608	0.252499
TMEM80	-0.0645964	3.37702	-3.70564	0.000228155	0.149608	0.257818
DROSHA	-0.0358256	5.77378	-3.70366	0.000229913	0.149608	-0.0280187
SELM	0.107509	4.11656	3.69864	0.000234411	0.149608	0.127528
WDHD1	-0.0532628	2.95333	-3.68173	0.000250191	0.153766	0.228602
WDR45	0.0357021	5.63781	3.66487	0.00026692	0.158188	-0.159033
SON	-0.0278068	8.7916	-3.61642	0.000321004	0.169139	-0.291645
RALGAPB	-0.0269988	6.83245	-3.61159	0.000326935	0.169139	-0.37215
SSR3	0.0481395	6.83776	3.59509	0.00034795	0.169139	-0.429682
SRPRB	0.0453351	5.84932	3.59295	0.000350764	0.169139	-0.422165
LRRK1	-0.0400777	5.11796	-3.5907	0.000353752	0.169139	-0.379224
TAF1	-0.0412192	5.43287	-3.58465	0.000361897	0.169139	-0.427005
SEMA3B	0.0947388	2.38495	3.58069	0.000367311	0.169139	-0.0595948
ZNF638	-0.0346463	6.63961	-3.57306	0.00037798	0.169139	-0.507316
DNAJB9	0.0933252	5.28895	3.56903	0.000383736	0.169139	-0.46731
PRKDC	-0.0543698	7.33666	-3.56654	0.000387326	0.169139	-0.519568
MED12	-0.0352195	5.74515	-3.55211	0.000408789	0.173935	-0.559031
CYP2B7P	-0.124346	7.86685	-3.53273	0.000439363	0.18227	-0.620165
KIF13B	-0.0476953	7.59048	-3.52162	0.000457838	0.185301	-0.667296
ERLEC1	0.0384539	7.19791	3.48963	0.000515174	0.203543	-0.786279
HM13	0.0638252	7.31975	3.46126	0.000571576	0.216385	-0.878987
PDCD11	-0.0324156	5.45964	-3.45796	0.000578505	0.216385	-0.860978
VPRBP	-0.0307142	5.26207	-3.45094	0.000593506	0.216385	-0.869033
FKBP2	0.0395801	5.65705	3.44802	0.000599837	0.216385	-0.906733
TMED2	0.0319186	8.35365	3.42722	0.000646857	0.228382	-0.95734
RIMS1	-0.0718758	4.91283	-3.39794	0.000718903	0.248531	-1.0097
RPL10	0.0531754	8.50203	3.3704	0.000793415	0.266006	-1.1379
RABAC1	0.055701	5.93179	3.3627	0.000815489	0.266006	-1.20156
CKAP5	-0.036869	6.35651	-3.3593	0.000825428	0.266006	-1.2247
MYO9A	-0.0440218	4.64564	-3.35461	0.000839307	0.266006	-1.11874
SDF2L1	0.0567263	4.64947	3.34796	0.000859365	0.266006	-1.13901
SH3GLB2	0.0500576	6.79634	3.34436	0.000870396	0.266006	-1.27444
BMS1	-0.0256983	6.07087	-3.34073	0.000881662	0.266006	-1.27923
RPL36AL	0.0351473	6.90326	3.31814	0.000954907	0.279741	-1.35825
CREB3	0.0362761	5.85617	3.31277	0.00097312	0.279741	-1.36129
RANBP2	-0.0345142	7.54484	-3.30928	0.000985147	0.279741	-1.37256
UGT2B17	0.319266	-1.74458	3.30607	0.000996317	0.279741	-1.02527
ALCAM	-0.037825	9.80146	-3.30177	0.00101148	0.279741	-1.29385
METTL21B	0.0451996	3.57249	3.2858	0.00106961	0.280208	-1.17199
TGOLN2	-0.0241573	8.46957	-3.28569	0.00107001	0.280208	-1.41264
TMEM40	0.077006	4.07511	3.27602	0.00110675	0.280208	-1.28588
GNL3L	-0.0283369	5.72455	-3.27453	0.00111251	0.280208	-1.47742
MUC5B	-0.34208	5.43491	-3.27237	0.00112093	0.280208	-1.45031
ORMDL3	0.0373814	6.88128	3.27064	0.00112769	0.280208	-1.51057
SEC61B	0.0362489	5.99256	3.2697	0.00113137	0.280208	-1.50463
SPCS1	0.0270353	6.79162	3.25533	0.00118926	0.282933	-1.56012
EIF4G3	-0.0448978	6.80854	-3.25193	0.00120335	0.282933	-1.57021
COMP	-0.194367	0.962317	-3.25109	0.00120686	0.282933	-1.0276
PRIM2	-0.0437602	3.23552	-3.24963	0.00121297	0.282933	-1.23047
GTF3C1	-0.0356157	7.1672	-3.24293	0.00124143	0.282933	-1.59345
C12orf57	0.0594562	6.39643	3.23875	0.00125948	0.282933	-1.61151
TOP2B	-0.0290464	7.23605	-3.23823	0.00126172	0.282933	-1.60681
HEATR5A	-0.0461819	6.28497	-3.22986	0.00129866	0.287332	-1.63852
LPP	-0.0471829	7.47499	-3.22285	0.00133036	0.28849	-1.64904
DERL2	0.0236027	5.44362	3.22104	0.00133866	0.28849	-1.62752
ASH1L	-0.0376848	6.68667	-3.21552	0.00136428	0.28889	-1.68594
CHD3	-0.0377573	7.94041	-3.21317	0.00137534	0.28889	-1.66393
CHD6	-0.0392798	6.82328	-3.19967	0.00144033	0.295945	-1.7345
PREB	0.0522411	5.22828	3.19801	0.00144857	0.295945	-1.68028
TPR	-0.0363743	7.49143	-3.18564	0.00151095	0.295945	-1.76437
PRRC2B	-0.0346319	8.09923	-3.18438	0.00151744	0.295945	-1.7472
CNOT1	-0.0267958	8.65051	-3.18152	0.00153227	0.295945	-1.73087
ARHGEF12	-0.0318219	8.06399	-3.18066	0.00153675	0.295945	-1.76027
REV3L	-0.0501155	5.51895	-3.17623	0.00156009	0.295945	-1.77258
ZMYND8	-0.0355108	6.39883	-3.17215	0.00158184	0.295945	-1.81995
BET1L	0.0302404	6.39414	3.17142	0.00158573	0.295945	-1.8221
SERP1	0.0379601	8.37382	3.17114	0.00158726	0.295945	-1.77664
HUWE1	-0.0453568	7.90545	-3.16217	0.00163621	0.30168	-1.82314
USP34	-0.0341968	7.11818	-3.15158	0.00169586	0.309243	-1.87878
TMEM55B	0.0269744	5.29139	3.14394	0.00174009	0.313859	-1.85359
EPG5	-0.0351785	5.7118	-3.13491	0.00179374	0.318074	-1.9119
WDR7	-0.0308187	5.38795	-3.13268	0.0018072	0.318074	-1.89608
SELK	0.0433015	4.92487	3.12917	0.00182865	0.318074	-1.85974
HEATR1	-0.0284702	5.30675	-3.12617	0.0018471	0.318074	-1.90911
BRI3BP	-0.0378138	3.23667	-3.12331	0.0018649	0.318074	-1.61472
GREB1	0.150103	-1.75703	3.12114	0.00187847	0.318074	-1.50026
BAZ1B	-0.0288968	6.55131	-3.11309	0.00192971	0.32345	-2.00166
C17orf107	0.0807738	3.69763	3.10802	0.00196269	0.323901	-1.73822
PPIB	0.0417557	8.04545	3.10668	0.00197144	0.323901	-1.98726
VWA8	-0.0397726	4.78836	-3.10069	0.00201118	0.324525	-1.93043
FKTN	-0.0354815	4.43226	-3.10022	0.00201435	0.324525	-1.88286
SCAPER	-0.0341976	4.08416	-3.09716	0.00203497	0.324695	-1.83734
KIAA1109	-0.0456488	6.80079	-3.0917	0.00207224	0.326983	-2.06519
PDIA4	0.0382032	8	3.08931	0.00208872	0.326983	-2.04144
ADNP	-0.0217596	7.12382	-3.08567	0.00211408	0.32786	-2.07871
MGAT2	0.0341111	6.04977	3.0816	0.00214281	0.329239	-2.08793
STAG3L4	0.0570461	2.52963	3.07291	0.0022053	0.335731	-1.65829
STX5	0.0270443	6.01042	3.06507	0.00226312	0.339955	-2.13623
NEO1	-0.0329779	6.79997	-3.06361	0.00227401	0.339955	-2.14959
WDFY3	-0.0412295	6.37827	-3.05781	0.00231788	0.343419	-2.16661
HTT	-0.0344637	7.04264	-3.05155	0.00236604	0.347006	-2.18216
WRN	-0.0408989	4.13962	-3.04926	0.00238392	0.347006	-1.98894
GTF2I	-0.0332287	6.10243	-3.04124	0.00244745	0.353156	-2.21008
ARF4	0.041338	7.86875	3.03491	0.00249873	0.356045	-2.20862
ATF4	0.0453335	7.5595	3.03348	0.00251038	0.356045	-2.2232
VPS13D	-0.0424348	7.38059	-3.02535	0.00257795	0.361913	-2.25227
HERPUD1	0.0449578	7.40076	3.01777	0.00264243	0.361913	-2.27398
GLG1	-0.0232742	7.80614	-3.01677	0.00265099	0.361913	-2.26413
TAF1L	-0.0423827	2.21829	-3.01613	0.00265657	0.361913	-1.78486
TRAF4	0.0349336	7.22141	3.01244	0.0026886	0.361913	-2.29431
RALGAPA1P	-0.0353256	3.40196	-3.01102	0.0027011	0.361913	-1.97224
KIDINS220	-0.0277428	6.58839	-3.01064	0.00270443	0.361913	-2.30742
DNMT1	-0.0340163	6.04219	-3.00688	0.0027376	0.363422	-2.30915
NBEAL1	-0.0587886	5.50212	-3.00164	0.00278452	0.366717	-2.29581
DAAM1	-0.026321	5.92618	-2.99637	0.00283243	0.370089	-2.33585
TAF4	-0.0263458	4.46046	-2.99071	0.00288481	0.37223	-2.21046
SLC39A7	0.0420446	7.45134	2.98763	0.00291366	0.37223	-2.36083
GMPPA	0.043088	5.06055	2.98737	0.00291611	0.37223	-2.29626
KCTD14	0.0820286	0.0187856	2.98169	0.00297001	0.376216	-1.76528
NUP155	-0.0305679	4.91438	-2.97496	0.00303509	0.379775	-2.31709
UBR3	-0.0282307	6.21856	-2.97406	0.00304388	0.379775	-2.40992
BIRC6	-0.0418675	7.02452	-2.95849	0.00319985	0.396256	-2.45517
ASXL2	-0.031806	6.37227	-2.94305	0.00336164	0.410741	-2.50203
VMO1	-0.0966416	8.45171	-2.94133	0.00338017	0.410741	-2.4555
ALG5	0.034304	5.29185	2.94031	0.00339108	0.410741	-2.45572
PRPF8	-0.0368374	8.65199	-2.93495	0.00344946	0.414785	-2.46404
HTR1F	-0.342104	-2.21179	-2.92701	0.00353762	0.422326	-1.99905
LRP6	-0.033571	5.45117	-2.92469	0.00356375	0.422406	-2.51454
MYDGF	0.0591561	5.99558	2.91805	0.0036396	0.425927	-2.56365
AQR	-0.0264808	6.18596	-2.9176	0.00364479	0.425927	-2.5714
PABPC4L	-0.158957	-2.52953	-2.91337	0.00369388	0.428645	-2.07062
PRKAA2	-0.0525129	5.672	-2.90997	0.00373383	0.429795	-2.5715
SETD2	-0.0288151	6.82214	-2.90813	0.00375559	0.429795	-2.60209
PUSL1	0.0328489	4.25964	2.90297	0.00381721	0.430315	-2.42909
SPTAN1	-0.0355529	8.06046	-2.90146	0.00383547	0.430315	-2.5868
PUM1	-0.0219005	7.1684	-2.90125	0.00383793	0.430315	-2.61607
GSDMD	0.0401214	6.11985	2.89229	0.00394774	0.439657	-2.64143
MCFD2	0.0347089	6.16587	2.87584	0.00415678	0.459851	-2.68906
C7orf13	-0.0863889	2.21156	-2.87282	0.00419621	0.46057	-2.17962
KIF1B	-0.0359035	5.98006	-2.8711	0.00421879	0.46057	-2.69632
HID1	0.0589927	5.89674	2.8682	0.00425727	0.461733	-2.69861
VAMP3	0.0238762	6.73996	2.85605	0.00442145	0.474373	-2.74934
ATP7A	-0.0309572	5.20043	-2.85218	0.00447497	0.474373	-2.69636
TBL1X	-0.0308057	5.63918	-2.85041	0.00449971	0.474373	-2.73716
SURF4	0.0419924	7.88568	2.84955	0.00451178	0.474373	-2.73941
UST	-0.0403518	4.62471	-2.84845	0.00452723	0.474373	-2.63711
COPE	0.03285	7.28192	2.84716	0.00454533	0.474373	-2.76514
RALGAPA1	-0.0298598	4.25054	-2.84314	0.00460246	0.477303	-2.59431
GPR89B	0.0363656	2.64912	2.84104	0.00463239	0.477303	-2.32232
LRP5	-0.0389053	6.63078	-2.83687	0.00469266	0.477303	-2.80301
YKT6	0.0439512	6.46395	2.83512	0.00471817	0.477303	-2.80739
DHX9	-0.0217403	7.44355	-2.83439	0.00472877	0.477303	-2.79612
XRCC1	-0.0425295	4.99537	-2.83254	0.00475591	0.477303	-2.72886
PLCE1	-0.0465678	6.59301	-2.82998	0.00479364	0.477303	-2.8219
DAD1	0.0259901	6.51992	2.82931	0.00480352	0.477303	-2.82372
ASPG	0.125103	0.848796	2.8192	0.00495564	0.487039	-2.20651
GOSR2	0.0310924	5.61257	2.8189	0.0049602	0.487039	-2.8221
CCT3	-0.0270669	7.27632	-2.81537	0.00501441	0.489465	-2.85302
BAZ2B	-0.028473	6.45152	-2.81197	0.00506702	0.491708	-2.8712
KDELR3	0.0753803	5.06447	2.80537	0.00517078	0.498236	-2.80654
RSF1	-0.0247929	6.13261	-2.80389	0.00519434	0.498236	-2.88772
SF3B3	-0.026118	6.95971	-2.79935	0.00526707	0.502309	-2.90327
CEP78	-0.0602834	4.18252	-2.79742	0.00529833	0.502402	-2.70888
CRYBG3	-0.0347581	5.75023	-2.79455	0.00534489	0.502863	-2.89738
AHNAK	-0.0558158	10.2843	-2.79209	0.00538528	0.502863	-2.77356
MPV17L2	0.0458677	3.44981	2.79155	0.00539409	0.502863	-2.59106
ENTPD6	0.0453202	6.1001	2.78944	0.00542898	0.503288	-2.92469
TACC2	-0.0416273	7.52967	-2.78338	0.00553026	0.509155	-2.93342
CPE	-0.114108	3.08281	-2.78194	0.00555463	0.509155	-2.55729
NFKBIB	0.0397974	4.97016	2.77472	0.00567805	0.509155	-2.88363
IGF1R	-0.0386545	7.86893	-2.77431	0.00568506	0.509155	-2.9464
CNST	-0.0294549	5.54566	-2.77422	0.00568659	0.509155	-2.93913
HSD17B14	0.0909246	0.414222	2.77376	0.00569457	0.509155	-2.30064
CCDC149	0.042376	4.66939	2.77304	0.00570705	0.509155	-2.84854
SORL1	-0.0593264	8.39239	-2.76901	0.00577729	0.510185	-2.93819
LARP4B	-0.0181427	6.90535	-2.76818	0.00579188	0.510185	-2.98901
ZNHIT3	0.0240615	4.27857	2.7671	0.00581084	0.510185	-2.80558
ACACA	-0.044543	7.11869	-2.7642	0.00586216	0.511982	-2.99562
UBE2D2	0.0160777	6.63183	2.76121	0.00591548	0.51238	-3.00994
TTC37	-0.029924	6.20888	-2.76004	0.00593642	0.51238	-3.0086
VPS13A	-0.0489728	5.63719	-2.75877	0.00595935	0.51238	-2.98726
SCUBE2	-0.110149	2.65193	-2.75408	0.00604436	0.516551	-2.55533
POC1B-GALNT4	-0.0892632	-1.43712	-2.75016	0.0061164	0.516551	-2.36017
ENPP6	-0.102901	-1.32825	-2.75015	0.0061166	0.516551	-2.35621
NUP133	-0.0234143	5.8665	-2.74865	0.00614435	0.516551	-3.02718
SKIV2L2	-0.0182126	6.38909	-2.74692	0.00617653	0.516551	-3.04706
CDC34	0.0247145	5.51125	2.74429	0.00622555	0.516551	-3.01771
CHD7	-0.0319399	5.45672	-2.74428	0.00622575	0.516551	-3.01374
PDIA3	0.0425108	8.907	2.73751	0.00635388	0.524559	-2.99634
BTBD7	-0.0189386	6.07889	-2.73097	0.00647993	0.525953	-3.08312
ANAPC1	-0.0273656	4.86228	-2.72632	0.00657096	0.525953	-3.00011
RBM3	0.0358225	8.47494	2.7236	0.00662471	0.525953	-3.05603
LRCH3	-0.0295387	3.71123	-2.72335	0.00662969	0.525953	-2.82148
FRYL	-0.0491812	5.90165	-2.72316	0.00663332	0.525953	-3.09724
CDK19	-0.0449501	4.78031	-2.72298	0.00663701	0.525953	-2.99757
TSPYL2	0.0515726	4.27303	2.72205	0.00665543	0.525953	-2.92299
ZSCAN30	-0.0301257	3.4127	-2.72173	0.0066619	0.525953	-2.76932
TEX2	-0.0219123	5.85789	-2.72097	0.00667702	0.525953	-3.101
KPNA6	-0.0172577	7.23025	-2.71983	0.00669986	0.525953	-3.11247
RAPGEF3	0.0635395	3.30086	2.7183	0.00673063	0.525953	-2.75705
ERMP1	-0.042257	6.54335	-2.71728	0.00675111	0.525953	-3.12721
SSR4	0.0399789	6.96522	2.71523	0.00679251	0.526135	-3.12972
SART3	-0.021223	5.77455	-2.7084	0.00693249	0.526135	-3.13018
SEC61G	0.0424049	4.8997	2.70551	0.00699227	0.526135	-3.0586
SAT2	0.026758	5.14766	2.70441	0.0070153	0.526135	-3.09047
ACADVL	0.0405593	7.66714	2.70416	0.00702043	0.526135	-3.14125
PSMG1	0.0338441	4.3042	2.70268	0.00705142	0.526135	-2.98032
TRRAP	-0.0374258	6.61069	-2.70168	0.00707259	0.526135	-3.1686
DDX10	-0.0306584	3.89442	-2.70088	0.00708938	0.526135	-2.91385
ADAMTSL3	-0.0841429	3.47419	-2.70056	0.00709615	0.526135	-2.83725
CDC42BPB	-0.0205741	7.49317	-2.70028	0.00710202	0.526135	-3.15707
PLD1	-0.0399558	5.46262	-2.69829	0.00714408	0.526135	-3.13604
TMEM208	0.0364271	5.00054	2.69729	0.00716551	0.526135	-3.09276
INADL	-0.0328511	6.19648	-2.69302	0.00725689	0.526135	-3.18694
GLIDR	0.0578284	1.79229	2.69199	0.00727893	0.526135	-2.60106
MYH10	-0.0495828	5.31604	-2.69148	0.00729	0.526135	-3.14158
GRIP2	0.173016	-0.129564	2.68655	0.00739729	0.526135	-2.49493
TRAM1	0.0439483	7.7989	2.6864	0.00740052	0.526135	-3.18358
HSPA4L	-0.0591983	4.73785	-2.68618	0.00740542	0.526135	-3.08882
ARHGAP22	0.070644	1.23642	2.68595	0.00741045	0.526135	-2.56565
PDIA3P1	0.0413754	7.37058	2.68585	0.00741273	0.526135	-3.19863
PHPT1	0.0353183	5.09077	2.68555	0.00741928	0.526135	-3.1342
RASA1	-0.0259656	5.4666	-2.68297	0.00747611	0.526212	-3.17673
ENTPD8	0.120181	2.16734	2.68262	0.00748379	0.526212	-2.67412
TMED9	0.0333597	7.32813	2.67978	0.00754694	0.526587	-3.21567
CEBPZ	-0.0215806	5.83588	-2.67941	0.0075551	0.526587	-3.20941
UBE3C	-0.0192033	6.80686	-2.67811	0.00758432	0.526587	-3.22981
DDOST	0.0283598	7.87198	2.67222	0.00771722	0.530697	-3.21784
MZB1	0.121571	-0.285237	2.67171	0.00772879	0.530697	-2.52635
ZNF503	0.0440663	3.78394	2.67125	0.00773946	0.530697	-2.97033
OCRL	-0.0185431	5.51502	-2.66926	0.00778482	0.531488	-3.21629
ALK	-0.140471	-1.39269	-2.66795	0.00781506	0.531488	-2.54106
SLC22A20	-0.0806148	0.699404	-2.66536	0.00787474	0.531501	-2.57863
FICD	0.0439025	2.80113	2.66516	0.00787932	0.531501	-2.80541
PCNT	-0.0366559	5.39979	-2.6631	0.00792722	0.532568	-3.22282
NEU1	0.0293805	6.14819	2.65874	0.00802959	0.53727	-3.27511
FTL	0.0454777	10.2049	2.65591	0.00809653	0.538827	-3.13861
UBR5	-0.0260283	7.48981	-2.65424	0.0081362	0.538827	-3.27753
ITPR1	-0.0532354	4.74459	-2.65149	0.00820212	0.538827	-3.18032
CGREF1	0.249734	-1.18738	2.65035	0.00822962	0.538827	-2.57339
HEATR5B	-0.0386468	6.21629	-2.64871	0.00826903	0.538827	-3.30269
HELZ	-0.0293729	6.31997	-2.64722	0.00830526	0.538827	-3.30891
HECTD1	-0.0312258	8.5202	-2.64696	0.00831172	0.538827	-3.25444
ARFIP2	0.0350261	7.05012	2.64692	0.00831262	0.538827	-3.30761
POLR1B	-0.0284881	4.84491	-2.6454	0.00834964	0.53912	-3.20963
FAM3B	0.058831	5.80253	2.63749	0.00854489	0.548062	-3.31623
NBR2	-0.0734313	2.62522	-2.63711	0.00855418	0.548062	-2.84847
SYNE2	-0.0466144	8.4166	-2.63383	0.00863645	0.551205	-3.29331
CPD	-0.0334761	8.94399	-2.62956	0.00874457	0.555967	-3.27664
ANKRD55	0.145385	-2.04097	2.6272	0.00880475	0.556699	-2.65235
MACF1	-0.0375121	7.56556	-2.62622	0.00882985	0.556699	-3.34743
KMT2A	-0.0414124	6.56847	-2.62456	0.00887262	0.556699	-3.36946
GUK1	0.0335704	7.52313	2.62388	0.00889028	0.556699	-3.35497
GIGYF2	-0.0207852	6.55	-2.61731	0.00906126	0.563748	-3.38808
TRIP11	-0.0335332	6.22321	-2.61673	0.00907653	0.563748	-3.3855
ABCC9	-0.18394	1.48768	-2.61365	0.00915805	0.563748	-2.76416
CDC5L	-0.01604	6.3995	-2.61178	0.00920776	0.563748	-3.40123
GMPPB	0.0365856	5.71495	2.6093	0.00927406	0.563748	-3.38379
HECTD4	-0.0419031	6.20922	-2.60846	0.00929664	0.563748	-3.40647
DYNC1H1	-0.0434596	8.56748	-2.60837	0.00929914	0.563748	-3.35075
MED1	-0.0215833	6.10574	-2.60722	0.00932994	0.563748	-3.40669
GGT6	0.0376903	7.36439	2.60558	0.00937425	0.563748	-3.40626
CUL4A	-0.0171568	6.8027	-2.60551	0.00937623	0.563748	-3.41739
HSPA13	0.0538486	4.28875	2.60492	0.00939211	0.563748	-3.22893
FAT3	-0.12531	-1.36718	-2.6022	0.00946639	0.563748	-2.6827
PBRM1	-0.0241434	6.69077	-2.60118	0.00949414	0.563748	-3.4291
CEP350	-0.0334423	6.63301	-2.60092	0.00950131	0.563748	-3.42986
INVS	-0.0297091	3.3468	-2.60051	0.00951244	0.563748	-3.06717
EXOSC1	0.0252367	3.77014	2.59864	0.00956392	0.563854	-3.152
GET4	0.0260801	5.46572	2.59798	0.00958219	0.563854	-3.39567
ZNF827	-0.0327617	5.42411	-2.59666	0.00961867	0.564001	-3.39583
KLHL8	-0.0264643	5.38693	-2.59465	0.00967461	0.565283	-3.39764
ATP2B4	-0.0395322	8.00448	-2.59127	0.00976926	0.567947	-3.42046
RALGAPA2	-0.0464768	7.86588	-2.58962	0.00981562	0.567947	-3.43027
BLVRA	0.0304694	5.37684	2.58936	0.00982287	0.567947	-3.40994
HERC2	-0.0394238	6.26605	-2.58464	0.00995707	0.572011	-3.468
KDM3B	-0.0204562	7.48584	-2.58305	0.0100026	0.572011	-3.45983
AGL	-0.0367598	6.20856	-2.58273	0.0100118	0.572011	-3.47121
RNASEK	0.0267987	4.68002	2.58206	0.010031	0.572011	-3.34831
ARFGEF3	-0.0404737	8.17039	-2.58059	0.0100735	0.572463	-3.44063
USP47	-0.0186302	6.47843	-2.57888	0.010123	0.573317	-3.48552
CCDC171	-0.0604147	3.16827	-2.57754	0.010162	0.573565	-3.09205
S1PR2	0.0527818	3.65678	2.57461	0.0102475	0.576431	-3.19168
ZNF236	-0.0273957	3.95253	-2.57023	0.0103767	0.579285	-3.25853
MGA	-0.0375554	5.50298	-2.56944	0.0104002	0.579285	-3.47103
ZNF462	-0.0448625	4.88395	-2.56873	0.0104213	0.579285	-3.40947
SATB2	-0.0617348	0.842273	-2.56642	0.0104902	0.579285	-2.82115
ARRDC1	0.0248173	5.97163	2.56607	0.0105006	0.579285	-3.506
AP3S1	0.0292206	4.67195	2.56373	0.0105711	0.579285	-3.39262
NIN	-0.0457973	6.75715	-2.56344	0.0105797	0.579285	-3.52397
PCDHB8	-0.218143	-2.07474	-2.56326	0.0105853	0.579285	-2.78463
ANKRD17	-0.023285	7.24008	-2.56173	0.0106316	0.579285	-3.5204
C11orf30	-0.0263984	4.99861	-2.56035	0.0106736	0.579285	-3.44446
PCLO	-0.0537487	5.46636	-2.56006	0.0106822	0.579285	-3.49084
RAB3GAP2	-0.0185983	5.9643	-2.5589	0.0107176	0.579308	-3.52391
OCIAD2	0.0350628	5.79782	2.55712	0.010772	0.579682	-3.52049
OSTC	0.0412776	5.87276	2.5534	0.0108868	0.579682	-3.53243
RAB24	0.0536828	4.25686	2.55328	0.0108905	0.579682	-3.35347
MECOM	-0.0226886	7.5193	-2.5505	0.0109769	0.579682	-3.54068
P4HB	0.0368763	9.8009	2.55048	0.0109775	0.579682	-3.42846
ERP27	-0.0870649	1.0648	-2.55006	0.0109906	0.579682	-2.87651
SMC5	-0.0309708	6.3617	-2.54963	0.0110041	0.579682	-3.55766
SEC61A1	0.0393935	8.60757	2.54824	0.0110475	0.579682	-3.50045
SIPA1L3	-0.0368608	6.85174	-2.5482	0.0110489	0.579682	-3.56137
DUSP11	0.0210329	4.75502	2.54679	0.0110932	0.579682	-3.4469
ERP44	0.0281233	6.63201	2.54629	0.0111088	0.579682	-3.56764
NUP205	-0.0229921	6.14303	-2.54358	0.0111946	0.580853	-3.5678
KDELR2	0.0313766	8.13265	2.5431	0.0112099	0.580853	-3.53629
QPCTL	0.0424597	3.87293	2.54055	0.011291	0.580853	-3.31536
IKBKAP	-0.0416711	5.99981	-2.54029	0.0112994	0.580853	-3.57127
MANF	0.0474081	5.73514	2.54007	0.0113062	0.580853	-3.55821
SHPRH	-0.0329679	4.29587	-2.53719	0.0113988	0.583803	-3.40064
CDC42BPA	-0.0462146	7.22659	-2.53401	0.0115017	0.58726	-3.58959
PRSS16	0.0721088	2.62668	2.5294	0.0116526	0.591826	-3.11284
NUP214	-0.0239218	6.42382	-2.5291	0.0116625	0.591826	-3.60922
IWS1	-0.0186856	5.80749	-2.52619	0.0117584	0.593984	-3.59826
NAT10	-0.0209947	5.38306	-2.52349	0.0118482	0.593984	-3.57551
C3orf20	0.134234	-1.66199	2.5233	0.0118547	0.593984	-2.854
NUP188	-0.0285143	6.07984	-2.5218	0.0119051	0.593984	-3.62035
WHSC1L1	-0.0198342	6.78245	-2.52147	0.0119161	0.593984	-3.62839
SBNO1	-0.0179113	6.55358	-2.5211	0.0119284	0.593984	-3.62992
PIK3R4	-0.0225279	5.44532	-2.52029	0.0119556	0.593984	-3.58831
TMEM258	0.0284407	5.68899	2.51584	0.0121063	0.595481	-3.61634
UTP14C	-0.025169	5.61448	-2.51578	0.0121081	0.595481	-3.61217
SLC35B1	0.0271174	5.84234	2.51536	0.0121224	0.595481	-3.62635
ZNF81	-0.030466	3.12654	-2.51516	0.0121292	0.595481	-3.23456
SRP72	0.0319943	6.5935	2.51331	0.0121925	0.595939	-3.64928
ATG14	0.0308422	4.81402	2.51279	0.0122104	0.595939	-3.53859
HNRNPU	-0.0188116	8.85115	-2.51049	0.0122896	0.5966	-3.58051
TAOK1	-0.0281606	6.91713	-2.51014	0.0123016	0.5966	-3.65469
TTF2	-0.0313273	4.02462	-2.50926	0.0123318	0.5966	-3.42182
H2AFY2	-0.0481036	3.78413	-2.50672	0.0124199	0.599066	-3.38269
CHAD	0.111355	4.52528	2.50507	0.0124774	0.599066	-3.50952
MKLN1	-0.0228111	5.9484	-2.50468	0.0124911	0.599066	-3.65748
SBF2	-0.0243433	6.20867	-2.50251	0.0125673	0.600984	-3.67115
TMC3-AS1	0.116772	-1.92275	2.499	0.0126912	0.601906	-2.90914
ZNF513	0.0287885	4.0617	2.49877	0.0126996	0.601906	-3.45312
SMARCA2	-0.0297847	7.77242	-2.49795	0.0127284	0.601906	-3.66181
THRAP3	-0.0222502	7.63007	-2.49786	0.0127316	0.601906	-3.66704
APC	-0.0248815	5.84007	-2.49544	0.0128181	0.603299	-3.67529
FAM120C	-0.0307261	4.59208	-2.4945	0.0128518	0.603299	-3.55248
VPS8	-0.0259564	5.0218	-2.49145	0.0129616	0.603299	-3.61694
NUGGC	0.138143	0.091331	2.49137	0.0129646	0.603299	-2.94764
RNF20	-0.0257595	6.16784	-2.49113	0.0129731	0.603299	-3.69797
IPO11	-0.0289582	4.56146	-2.49096	0.0129793	0.603299	-3.55602
ATG2B	-0.027011	5.71653	-2.48679	0.0131311	0.60627	-3.68954
MKRN2OS	0.0312974	3.4633	2.48623	0.0131514	0.60627	-3.36851
SPG11	-0.0339069	6.97071	-2.48455	0.0132133	0.60627	-3.71642
NEURL1B	-0.0680628	5.12909	-2.4844	0.0132186	0.60627	-3.64507
POMK	-0.0430958	3.0344	-2.48421	0.0132259	0.60627	-3.29173
CECR2	0.243474	-3.44583	2.48246	0.0132901	0.607537	-3.01509
TAF15	-0.0184866	6.42403	-2.46841	0.0138186	0.629333	-3.75781
SGTA	0.0191687	5.99391	2.46698	0.0138731	0.629333	-3.75118
TNIP2	0.029017	5.10798	2.46606	0.0139088	0.629333	-3.68823
GPATCH11	-0.0271902	4.21816	-2.4658	0.0139186	0.629333	-3.56079
GPATCH8	-0.0210319	5.83919	-2.46385	0.0139939	0.629645	-3.75186
SAR1A	0.0238459	6.41808	2.46366	0.0140014	0.629645	-3.76936
ERC1	-0.0397082	6.16903	-2.46158	0.014082	0.631559	-3.76887
GLMP	0.0344226	5.59904	2.45651	0.0142805	0.636656	-3.75537
SOGA1	-0.0416968	4.70268	-2.45508	0.0143367	0.636656	-3.66351
CELSR1	-0.040534	8.62847	-2.45491	0.0143434	0.636656	-3.72718
RABEP1	-0.0202649	6.10196	-2.45388	0.0143845	0.636656	-3.78641
PRRC2C	-0.0307986	8.19752	-2.4538	0.0143875	0.636656	-3.7512
NDUFAF6	0.0282985	3.41943	2.45182	0.0144663	0.638439	-3.44216
ISPD	-0.0457638	2.21767	-2.44859	0.0145955	0.641423	-3.23904
RABGGTA	0.024768	4.94349	2.4482	0.0146112	0.641423	-3.71184
RTTN	-0.0448245	3.61008	-2.44598	0.0147007	0.64365	-3.49453
PLXNA4	0.137052	-1.70993	2.44348	0.014802	0.646378	-3.01489
ZNF470	-0.0567891	2.46597	-2.44125	0.0148928	0.648015	-3.29417
TMEM134	0.0293693	5.08983	2.44058	0.0149203	0.648015	-3.74664
PAIP1	0.0183673	5.5481	2.43866	0.0149988	0.648015	-3.79412
SUPT16H	-0.0172542	6.65128	-2.43797	0.0150273	0.648015	-3.83173
NARS	-0.0183053	7.45614	-2.43756	0.0150443	0.648015	-3.81826
UTRN	-0.0440644	7.13373	-2.43624	0.0150987	0.648015	-3.82943
RUNX1	-0.0263515	7.92289	-2.4359	0.0151128	0.648015	-3.80596
DMXL1	-0.0304217	5.82752	-2.43282	0.0152409	0.651825	-3.82545
CD1A	0.175438	0.0684924	2.4307	0.0153293	0.653918	-3.08065
TPP2	-0.0399306	5.45406	-2.42951	0.0153795	0.65438	-3.80872
CBX5	-0.0392593	7.49447	-2.42838	0.015427	0.654721	-3.83877
SLC5A1	0.114419	4.50528	2.42729	0.0154729	0.654995	-3.69869
USP9X	-0.0244077	7.76434	-2.42501	0.0155696	0.65637	-3.83766
HELLS	-0.0642424	2.64071	-2.42464	0.0155853	0.65637	-3.36216
KIAA1279	-0.0401095	4.86122	-2.42315	0.0156491	0.65637	-3.761
TRIM24	-0.0281253	5.78909	-2.42208	0.0156947	0.65637	-3.84894
PHLPP1	-0.0392583	5.7542	-2.4212	0.0157323	0.65637	-3.8492
CLYBL	-0.0462584	2.40689	-2.41895	0.0158294	0.65637	-3.33569
RFNG	0.0251249	4.50673	2.4185	0.0158487	0.65637	-3.72065
LMOD1	0.0926341	0.925907	2.41795	0.0158725	0.65637	-3.16326
SLC25A45	0.0330563	2.80426	2.41785	0.0158768	0.65637	-3.40396
EP400	-0.0368535	6.94086	-2.41729	0.015901	0.65637	-3.87813
RWDD2A	0.0356582	2.97314	2.41632	0.0159428	0.656465	-3.43834
SPEN	-0.027551	6.80373	-2.41534	0.0159856	0.656597	-3.88469
MUC16	-0.0879489	9.54569	-2.41374	0.0160554	0.656927	-3.77349
KIAA0754	-0.0457125	4.37153	-2.41225	0.0161204	0.656927	-3.71445
RPL13AP20	0.0713305	1.01934	2.41174	0.0161427	0.656927	-3.1843
P2RX4	0.0389386	5.39674	2.41073	0.0161874	0.656927	-3.84719
CHPF	0.0467779	6.731	2.40817	0.0163001	0.656927	-3.90133
NSD1	-0.0328347	6.63033	-2.40607	0.0163934	0.656927	-3.90753
PEAK1	-0.0378936	6.42855	-2.40352	0.0165069	0.656927	-3.91246
USP40	-0.0315598	5.80991	-2.40271	0.0165435	0.656927	-3.89575
QSER1	-0.0302822	5.44783	-2.40265	0.0165461	0.656927	-3.87188
NF1	-0.0273897	6.56568	-2.40235	0.0165597	0.656927	-3.91628
LRPPRC	-0.0221787	6.86366	-2.40235	0.0165597	0.656927	-3.9146
C18orf21	0.0253391	3.60866	2.40172	0.0165879	0.656927	-3.59633
RPUSD1	0.0340682	4.8196	2.40116	0.0166129	0.656927	-3.8073
SLC39A13	0.0230782	4.84916	2.401	0.0166203	0.656927	-3.81081
METTL15	-0.0248173	4.25412	-2.39974	0.0166772	0.656927	-3.7231
PIAS2	-0.0218849	4.66387	-2.39878	0.0167206	0.656927	-3.79093
BDP1	-0.0381727	5.23176	-2.39725	0.0167898	0.656927	-3.86505
RAPGEF6	-0.0322499	4.62947	-2.39688	0.0168065	0.656927	-3.79066
KCNK6	0.0627659	4.82683	2.39661	0.016819	0.656927	-3.81678
SLC39A10	-0.0416128	4.1652	-2.39567	0.0168616	0.656927	-3.71685
UBE2J1	0.0313719	7.31205	2.39457	0.0169121	0.656927	-3.92414
TBCK	-0.0619926	3.52541	-2.39255	0.0170047	0.656927	-3.60097
TRABD	0.0298253	5.87296	2.3925	0.017007	0.656927	-3.92308
APH1A	0.0276776	7.50175	2.39189	0.0170351	0.656927	-3.92488
BCL2L10	-0.10541	-2.44032	-2.39162	0.0170472	0.656927	-3.13017
NEMF	-0.0236167	5.85747	-2.39148	0.0170538	0.656927	-3.92456
MYO5C	-0.0295054	7.36648	-2.3887	0.0171823	0.656927	-3.93634
PAFAH1B1	-0.0137749	7.78267	-2.38868	0.0171833	0.656927	-3.92281
SYT6	0.174789	-3.0522	2.38858	0.0171876	0.656927	-3.15286
ZFAS1	0.0354431	5.66261	2.38845	0.017194	0.656927	-3.92058
WFS1	0.0454101	5.14284	2.38787	0.0172209	0.656927	-3.87633
HOMER1	-0.0409403	3.59986	-2.38696	0.0172633	0.657034	-3.6287
NCBP1	-0.03102	5.14352	-2.38314	0.0174418	0.658244	-3.88842
SLC4A4	-0.0669416	5.81732	-2.3823	0.0174813	0.658244	-3.9434
SPICE1	-0.0302929	4.4311	-2.38218	0.0174867	0.658244	-3.79385
TMEM167B	0.0213823	6.07062	2.38106	0.0175396	0.658244	-3.95766
ZFAND2B	0.0289185	4.38418	2.38104	0.0175406	0.658244	-3.78857
WNK1	-0.0269139	8.05075	-2.38067	0.017558	0.658244	-3.93073
EPS15L1	-0.0179785	5.27951	-2.38036	0.0175727	0.658244	-3.90903
VEGFB	0.0283241	5.14256	2.37929	0.0176232	0.658646	-3.8972
VIMP	0.0297594	6.3024	2.37707	0.0177287	0.65979	-3.97236
PGM1	0.0301142	5.75181	2.37564	0.0177971	0.65979	-3.95596
SMARCA4	-0.0215109	7.67474	-2.37537	0.0178102	0.65979	-3.95764
UBXN6	0.0237682	7.28239	2.37516	0.01782	0.65979	-3.97022
MDN1	-0.0455035	5.33472	-2.37424	0.0178643	0.65979	-3.92854
EIF1AD	0.0207863	4.60223	2.37344	0.0179027	0.65979	-3.84095
FBXL6	0.0407114	3.79907	2.37187	0.017978	0.65979	-3.70253
PHF10	-0.0248237	4.98642	-2.36959	0.0180884	0.65979	-3.90208
RPA2	0.0289985	5.30614	2.36951	0.0180926	0.65979	-3.9365
TAZ	0.0369499	3.68544	2.36926	0.0181048	0.65979	-3.68597
AADAC	0.125434	1.86855	2.36873	0.0181301	0.65979	-3.38929
SLC33A1	0.0279763	5.57411	2.36872	0.0181309	0.65979	-3.9603
CXorf40A	0.0236845	3.91488	2.36685	0.0182216	0.661641	-3.73688
TFF2	0.125566	-0.126674	2.36569	0.0182784	0.662253	-3.20437
ROBO1	-0.0350306	5.49448	-2.36379	0.018372	0.663342	-3.9662
BOD1L1	-0.0263947	6.67253	-2.36345	0.0183884	0.663342	-4.00701
FOXC2	-0.157809	-1.37522	-2.36019	0.0185494	0.66641	-3.17768
TTC9B	0.136594	-2.43038	2.3601	0.0185538	0.66641	-3.18776
SUCNR1	0.158384	-1.29691	2.35832	0.0186425	0.666935	-3.18151
TIGD3	0.0527961	0.728732	2.35819	0.0186488	0.666935	-3.2757
FAM214B	0.0339017	4.9123	2.35603	0.0187567	0.6682	-3.92451
NCOA6	-0.024014	6.43977	-2.35587	0.0187647	0.6682	-4.02404
TIMM9	0.0193362	3.82247	2.35268	0.0189254	0.672479	-3.75117
TRPV3	0.131771	0.777859	2.35121	0.0189997	0.672832	-3.2993
TREX1	0.0310616	5.36089	2.35088	0.0190164	0.672832	-3.98439
ACRV1	0.147203	-2.50709	2.34685	0.0192213	0.674773	-3.21334
CEP192	-0.0260741	5.18267	-2.34518	0.019307	0.674773	-3.98017
TMEM243	0.0331607	4.44211	2.34458	0.019338	0.674773	-3.88121
JARID2-AS1	0.114273	-2.37651	2.34305	0.0194169	0.674773	-3.21773
GCN1	-0.0208604	6.91264	-2.34272	0.0194338	0.674773	-4.05269
SETBP1	-0.0417912	4.81311	-2.34196	0.0194728	0.674773	-3.94316
FAM58A	0.0265409	4.3511	2.34115	0.019515	0.674773	-3.87447
GART	-0.0213852	5.93009	-2.34047	0.0195503	0.674773	-4.04627
ZC3H13	-0.026228	6.2147	-2.33991	0.0195795	0.674773	-4.05693
SMC3	-0.0185663	6.09467	-2.33615	0.0197757	0.674773	-4.06223
MBNL3	-0.0352913	5.08957	-2.33551	0.0198094	0.674773	-3.99203
USP7	-0.0162862	7.10981	-2.33549	0.0198105	0.674773	-4.06576
IRF3	0.0228322	5.49807	2.33505	0.0198334	0.674773	-4.03243
C1orf50	0.0220607	2.78953	2.33441	0.0198671	0.674773	-3.59052
GSTO1	0.0429595	5.74212	2.33396	0.0198906	0.674773	-4.05157
DCUN1D5	0.020617	4.83074	2.33304	0.0199395	0.674773	-3.96583
BRCA1	-0.0500406	3.55367	-2.33293	0.0199452	0.674773	-3.7442
USH1G	0.109884	-0.700676	2.33265	0.0199602	0.674773	-3.24523
SNRNP200	-0.0265295	8.48631	-2.33246	0.0199698	0.674773	-4.02108
FAM72D	-0.115248	-2.64379	-2.3323	0.0199785	0.674773	-3.2436
KAT6B	-0.0216799	5.83168	-2.33206	0.0199913	0.674773	-4.06087
BMPR1B	-0.0403065	5.2864	-2.33192	0.0199987	0.674773	-4.02067
NDUFA3	0.0339998	5.13498	2.33177	0.0200065	0.674773	-4.00568
MTOR	-0.0222847	6.40962	-2.33054	0.0200716	0.675098	-4.08165
C16orf58	0.0269895	6.08102	2.32945	0.0201297	0.675098	-4.07675
MEI1	0.0876393	-0.170679	2.32929	0.0201382	0.675098	-3.27467
NUP50	-0.0329279	7.07175	-2.32653	0.020286	0.677586	-4.08684
CDK5RAP2	-0.0250069	6.82894	-2.3261	0.0203089	0.677586	-4.09142
SCO2	0.04807	4.72535	2.32561	0.0203349	0.677586	-3.96827
RASAL1	0.0686879	2.67931	2.32481	0.0203784	0.677673	-3.5943
WDR12	-0.0242577	3.7911	-2.32264	0.0204955	0.678386	-3.81391
FER	-0.0349953	4.52264	-2.32221	0.0205187	0.678386	-3.94583
RHOQ	0.0320898	6.42539	2.32126	0.0205701	0.678386	-4.10284
SPCS2	0.0279663	4.67471	2.32086	0.020592	0.678386	-3.9712
RNASEL	-0.0413076	5.23225	-2.32063	0.0206042	0.678386	-4.04181
GCAT	0.0454803	3.8579	2.31836	0.0207283	0.680617	-3.83521
ALDH1L2	0.0958167	1.50348	2.31729	0.0207868	0.680617	-3.44151
UBE3B	-0.020814	6.0641	-2.31675	0.020816	0.680617	-4.10553
TSPAN17	0.025181	6.33863	2.31639	0.0208361	0.680617	-4.11321
WARS2	-0.0341673	4.16946	-2.31443	0.0209436	0.682787	-3.90369
LRRC59	0.0365563	7.58229	2.31153	0.0211042	0.68547	-4.10737
DDX27	-0.015102	5.60807	-2.30864	0.0212651	0.68547	-4.10076
PUM2	-0.0212031	7.64525	-2.30693	0.0213609	0.68547	-4.11564
ASAH1	-0.0322386	8.47665	-2.30618	0.0214032	0.68547	-4.08141
UBR4	-0.0387817	7.52967	-2.30577	0.0214259	0.68547	-4.12195
TINF2	0.0237368	5.72211	2.3056	0.0214355	0.68547	-4.11487
ARHGAP32	-0.0217826	7.78821	-2.30552	0.0214401	0.68547	-4.11366
FAM208B	-0.0248713	6.1616	-2.30512	0.0214628	0.68547	-4.13459
MRPL19	-0.0204462	5.7862	-2.30483	0.021479	0.68547	-4.12028
LRBA	-0.0375354	7.53053	-2.30431	0.0215082	0.68547	-4.1251
TUBGCP4	-0.0273921	4.06291	-2.30414	0.021518	0.68547	-3.90748
GLIS3	-0.0564334	6.20324	-2.30383	0.0215357	0.68547	-4.13813
MED23	-0.0249734	5.80695	-2.30334	0.0215629	0.68547	-4.12478
JAKMIP2	0.0934147	-0.124065	2.302	0.021639	0.686572	-3.33349
AKT1S1	0.0227488	5.82383	2.29794	0.0218704	0.690642	-4.13782
EDF1	0.0198386	7.03812	2.29755	0.0218929	0.690642	-4.15345
VPS13B	-0.0452968	5.83927	-2.2966	0.0219476	0.690642	-4.14101
KIAA1217	-0.0260745	7.46596	-2.29571	0.0219988	0.690642	-4.14677
CLEC16A	-0.0226198	5.43876	-2.29489	0.0220458	0.690642	-4.11882
GPR39	0.0591981	2.93984	2.29482	0.0220497	0.690642	-3.70694
MVD	0.0473292	4.75164	2.29439	0.0220746	0.690642	-4.042
YLPM1	-0.0257439	6.57479	-2.29395	0.0221002	0.690642	-4.16544
RNF13	0.024636	6.45889	2.29222	0.0222001	0.692459	-4.16915
HTR7	0.099408	-1.74556	2.29007	0.0223253	0.695059	-3.30839
TNKS	-0.023353	6.1799	-2.28884	0.0223972	0.695354	-4.1717
FBXL12	0.0165221	3.86532	2.28847	0.0224186	0.695354	-3.90407
SPTBN2	-0.0337028	7.03376	-2.28691	0.0225101	0.696888	-4.17728
INTS2	-0.0304883	4.05867	-2.28498	0.022624	0.698528	-3.94961
INSR	-0.0376024	6.87594	-2.28458	0.0226472	0.698528	-4.18453
NOX4	-0.0905052	0.128993	-2.28238	0.0227773	0.698655	-3.39242
COL4A3BP	-0.0254201	6.84917	-2.28231	0.0227815	0.698655	-4.19039
QPRT	0.096257	1.14704	2.28176	0.0228145	0.698655	-3.48025
STAG2	-0.021507	7.00879	-2.28117	0.0228495	0.698655	-4.19062
VASN	0.0660916	3.33559	2.28018	0.0229086	0.698655	-3.81756
ARHGEF7	-0.0155197	5.81611	-2.27964	0.0229405	0.698655	-4.17851
MTR	-0.0323644	4.98521	-2.27878	0.0229919	0.698655	-4.10802
PPM1N	0.078438	-1.22453	2.27697	0.0231005	0.698655	-3.33873
LAMC1	-0.0266635	6.04311	-2.27591	0.0231645	0.698655	-4.19669
WWC2	-0.0383939	3.8307	-2.27565	0.0231798	0.698655	-3.92614
TPRG1-AS1	-0.0857984	0.231851	-2.27555	0.0231859	0.698655	-3.40966
KIAA1107	-0.0448767	2.8472	-2.27467	0.0232388	0.698655	-3.73298
PTGDS	0.1826	-0.831086	2.27452	0.023248	0.698655	-3.35491
DIEXF	-0.0255315	4.94755	-2.27435	0.0232581	0.698655	-4.11319
STK19	0.0248962	3.84192	2.27394	0.0232829	0.698655	-3.93164
SLC26A2	-0.0647509	7.67493	-2.27187	0.0234086	0.700277	-4.19256
CD1C	0.119231	1.50955	2.27126	0.0234459	0.700277	-3.54375
URM1	0.0196532	5.6718	2.27097	0.0234635	0.700277	-4.18939
ATP8B1	-0.0305904	7.69822	-2.26979	0.0235355	0.700308	-4.19701
PHF14	-0.0179459	5.2804	-2.26957	0.023549	0.700308	-4.16097
ABL2	-0.0264755	4.83945	-2.26703	0.0237041	0.701881	-4.11585
NUP98	-0.018798	7.14896	-2.26674	0.0237219	0.701881	-4.22003
TMEM238	-0.0516542	3.99403	-2.26663	0.0237288	0.701881	-3.97703
GRHL2	-0.0266074	6.98683	-2.26482	0.0238402	0.703077	-4.22738
PTCD3	-0.0225644	5.46892	-2.2646	0.0238539	0.703077	-4.18893
NME2	0.0304126	4.84141	2.26363	0.0239142	0.703602	-4.12302
PHKG2	0.0194712	4.89395	2.26206	0.024011	0.704065	-4.13366
TRIM27	0.0192117	5.78255	2.262	0.024015	0.704065	-4.21594
PSME1	0.0369171	7.55463	2.25996	0.0241423	0.704065	-4.22369
UBA5	0.0216458	5.61297	2.25986	0.0241484	0.704065	-4.20983
ZFX	-0.0232494	5.44569	-2.25914	0.0241934	0.704065	-4.19543
CLUL1	-0.104442	0.0465036	-2.25908	0.0241971	0.704065	-3.42977
CLCN3	-0.0226074	7.54838	-2.25842	0.0242381	0.704065	-4.22736
CBR3	0.109846	3.80033	2.25734	0.0243061	0.704065	-3.96035
PHF20	-0.0199239	5.89268	-2.25666	0.024349	0.704065	-4.23338
QTRTD1	-0.0190451	4.54036	-2.25657	0.0243542	0.704065	-4.09554
KCNJ11	-0.0690058	0.093796	-2.25569	0.0244096	0.704359	-3.44023
LZTR1	0.0324847	4.52411	2.25507	0.0244492	0.704359	-4.09579
RPS19BP1	0.0277374	5.45302	2.25354	0.0245454	0.705905	-4.21173
RACGAP1P	-0.0607281	-0.261967	-2.25276	0.0245948	0.7061	-3.42319
EXOC6B	-0.0258603	3.52326	-2.25117	0.0246962	0.707788	-3.91815
CRELD2	0.0319699	5.61573	2.24939	0.0248096	0.709014	-4.23305
GPX7	0.0681511	3.24896	2.24845	0.02487	0.709014	-3.86782
SEC22B	0.0236766	5.33426	2.2479	0.0249053	0.709014	-4.21384
DYRK1A	-0.0176674	6.72395	-2.24782	0.0249099	0.709014	-4.26806
PRPF40B	-0.028038	4.41739	-2.24656	0.024991	0.709054	-4.09708
CUTC	0.0251073	3.37488	2.24647	0.0249968	0.709054	-3.89744
ADRBK2	-0.0387844	4.55079	-2.24526	0.025075	0.709385	-4.12217
EDEM2	0.0263725	4.58847	2.2449	0.0250978	0.709385	-4.12767
ARMCX4	-0.0488787	2.21876	-2.24377	0.0251713	0.709385	-3.69123
PBX2	0.0200526	6.14997	2.24364	0.0251794	0.709385	-4.27169
PLCB4	-0.0504084	6.23102	-2.24167	0.0253072	0.709918	-4.27686
KIAA0100	-0.0201859	8.3099	-2.24061	0.0253763	0.709918	-4.23572
CLTC	-0.0199172	9.32522	-2.24041	0.025389	0.709918	-4.18038
RIF1	-0.0328359	5.45231	-2.24009	0.0254105	0.709918	-4.24161
PPP1R1A	0.173099	0.359742	2.24006	0.0254123	0.709918	-3.49001
MRO	0.137297	-2.00387	2.23916	0.0254711	0.710365	-3.40036
GLOD5	0.0572345	-0.47563	2.23723	0.0255974	0.71269	-3.44135
ADGRF5	-0.131546	2.39219	-2.23645	0.0256486	0.71292	-3.73703
SPNS1	0.0247031	5.5387	2.23534	0.0257216	0.713753	-4.25898
CECR7	-0.124108	-1.02444	-2.23302	0.0258749	0.714625	-3.42745
SCG3	0.144194	1.54746	2.23235	0.0259194	0.714625	-3.63116
CHD4	-0.0216393	8.43662	-2.23208	0.0259375	0.714625	-4.24789
SLC35A5	-0.0259142	5.56186	-2.23197	0.0259447	0.714625	-4.26769
MRPL41	0.0331098	5.6616	2.23162	0.0259684	0.714625	-4.27529
HTATIP2	0.0253415	5.90589	2.23004	0.0260735	0.715141	-4.29258
ARID1A	-0.0234545	7.36061	-2.22998	0.0260772	0.715141	-4.29558
IL26	0.170524	-2.17311	2.22939	0.0261164	0.715141	-3.4176
POLK	-0.0305948	4.2944	-2.22764	0.0262342	0.716404	-4.11736
RELL1	0.0331895	5.08488	2.22742	0.0262489	0.716404	-4.23277
F8A1	0.078782	3.24278	2.22606	0.0263398	0.717706	-3.91396
MGC27345	-0.0325583	2.80626	-2.22458	0.0264396	0.717814	-3.8329
RING1	0.0157345	5.7221	2.22431	0.0264583	0.717814	-4.29525
ZMIZ1	-0.0340331	6.5555	-2.22408	0.0264735	0.717814	-4.32042
GPBAR1	0.119143	-1.8696	2.22212	0.0266062	0.720114	-3.43105
GLB1L3	-0.120807	-0.960259	-2.22153	0.0266462	0.720114	-3.45096
POLL	0.0201949	4.47533	2.22076	0.0266986	0.720114	-4.163
PHIP	-0.0309706	6.85377	-2.22027	0.0267319	0.720114	-4.32727
FLT1	-0.18693	2.08194	-2.21949	0.0267852	0.72038	-3.7394
KIAA0430	-0.0216383	6.68663	-2.21466	0.0271173	0.724304	-4.34072
MPG	0.0256089	5.48019	2.21453	0.0271263	0.724304	-4.29918
KAT6A	-0.0222122	6.76666	-2.21407	0.0271582	0.724304	-4.34168
SPCS3	0.0328741	7.03762	2.21404	0.0271602	0.724304	-4.33818
PDS5B	-0.0218088	5.49245	-2.21365	0.0271867	0.724304	-4.30255
NPTXR	-0.0603684	3.58824	-2.21356	0.027193	0.724304	-4.01246
MKL2	-0.0442723	7.41735	-2.21225	0.0272839	0.724435	-4.33188
TRIP12	-0.0190862	8.3465	-2.21125	0.0273531	0.724435	-4.29786
FUT4	0.0390094	3.75369	2.21069	0.0273926	0.724435	-4.05147
BRI3	0.0288396	6.64695	2.21046	0.0274086	0.724435	-4.35021
RPRD2	-0.0228859	6.65481	-2.21035	0.0274163	0.724435	-4.35021
TCOF1	-0.0236154	5.1873	-2.20899	0.0275111	0.725218	-4.28417
FAM195B	0.029676	5.01075	2.20809	0.0275736	0.725218	-4.26601
HAX1	0.0199537	6.05129	2.20805	0.027577	0.725218	-4.3461
HSD17B7	0.0346271	3.55137	2.20733	0.0276268	0.72538	-4.01723
TMEM178B	-0.0541252	5.16112	-2.20588	0.0277292	0.726917	-4.289
APOA1	0.123045	-2.78251	2.20513	0.0277818	0.727146	-3.46596
TULP4	-0.0231011	5.75754	-2.20424	0.0278443	0.727381	-4.34115
UCK1	0.018953	5.06228	2.20316	0.027921	0.727381	-4.28317
YIPF2	0.0235764	5.89377	2.20272	0.0279521	0.727381	-4.3509
TNFSF9	0.0717978	-0.0341687	2.20218	0.0279905	0.727381	-3.53548
CDKL5	-0.0354151	2.74583	-2.20191	0.0280099	0.727381	-3.86969
PITHD1	0.017348	4.99738	2.19897	0.0282193	0.727597	-4.28413
ALG14	0.0293694	3.86854	2.19847	0.028255	0.727597	-4.10004
AP5Z1	0.0286396	5.10564	2.19806	0.0282843	0.727597	-4.29914
ENOX2	-0.018717	4.44273	-2.19791	0.0282945	0.727597	-4.2071
XKR8	0.0381697	3.39206	2.19791	0.0282946	0.727597	-4.00523
IRF5	0.0515156	4.3939	2.19784	0.0283001	0.727597	-4.1988
MCM8	-0.0247212	3.56919	-2.19749	0.0283252	0.727597	-4.04246
SMARCA5	-0.0170542	7.26599	-2.19489	0.0285119	0.728561	-4.37433
LAPTM4A	0.015594	8.07191	2.19364	0.0286017	0.728561	-4.34895
PDS5A	-0.0180666	7.0097	-2.19296	0.0286514	0.728561	-4.38415
PLAGL1	0.0553423	3.19541	2.19219	0.0287073	0.728561	-3.97755
SEC11A	0.0166064	6.09161	2.19153	0.028755	0.728561	-4.38321
KDELR1	0.0252552	7.77642	2.19123	0.0287768	0.728561	-4.36598
EIF4EBP1	0.034759	3.98312	2.19105	0.0287895	0.728561	-4.13826
P3H3	0.0643113	2.99341	2.19101	0.0287927	0.728561	-3.94054
PDCD6IP	-0.0202333	8.11751	-2.19095	0.0287974	0.728561	-4.35267
TRPC4AP	0.0198147	6.62202	2.19027	0.0288462	0.728561	-4.39383
ATG4B	0.0168674	5.22593	2.18943	0.0289077	0.728561	-4.33046
CPVL	0.0740116	3.42533	2.18909	0.0289323	0.728561	-4.03536
USP9Y	-0.11457	1.1046	-2.18839	0.0289835	0.728561	-4.01834
POGZ	-0.0229079	5.80098	-2.18833	0.028988	0.728561	-4.37755
DYNC1LI2	-0.0243127	7.01272	-2.18772	0.0290329	0.728561	-4.39536
CTNS	0.026586	5.38097	2.1871	0.0290784	0.728561	-4.35046
HIF1AN	-0.0151302	6.40532	-2.18601	0.0291581	0.728561	-4.40189
NCAPD3	-0.0302196	3.91486	-2.18587	0.0291681	0.728561	-4.13712
SIL1	0.0217389	5.77156	2.18495	0.0292363	0.728561	-4.38328
SPNS3	0.0530926	2.19617	2.18341	0.0293496	0.728561	-3.8147
MCUR1	0.0226094	5.29281	2.18341	0.0293497	0.728561	-4.34977
TGS1	-0.0197151	4.93523	-2.18311	0.0293719	0.728561	-4.31066
KIF5B	-0.0219728	8.80071	-2.1831	0.0293725	0.728561	-4.33455
HSPA4	-0.0202592	7.13868	-2.18162	0.0294821	0.730188	-4.40583
MAD2L2	0.0327025	3.73591	2.18067	0.0295526	0.730844	-4.11164
PABPN1	0.0198339	4.55563	2.17762	0.0297807	0.731234	-4.26839
KLB	0.0508909	0.934045	2.17754	0.0297864	0.731234	-3.66573
C1orf122	0.0307437	5.24052	2.17724	0.0298091	0.731234	-4.35785
ALMS1-IT1	0.0786944	-1.27718	2.17608	0.0298961	0.731234	-3.5237
COX7A1	0.0995175	2.1668	2.17556	0.0299353	0.731234	-3.82582
COX11	0.0347368	4.3882	2.17528	0.0299559	0.731234	-4.24541
AKR1C8P	-0.12033	-2.59609	-2.17482	0.0299904	0.731234	-3.51392
AKAP11	-0.0273477	6.59475	-2.17401	0.0300519	0.731234	-4.42823
FYCO1	-0.0288622	7.09	-2.17395	0.0300558	0.731234	-4.42329
HERC1	-0.0341681	6.10708	-2.1737	0.0300749	0.731234	-4.42182
METTL16	-0.0194396	5.49522	-2.17328	0.0301065	0.731234	-4.3893
SF3B5	0.0248472	6.40524	2.17318	0.0301146	0.731234	-4.4293
VPS13C	-0.0309864	7.7165	-2.17282	0.0301413	0.731234	-4.40745
TRIM17	0.0558354	1.49443	2.1707	0.0303019	0.733285	-3.74215
MRE11A	-0.0305758	4.41576	-2.16882	0.0304449	0.733285	-4.2643
ZFP62	-0.0219694	4.49542	-2.16857	0.030464	0.733285	-4.27805
ZZEF1	-0.021409	6.75747	-2.16836	0.0304807	0.733285	-4.43997
GTF3C3	-0.0185682	5.54882	-2.16831	0.0304845	0.733285	-4.40405
ATF7	-0.0207608	5.50986	-2.16721	0.0305682	0.733285	-4.40374
UXT	0.0206863	5.41764	2.16719	0.03057	0.733285	-4.39575
TMEM219	0.026172	6.70188	2.16686	0.0305955	0.733285	-4.4436
ZSWIM5	-0.0365693	3.61022	-2.16649	0.0306235	0.733285	-4.11693
BTRC	-0.020542	5.55119	-2.16357	0.0308478	0.736758	-4.41447
DEF8	0.0206634	5.26579	2.16325	0.0308726	0.736758	-4.39014
ARHGEF38-IT1	0.110762	-2.18725	2.16287	0.0309017	0.736758	-3.53269
ATP2C1	-0.0230548	7.48121	-2.16158	0.0310022	0.738092	-4.43938
ALS2	-0.0216531	5.22892	-2.15876	0.0312208	0.742231	-4.39617
CTC-338M12.4	0.0406124	1.69356	2.15608	0.0314302	0.744902	-3.79664
ATF7IP	-0.0226835	6.79484	-2.15606	0.0314319	0.744902	-4.46558
PFAS	-0.0285659	4.10309	-2.15506	0.0315102	0.744902	-4.23814
AKR1A1	0.030086	8.08049	2.15503	0.0315127	0.744902	-4.43075
PIK3C3	-0.0163439	5.34308	-2.15388	0.0316038	0.745993	-4.41762
ANO6	-0.0244058	6.59342	-2.15128	0.031809	0.749031	-4.47686
IL20RA	-0.0372452	5.66075	-2.1511	0.0318227	0.749031	-4.44801
SLC25A28	0.0492288	5.08925	2.14798	0.0320715	0.751007	-4.40348
MAGI1	-0.0282467	5.60547	-2.14752	0.0321076	0.751007	-4.45222
SLC52A2	0.0385135	5.72323	2.14686	0.0321605	0.751007	-4.46062
EXPH5	-0.0311139	7.05694	-2.14632	0.032204	0.751007	-4.48238
NRG4	-0.0629805	3.23477	-2.14548	0.032271	0.751007	-4.08302
MAP2K2	0.0219106	6.56238	2.14544	0.0322743	0.751007	-4.4892
LIMS2	-0.113058	-1.16053	-2.14296	0.032474	0.751007	-3.5882
CCL22	0.109804	1.77532	2.14149	0.0325922	0.751007	-3.84067
MAP3K14-AS1	0.0376918	2.14555	2.13942	0.0327603	0.751007	-3.89525
EXD2	-0.0206788	5.85443	-2.13906	0.0327899	0.751007	-4.48493
HMGN4	0.0365418	5.00331	2.13882	0.0328089	0.751007	-4.41161
2021-09-15	0.0238148	7.36749	2.13779	0.0328932	0.751007	-4.49302
ARHGAP26-AS1	0.110922	-2.30201	2.13719	0.0329418	0.751007	-3.57567
KIAA1919	-0.0288035	3.11519	-2.13582	0.0330542	0.751007	-4.07833
NOL8	-0.0195469	4.64205	-2.13571	0.0330626	0.751007	-4.36978
H2AFV	-0.0237457	6.71175	-2.13544	0.0330849	0.751007	-4.50971
ZGPAT	0.0172125	4.61433	2.13524	0.0331012	0.751007	-4.36672
IPO7	-0.0197367	7.06112	-2.13504	0.0331176	0.751007	-4.50617
UGT2B4	-0.120973	-2.38231	-2.13499	0.0331214	0.751007	-3.57917
DNAJC1	0.0236841	5.79518	2.13483	0.033135	0.751007	-4.49057
MOGS	0.0212171	6.21365	2.13413	0.0331922	0.751007	-4.5084
SLC16A14	-0.0948064	2.8222	-2.13356	0.0332389	0.751007	-4.02782
TMSB10	0.0531358	9.20931	2.1333	0.0332606	0.751007	-4.41619
GALE	0.0487654	6.58525	2.13292	0.0332915	0.751007	-4.51387
PHF2	-0.0153361	6.12745	-2.13269	0.0333108	0.751007	-4.50913
TMLHE	-0.0287606	3.05642	-2.13222	0.0333495	0.751007	-4.07389
SERPINF2	0.0606074	3.21565	2.1321	0.0333594	0.751007	-4.10937
OVOL1	0.0851173	3.24487	2.13185	0.0333805	0.751007	-4.11478
OGDH	-0.0214241	7.09684	-2.13145	0.0334133	0.751007	-4.51296
UBN2	-0.0307652	5.32836	-2.13078	0.033469	0.751007	-4.46448
MBLAC1	0.0377829	1.20488	2.13041	0.0334989	0.751007	-3.78769
PPIL4	-0.0239506	5.33349	-2.12954	0.0335709	0.751007	-4.46768
MYL6	0.0263834	9.14061	2.12938	0.0335847	0.751007	-4.42859
PRAM1	0.0747379	0.981552	2.12921	0.0335984	0.751007	-3.76752
ERO1B	0.0417115	4.46801	2.12914	0.0336048	0.751007	-4.35505
PVT1	-0.0489282	0.76669	-2.12911	0.0336073	0.751007	-3.74397
PRRG2	0.022861	4.53329	2.12818	0.033684	0.751007	-4.36878
CRYZ	-0.0558264	3.7918	-2.12782	0.0337146	0.751007	-4.23475
ZNF500	0.0228741	3.71646	2.12629	0.0338421	0.751007	-4.22143
XXYLT1-AS2	0.129188	-1.1177	2.12613	0.0338552	0.751007	-3.61939
TMEM125	0.0307867	6.22113	2.1261	0.0338573	0.751007	-4.52449
DCTN2	0.0169122	6.58323	2.12601	0.0338649	0.751007	-4.52994
CHD9	-0.0282881	6.31213	-2.12584	0.0338797	0.751007	-4.52781
MGST3	0.0313822	5.59394	2.12524	0.0339297	0.751007	-4.49772
KHNYN	0.0243034	6.70603	2.12508	0.0339433	0.751007	-4.53161
FKBP10	0.108908	1.00415	2.12213	0.0341911	0.752356	-3.7828
PKD2	-0.0335775	4.11124	-2.12107	0.03428	0.752356	-4.30913
TMEM214	0.0255647	6.69865	2.1209	0.0342947	0.752356	-4.54026
ALG2	0.0172483	5.70108	2.12086	0.0342984	0.752356	-4.51429
GRM5	-0.149176	2.30981	-2.12054	0.0343251	0.752356	-3.97185
CLOCK	-0.0265555	6.20752	-2.12024	0.0343507	0.752356	-4.53733
EYA3	-0.0239151	4.79327	-2.11967	0.0343989	0.752356	-4.42551
PIGK	-0.0291911	5.30535	-2.11964	0.034401	0.752356	-4.48488
KIAA0319L	-0.0270683	7.6068	-2.11905	0.0344512	0.752356	-4.52458
FRY	-0.0553955	4.96192	-2.11818	0.0345249	0.752356	-4.44998
ANK3	-0.0394649	7.73896	-2.11789	0.0345494	0.752356	-4.52196
KIAA0586	-0.0258227	4.7412	-2.11745	0.0345868	0.752356	-4.42244
FAM109B	0.0426304	4.378	2.11737	0.0345937	0.752356	-4.36399
RNF223	0.0473851	1.72711	2.11675	0.0346469	0.752526	-3.87983
RCN3	0.0605253	1.88026	2.11538	0.0347639	0.753561	-3.90456
CELSR2	-0.0399142	5.7078	-2.11513	0.0347853	0.753561	-4.52674
ATXN3	-0.0284523	4.10152	-2.11442	0.0348464	0.753899	-4.3218
CCDC15	-0.0543163	2.64041	-2.11286	0.0349797	0.755038	-4.03454
UBXN7	-0.0214803	5.22876	-2.11239	0.0350206	0.755038	-4.49329
ECHDC3	0.148102	2.28088	2.11102	0.0351381	0.755038	-3.97376
JTB	0.0274985	7.38407	2.11032	0.0351989	0.755038	-4.54965
PRAF2	0.0300259	4.73477	2.11018	0.0352104	0.755038	-4.4355
FAM110A	0.028163	4.8285	2.11017	0.0352118	0.755038	-4.44942
MSTO1	0.033932	2.36663	2.1101	0.0352175	0.755038	-3.98981
PSMB4	0.0196694	7.33114	2.10926	0.0352903	0.755586	-4.55344
TMEM11	0.0196114	4.98309	2.10875	0.0353342	0.755586	-4.47248
KIAA2022	-0.0419852	3.66394	-2.10674	0.0355086	0.758274	-4.25136
DOCK7	-0.0239448	5.56646	-2.10626	0.0355512	0.758274	-4.5357
INO80	-0.0194661	5.66562	-2.10532	0.0356325	0.759031	-4.54451
GTF2B	0.0212186	5.53237	2.10388	0.0357586	0.759675	-4.53777
NUPL1	-0.0262948	5.43483	-2.10333	0.0358073	0.759675	-4.53119
TGM1	0.0721112	2.56511	2.10288	0.0358462	0.759675	-4.04117
RNF8	-0.017363	4.37552	-2.10286	0.0358482	0.759675	-4.39516
PCDHGA2	-0.0696856	-0.647619	-2.10237	0.0358916	0.759675	-3.68381
ZNF252P	-0.0235134	4.97763	-2.10167	0.0359532	0.760008	-4.48693
DENND4C	-0.0226523	6.3807	-2.10102	0.0360099	0.760239	-4.58034
SFMBT1	-0.0236522	5.42066	-2.09919	0.0361719	0.761227	-4.53832
PPP4C	0.0211519	6.87873	2.09759	0.0363129	0.761227	-4.587
TMEM198	0.0439393	2.15212	2.09734	0.0363357	0.761227	-3.98166
SHARPIN	0.017849	5.44072	2.09706	0.0363606	0.761227	-4.54446
YIPF5	0.0172362	6.40602	2.09698	0.0363677	0.761227	-4.58892
NCAPD2	-0.0274579	5.35411	-2.0967	0.0363926	0.761227	-4.5376
PLG	-0.159717	-1.21217	-2.0965	0.0364101	0.761227	-3.66946
FREM2	-0.0538347	4.74323	-2.09592	0.0364616	0.761227	-4.46746
MGAT5	-0.0294439	7.56423	-2.09567	0.0364842	0.761227	-4.57422
SNX21	0.0258752	4.14526	2.09513	0.0365318	0.761227	-4.36918
ARPC3	0.0283529	7.66027	2.0948	0.0365613	0.761227	-4.57285
MAGT1	0.0323253	6.86279	2.09366	0.0366637	0.762402	-4.59517
ELAVL1	-0.0119903	6.41661	-2.09243	0.0367731	0.76372	-4.59842
COPZ2	0.0441542	3.00215	2.0914	0.0368663	0.763956	-4.14602
CECR1	0.100591	6.26737	2.09091	0.0369099	0.763956	-4.59783
ARL2BP	0.0166989	5.67737	2.08975	0.0370148	0.763956	-4.57698
NCOA1	-0.0215116	6.44083	-2.0896	0.0370285	0.763956	-4.60452
ARMCX3	0.0327574	5.5522	2.08843	0.0371336	0.763956	-4.57032
IGIP	-0.0544897	2.60165	-2.08836	0.0371396	0.763956	-4.07509
RPL17	0.0245094	4.11593	2.08804	0.0371692	0.763956	-4.37784
TRAF3	-0.0188529	6.19581	-2.08777	0.0371932	0.763956	-4.60393
PSORS1C2	0.172162	-3.05438	2.08771	0.0371988	0.763956	-3.65846
LATS1	-0.0221565	5.54302	-2.08672	0.0372883	0.764756	-4.57369
HNRNPH3	-0.0303593	6.08542	-2.08598	0.0373562	0.764756	-4.60427
TEAD1	-0.0334116	7.01001	-2.08476	0.0374673	0.764756	-4.61096
OSGIN1	0.0500915	3.87481	2.08452	0.0374891	0.764756	-4.33993
NUDT22	0.0306756	4.56486	2.08331	0.0375988	0.764756	-4.46549
NOTCH2	-0.036356	8.00895	-2.08328	0.0376019	0.764756	-4.58255
CENPF	-0.0576727	3.97925	-2.08315	0.0376136	0.764756	-4.36406
NOL9	-0.0169353	4.41218	-2.08311	0.0376171	0.764756	-4.44196
SUGP2	-0.0319723	5.87742	-2.08273	0.0376525	0.764756	-4.60232
GORASP2	0.0271969	7.08858	2.08213	0.0377074	0.764934	-4.61517
PRKAG1	0.0168281	5.60408	2.0809	0.0378198	0.766278	-4.59023
DARS2	-0.0244606	4.5355	-2.07925	0.0379721	0.768425	-4.46968
TUBB3	0.112267	0.859459	2.07623	0.0382507	0.772796	-3.85449
MLH3	-0.0306249	3.69087	-2.07591	0.0382812	0.772796	-4.31905
KMT2C	-0.0284738	7.07787	-2.07494	0.0383707	0.773662	-4.62997
KDM5D	-0.110233	-0.220285	-2.07378	0.0384786	0.774691	-4.18644
TANGO2	0.018701	4.29366	2.07338	0.0385164	0.774691	-4.44038
ERCC6L2	-0.0169133	4.90331	-2.07289	0.0385618	0.774691	-4.536
MICAL1	0.0459092	4.83164	2.07043	0.0387918	0.777104	-4.53118
TFAM	-0.0211618	5.3178	-2.06987	0.038845	0.777104	-4.58874
PLEKHG6	0.0283586	5.09481	2.06967	0.0388639	0.777104	-4.5657
BRD3	-0.019296	5.78364	-2.06961	0.0388693	0.777104	-4.62486
SEC13	0.0247806	6.68891	2.06849	0.0389745	0.777229	-4.6481
GHRL	0.0679588	-0.946766	2.06733	0.0390845	0.777229	-3.7305
ZNF669	0.0206116	2.68102	2.06709	0.0391069	0.777229	-4.13097
STAB2	-0.168417	-3.00756	-2.06684	0.0391309	0.777229	-3.69033
CAMK1D	-0.0275132	7.61031	-2.06676	0.0391382	0.777229	-4.63183
SLC35D2	0.0333199	6.27336	2.06564	0.0392441	0.777229	-4.65086
NFATC3	-0.0148041	6.33779	-2.06506	0.0392987	0.777229	-4.65331
FAM193A	-0.0174114	5.13115	-2.06447	0.0393548	0.777229	-4.58092
CD40	0.038822	4.93336	2.0642	0.0393812	0.777229	-4.55738
RRAGC	0.0341622	5.19562	2.06372	0.0394263	0.777229	-4.58905
SCAF8	-0.0154668	6.30931	-2.063	0.0394948	0.777229	-4.65674
RAD9B	-0.0395366	0.155759	-2.06229	0.0395627	0.777229	-3.81383
SDHAF2	0.0175425	5.23062	2.06208	0.0395828	0.777229	-4.596
SH3YL1	0.0463806	5.95789	2.06185	0.0396049	0.777229	-4.64826
C1orf162	0.0924936	0.783988	2.06079	0.039706	0.777229	-3.87643
POLR1D	0.0171561	6.26119	2.06065	0.0397194	0.777229	-4.66074
NMRAL1	0.0227351	5.36861	2.06006	0.0397766	0.777229	-4.6135
RNF7	0.0188764	5.98108	2.05923	0.0398561	0.777229	-4.65505
PDIA6	0.0210149	7.96292	2.05796	0.0399777	0.777229	-4.63637
IFNLR1	0.0314945	3.62651	2.05785	0.0399886	0.777229	-4.34188
CPAMD8	-0.0622179	4.07088	-2.05757	0.0400152	0.777229	-4.43223
ROCK1	-0.0201279	6.39745	-2.05695	0.0400757	0.777229	-4.67057
SLC2A1-AS1	0.0674863	0.398828	2.05609	0.0401587	0.777229	-3.84598
MPRIP	-0.0219003	5.97765	-2.05603	0.0401644	0.777229	-4.66138
UNC119	0.0224393	4.79321	2.05574	0.0401923	0.777229	-4.55601
HLTF	-0.0392861	5.00757	-2.05549	0.0402162	0.777229	-4.58347
GNAO1	0.0919521	0.305189	2.05524	0.040241	0.777229	-3.84099
STARD10	0.03287	7.70101	2.05475	0.0402877	0.777229	-4.65282
ZNF69	-0.0408437	3.27771	-2.05417	0.0403446	0.777229	-4.27596
F2RL2	0.127378	-2.23134	2.05362	0.0403973	0.777229	-3.71335
C1QTNF4	-0.0768262	0.223891	-2.05354	0.0404056	0.777229	-3.83607
POLR3B	-0.0180067	4.12446	-2.05341	0.0404184	0.777229	-4.45039
SNX3	0.0210552	7.534	2.05316	0.0404424	0.777229	-4.66196
PGM3	0.0333351	5.77323	2.0529	0.040468	0.777229	-4.6568
MLST8	0.0187542	4.8686	2.05237	0.0405196	0.777259	-4.5726
FGFR2	-0.0378278	6.63584	-2.05115	0.0406379	0.777259	-4.68323
ACIN1	-0.0174424	6.90146	-2.05106	0.0406473	0.777259	-4.68139
RBM8A	-0.0136118	6.7489	-2.05023	0.040728	0.777259	-4.6847
ITM2B	0.0213235	9.94654	2.05022	0.040729	0.777259	-4.54296
STRAP	0.0170796	6.7309	2.05	0.0407506	0.777259	-4.68533
ZMYND15	0.0395518	3.38255	2.04869	0.0408787	0.777359	-4.30913
BLOC1S2	0.0211328	4.929	2.04846	0.0409022	0.777359	-4.58813
NOLC1	-0.0152617	6.64003	-2.04743	0.0410029	0.777359	-4.69071
TGFBR3	-0.0551263	4.31014	-2.04736	0.0410096	0.777359	-4.49512
VPS9D1	0.0398336	4.88616	2.04735	0.041011	0.777359	-4.58514
INTS7	-0.0228509	4.51902	-2.04703	0.0410424	0.777359	-4.53236
MCM4	-0.0208032	5.79312	-2.0462	0.0411239	0.777359	-4.67235
LAYN	0.0413237	4.955	2.04436	0.0413061	0.777359	-4.59853
TGFBI	0.0771335	4.66377	2.04425	0.0413165	0.777359	-4.55885
C14orf166	0.0155555	6.20209	2.04281	0.04146	0.777359	-4.6954
INPP5J	0.051769	2.41697	2.04259	0.0414816	0.777359	-4.13322
RPS6KB2	0.026536	5.85648	2.04246	0.0414944	0.777359	-4.68289
GOLGB1	-0.0216296	8.37723	-2.04138	0.0416021	0.777359	-4.65038
NAA15	-0.0181713	5.8499	-2.04137	0.0416026	0.777359	-4.68498
LINGO2	0.0881119	0.300321	2.04118	0.0416219	0.777359	-3.86587
CENPC	-0.0241877	4.77853	-2.04096	0.0416439	0.777359	-4.58309
DRAP1	0.0303816	5.53464	2.04045	0.0416942	0.777359	-4.66706
TCF12	-0.0183062	6.04309	-2.04011	0.0417286	0.777359	-4.69591
WDR33	-0.0127245	6.30328	-2.04011	0.0417288	0.777359	-4.70291
ZKSCAN1	-0.0285485	7.85573	-2.04007	0.0417329	0.777359	-4.67665
TM2D1	-0.0198637	4.22853	-2.04	0.0417396	0.777359	-4.49544
ZFHX3	-0.0348663	6.73032	-2.03949	0.0417903	0.777374	-4.70631
CYP4F11	-0.111254	4.71335	-2.03906	0.0418341	0.777374	-4.57687
CPSF2	-0.0164512	6.25502	-2.03721	0.0420196	0.779877	-4.70783
NPC1L1	0.0985663	-2.07952	2.03678	0.0420628	0.779877	-3.74305
CAMK1	0.0382251	2.82212	2.03601	0.0421401	0.780439	-4.2188
MUC7	0.178786	-2.42119	2.0324	0.0425051	0.783349	-3.74492
GGTA1P	0.0663543	1.39848	2.03191	0.0425549	0.783349	-4.00446
PYCR1	0.0703753	4.80723	2.03181	0.042565	0.783349	-4.5999
SNF8	0.0191791	5.46753	2.03138	0.0426085	0.783349	-4.67976
TMEM132B	-0.0808964	0.430338	-2.03099	0.0426483	0.783349	-3.89644
PDRG1	0.0247888	3.97497	2.03088	0.0426593	0.783349	-4.46606
GPR155	0.0701593	4.68486	2.03062	0.0426855	0.783349	-4.58854
PTPRU	-0.0265927	8.03711	-2.03053	0.0426946	0.783349	-4.68814
PRPF4B	-0.019186	6.70051	-2.03026	0.0427221	0.783349	-4.72496
ECT2	-0.0460393	4.78775	-2.02821	0.0429313	0.786315	-4.60906
C17orf59	0.0248091	3.74631	2.02723	0.0430315	0.786445	-4.4269
NBR1	-0.0145661	7.80976	-2.02701	0.043054	0.786445	-4.70441
KRT86	0.0995981	-1.15972	2.02676	0.0430806	0.786445	-3.79007
SZT2	-0.0236689	5.51212	-2.02625	0.0431328	0.786534	-4.69367
WNT11	-0.103825	-0.846933	-2.02498	0.0432627	0.786855	-3.80927
CEACAM6	0.0640766	8.71549	2.02449	0.043314	0.786855	-4.66567
OST4	0.0265603	6.22381	2.02425	0.0433378	0.786855	-4.73241
FAM208A	-0.0190152	6.56904	-2.02349	0.0434163	0.786855	-4.73848
EIF5AL1	0.0283471	4.68094	2.02346	0.0434193	0.786855	-4.60382
SMARCC2	-0.0189421	6.69893	-2.02294	0.0434737	0.786855	-4.7396
FLJ44635	0.0340537	5.87831	2.02286	0.0434823	0.786855	-4.72269
LIPA	0.0273069	6.94208	2.02173	0.0435989	0.787988	-4.73911
PBX1	-0.0356947	7.16728	-2.02133	0.0436399	0.787988	-4.73525
GLI2	-0.0661919	3.14017	-2.01961	0.0438192	0.790237	-4.31665
ROMO1	0.0298507	5.71463	2.01922	0.0438597	0.790237	-4.72146
EPRS	-0.0171295	7.19481	-2.01807	0.0439793	0.790669	-4.7416
TNRC6B	-0.0249548	6.78079	-2.01799	0.0439883	0.790669	-4.74873
PTPN4	-0.0281347	4.51643	-2.01762	0.0440266	0.790669	-4.58995
UTP20	-0.0387268	6.41039	-2.01641	0.044153	0.791515	-4.75067
FBXL20	-0.0240401	4.95424	-2.01508	0.0442927	0.791515	-4.6585
KIAA1549	-0.032355	5.55482	-2.01456	0.0443477	0.791515	-4.72002
THAP7	0.0199411	4.6482	2.0142	0.0443858	0.791515	-4.61693
UBE4B	-0.0166187	6.07349	-2.01342	0.0444673	0.791515	-4.75018
MORC2	-0.0205209	4.89193	-2.01328	0.0444824	0.791515	-4.65419
CHL1	-0.034004	8.20563	-2.01295	0.044517	0.791515	-4.71512
C5orf56	0.0503135	2.35958	2.01226	0.0445901	0.791515	-4.18059
EYA2	-0.0246131	7.3034	-2.0115	0.0446698	0.791515	-4.7519
NAPA	0.0251888	7.03744	2.01136	0.0446854	0.791515	-4.75834
TLR5	-0.0373897	4.03484	-2.01128	0.0446935	0.791515	-4.51687
PPM1H	-0.0271815	7.08911	-2.00868	0.0449692	0.791515	-4.76245
PEBP4	0.107099	-2.45923	2.0086	0.0449775	0.791515	-3.78161
FAT1	-0.0540345	7.06264	-2.00821	0.0450197	0.791515	-4.76245
FAM127C	0.036788	3.2067	2.00774	0.0450699	0.791515	-4.35126
XPO4	-0.0206682	5.50438	-2.00774	0.0450699	0.791515	-4.72923
WDR36	-0.0230888	5.00457	-2.00754	0.0450905	0.791515	-4.67903
MAPK1	-0.0131381	7.54414	-2.00619	0.0452348	0.791515	-4.75514
GPALPP1	-0.0193637	3.44157	-2.00573	0.0452847	0.791515	-4.40498
DIS3L2	-0.0195546	5.00924	-2.00556	0.0453021	0.791515	-4.6836
CTR9	-0.0143236	6.53902	-2.00529	0.0453308	0.791515	-4.77463
AAK1	-0.0235003	5.94547	-2.00527	0.0453339	0.791515	-4.76139
SGSM1	-0.0379838	3.36439	-2.00523	0.0453374	0.791515	-4.39006
GABARAPL1	0.026724	5.97964	2.0043	0.045438	0.791515	-4.76459
METTL9	0.0213472	7.23533	2.0042	0.0454484	0.791515	-4.76812
COX10-AS1	-0.0356525	0.789919	-2.00345	0.045529	0.791515	-3.98156
GK5	-0.0339784	7.21692	-2.00328	0.0455466	0.791515	-4.76972
TMTC1	0.0681281	4.00794	2.00312	0.0455647	0.791515	-4.52673
PIGN	-0.0327009	4.92968	-2.00245	0.0456362	0.791515	-4.67972
ZCCHC8	-0.0193949	4.74688	-2.0024	0.0456422	0.791515	-4.65506
PGRMC2	0.021343	6.01727	2.00211	0.045673	0.791515	-4.77006
ZNF544	-0.0192185	4.74514	-2.0016	0.0457277	0.791515	-4.65648
CD1E	0.118826	1.28159	2.00106	0.0457859	0.791515	-4.04603
ADM2	0.0747732	2.61026	2.00079	0.0458153	0.791515	-4.25557
TMEM222	0.0216966	5.24866	2.00063	0.0458329	0.791515	-4.72012
EDA2R	-0.0811043	-0.94825	-1.9998	0.0459228	0.791515	-3.84623
SUCO	0.0243383	6.02144	1.99979	0.045924	0.791515	-4.77502
TFIP11	-0.0195113	5.63594	-1.99964	0.0459395	0.791515	-4.75535
KRT40	-0.132687	2.70972	-1.99853	0.0460599	0.791515	-4.27371
ZNF106	-0.0341315	8.01426	-1.99838	0.0460769	0.791515	-4.75243
SLC25A38	0.0208878	4.91033	1.99744	0.0461794	0.791515	-4.68733
KIAA1328	-0.0298017	2.85621	-1.99722	0.0462029	0.791515	-4.30126
FBLN5	-0.0484403	4.95312	-1.99559	0.0463804	0.791515	-4.6965
HMCN2	0.0800183	1.73426	1.99513	0.0464309	0.791515	-4.1154
CHPF2	0.0255008	6.45863	1.99437	0.0465138	0.791515	-4.79566
ZNF445	-0.0244379	4.77303	-1.99401	0.0465533	0.791515	-4.6756
DCAF13P3	-0.0355412	0.214474	-1.99365	0.0465929	0.791515	-3.94215
LAMP5	0.114168	-1.36361	1.99319	0.0466428	0.791515	-3.83659
DNAJC16	-0.0232113	5.96491	-1.99295	0.0466701	0.791515	-4.78615
DSP	-0.0300456	8.76934	-1.99292	0.0466734	0.791515	-4.72486
ATAD2B	-0.0335578	3.76879	-1.99289	0.0466758	0.791515	-4.49926
RASSF1	0.0345318	3.90303	1.99269	0.0466983	0.791515	-4.52693
ZMYM4	-0.0316926	5.85965	-1.99128	0.0468534	0.791515	-4.78486
TMEM39A	0.0255872	4.71611	1.99125	0.0468562	0.791515	-4.67194
APLP1	0.142054	-1.58446	1.99124	0.046858	0.791515	-3.83059
RPS27	0.0337143	5.7062	1.99099	0.0468854	0.791515	-4.77645
SP2-AS1	-0.0781392	-2.05889	-1.99095	0.0468894	0.791515	-3.81661
PRRC2A	-0.0185786	8.01659	-1.99089	0.0468957	0.791515	-4.76713
COPZ1	0.017484	6.96276	1.99053	0.0469363	0.791515	-4.80066
HCN2	0.0940534	-1.87289	1.9899	0.0470053	0.791515	-3.82316
SRFBP1	-0.0212926	4.13242	-1.98931	0.0470711	0.791515	-4.57788
PREPL	-0.0348639	5.72153	-1.98898	0.0471075	0.791515	-4.78131
TPT1	0.02726	11.1339	1.98815	0.047199	0.791515	-4.59492
CALU	0.0254676	7.02725	1.98809	0.0472055	0.791515	-4.8043
ATP1A2	0.105276	-2.31845	1.98767	0.0472526	0.791515	-3.81619
SLC35C2	0.0164189	6.05149	1.98765	0.047255	0.791515	-4.80003
C2CD3	-0.0290659	6.16415	-1.98751	0.0472696	0.791515	-4.80378
IQGAP1	-0.0204062	8.81925	-1.9866	0.0473713	0.792418	-4.73457
NHS	-0.0406295	4.75882	-1.98606	0.0474309	0.792617	-4.68823
ZBTB37	-0.0331536	1.63943	-1.98475	0.0475774	0.793109	-4.12051
RNF181	0.0302846	5.24943	1.98471	0.0475819	0.793109	-4.75106
STK40	0.0292855	6.84399	1.98451	0.0476037	0.793109	-4.81408
BMPR2	-0.0254901	6.79132	-1.98378	0.0476851	0.793245	-4.81597
SH2D4A	-0.024775	6.58016	-1.98332	0.0477367	0.793245	-4.81779
SLX4IP	-0.0335823	1.60328	-1.98286	0.0477889	0.793245	-4.11815
FAM160A1	-0.0302056	4.66993	-1.98213	0.0478705	0.793245	-4.68364
SMU1	-0.0108452	6.23273	-1.98152	0.0479388	0.793245	-4.81717
SULT1A1	0.0678561	4.98806	1.981	0.0479973	0.793245	-4.7284
C19orf53	0.0200676	5.63334	1.98067	0.0480345	0.793245	-4.79195
MYOCD	0.125392	-2.88127	1.98061	0.0480406	0.793245	-3.82107
SIN3A	-0.0186895	7.17197	-1.9806	0.0480422	0.793245	-4.81548
OGFR	0.0291459	6.35052	1.97973	0.0481405	0.794079	-4.82273
CWF19L2	-0.0215675	4.39345	-1.9787	0.0482559	0.794559	-4.64522
SHC1	0.0187944	6.48054	1.97862	0.0482653	0.794559	-4.82656
VWA2	-0.0476966	5.52918	-1.9775	0.048392	0.79509	-4.78913
TMTC4	-0.0317586	4.30249	-1.97749	0.0483935	0.79509	-4.63162
ATXN2	-0.0307772	5.84763	-1.97541	0.0486296	0.797109	-4.81494
GABRB2	-0.0998326	0.458961	-1.97463	0.0487182	0.797109	-4.00043
ARID1B	-0.018015	7.24904	-1.97367	0.0488272	0.797109	-4.82729
PTPN13	-0.0342405	7.27722	-1.97312	0.0488898	0.797109	-4.82749
KIAA1671	-0.0227818	8.11556	-1.97258	0.0489521	0.797109	-4.79833
LRAT	-0.0800414	0.143097	-1.97234	0.0489793	0.797109	-3.9761
CCZ1B	0.0553225	3.6525	1.97155	0.049069	0.797109	-4.51465
POLR2A	-0.0233903	8.39846	-1.97141	0.0490851	0.797109	-4.78684
ZNF264	-0.0253162	6.07151	-1.97131	0.0490966	0.797109	-4.83229
ZCCHC7	-0.0176764	4.09386	-1.97084	0.0491505	0.797109	-4.60538
LARP1B	0.0276634	4.80318	1.97076	0.0491603	0.797109	-4.72304
SRBD1	-0.0299372	4.02702	-1.97036	0.0492063	0.797109	-4.59336
TFG	0.0197552	6.68463	1.9702	0.0492238	0.797109	-4.84315
SNX27	-0.0177181	5.72333	-1.96999	0.0492489	0.797109	-4.81871
CERCAM	0.0739227	1.78811	1.96993	0.049255	0.797109	-4.16933
RANBP3L	-0.128262	-2.51163	-1.96967	0.0492849	0.797109	-3.84081
C10orf12	-0.0338236	4.03593	-1.969	0.0493618	0.797575	-4.59884
GLRX5	0.0200125	5.07843	1.96822	0.0494526	0.798264	-4.76452
FAM120A	-0.01615	8.40347	-1.9678	0.0495007	0.798265	-4.79374
GPT	0.0599914	2.4054	1.9669	0.0496048	0.798482	-4.27939
GLO1	0.0311451	6.54587	1.96685	0.0496104	0.798482	-4.84954
C19orf67	0.14665	-2.34757	1.96619	0.049687	0.798676	-3.85015
NR6A1	-0.0266751	3.0906	-1.96589	0.0497216	0.798676	-4.40776
HSD3B7	0.0506355	3.78745	1.9655	0.0497668	0.798676	-4.55594
POLR2G	0.024558	4.9201	1.96444	0.0498892	0.799371	-4.75248
ZNF593	0.0268671	3.82613	1.96429	0.0499065	0.799371	-4.56476
CLPB	-0.0244656	3.54586	-1.96353	0.0499951	0.800018	-4.50826
ARFGEF1	-0.0184617	7.76872	-1.96234	0.0501345	0.800948	-4.83261
PRKCD	-0.0216587	6.96067	-1.96159	0.0502217	0.800948	-4.85674
SLC7A8	0.0386616	6.13889	1.96147	0.0502356	0.800948	-4.85273
FUT2	-0.0627233	7.88488	-1.96078	0.0503166	0.800948	-4.83087
C15orf61	0.0241485	2.67425	1.96073	0.0503214	0.800948	-4.33348
IMPDH1	0.0301537	4.72881	1.95967	0.0504465	0.800948	-4.73442
SEC24D	0.036528	7.16262	1.95912	0.0505109	0.800948	-4.85754
NDUFA11	0.0218243	6.12438	1.95907	0.050516	0.800948	-4.85772
CCDC167	0.0386025	2.87996	1.95873	0.0505568	0.800948	-4.37832
SCG2	-0.138714	0.538665	-1.95863	0.0505676	0.800948	-4.03725
CDC42	0.0131498	8.48959	1.95819	0.0506198	0.800948	-4.80783
AMMECR1	-0.0278905	5.03364	-1.9579	0.0506538	0.800948	-4.77876
TNRC6C	-0.0194833	5.11163	-1.95767	0.0506807	0.800948	-4.7891
AUTS2	-0.0256993	7.36469	-1.95719	0.0507369	0.801074	-4.85595
FGD4	-0.0279893	5.20939	-1.95671	0.0507936	0.801206	-4.80121
NOP56	-0.025399	5.8343	-1.95587	0.0508932	0.802015	-4.85195
ZC3H14	-0.020659	6.20635	-1.95251	0.0512908	0.807513	-4.87222
CTPS2	-0.019766	4.50162	-1.95123	0.0514435	0.808884	-4.71581
AURKC	0.0606002	0.919608	1.9508	0.0514944	0.808884	-4.09029
RLIM	-0.0164494	6.71392	-1.95055	0.0515241	0.808884	-4.88066
CLCN7	0.0196175	6.20147	1.94701	0.0519485	0.813727	-4.88305
RAB38	0.0370033	4.0134	1.94628	0.0520364	0.813727	-4.6366
HLA-DOA	0.104152	5.52206	1.94603	0.0520665	0.813727	-4.84077
MAN1C1	-0.0645002	5.5605	-1.94601	0.0520688	0.813727	-4.85145
JMJD4	0.0220796	4.64222	1.94582	0.0520922	0.813727	-4.74871
TRAPPC5	0.0262176	5.52018	1.94524	0.0521611	0.813727	-4.8517
DAP	0.0225125	7.99564	1.94472	0.0522243	0.813727	-4.85734
SCYL1	0.0172497	6.5393	1.94426	0.0522794	0.813727	-4.89309
MTPAP	-0.0168555	4.37423	-1.94421	0.0522862	0.813727	-4.70803
LMNTD2	0.0428464	2.17947	1.9439	0.0523229	0.813727	-4.27622
NUBP2	0.0209993	5.20822	1.9425	0.0524926	0.815602	-4.82827
WIPI1	0.0371816	5.58748	1.9414	0.0526259	0.816699	-4.8641
PTRHD1	0.0273496	4.88474	1.94111	0.0526617	0.816699	-4.79236
TUG1	-0.0154916	7.13241	-1.93987	0.0528128	0.818152	-4.89514
ZNF93	0.0414371	2.12081	1.93953	0.052854	0.818152	-4.27487
BTN2A2	0.0393939	4.43778	1.93748	0.0531035	0.82105	-4.73233
ZNF581	0.0235335	3.5441	1.93678	0.0531901	0.82105	-4.55831
ADCY1	-0.113082	-1.53751	-1.93656	0.053217	0.82105	-3.92173
TMBIM4	0.0208667	6.82359	1.93633	0.0532449	0.82105	-4.90707
KRTCAP2	0.0201177	5.5553	1.93597	0.0532886	0.82105	-4.87181
EPN2	-0.019099	5.63296	-1.93436	0.0534865	0.82219	-4.88105
TFCP2	-0.0169968	5.67554	-1.93389	0.0535449	0.82219	-4.88469
PLXNA3	0.0365025	4.60064	1.93388	0.0535464	0.82219	-4.76393
BRWD1	-0.026183	5.94176	-1.93376	0.0535608	0.82219	-4.89947
GOLGA5	0.0221985	6.48116	1.93295	0.0536605	0.822259	-4.91432
CLEC5A	0.12458	-1.26307	1.93186	0.0537955	0.822259	-3.94154
PSMA3	0.0231764	6.31034	1.93168	0.0538175	0.822259	-4.91458
ZBTB21	-0.0306478	5.1733	-1.93125	0.0538714	0.822259	-4.84594
PDCD1LG2	0.0722217	1.54125	1.93086	0.0539199	0.822259	-4.20571
SPATC1L	0.136077	2.05026	1.9308	0.0539273	0.822259	-4.28001
ZNF582	-0.0360087	1.09698	-1.93028	0.0539907	0.822259	-4.14776
RPS11	0.0227492	8.9969	1.93016	0.0540065	0.822259	-4.83284
KLHL2	-0.0189813	5.55714	-1.92945	0.0540949	0.822259	-4.88468
TBKBP1	0.0415093	3.67906	1.92939	0.0541023	0.822259	-4.60167
RHBG	0.10688	-2.51354	1.92932	0.0541104	0.822259	-3.90146
COMMD1	0.0184288	4.28122	1.92849	0.0542134	0.823071	-4.72117
APOL4	0.0880707	5.29835	1.9273	0.0543625	0.823385	-4.86617
SNHG18	0.040398	3.92455	1.92725	0.0543683	0.823385	-4.65382
DEDD2	0.0188334	5.68637	1.92629	0.0544889	0.823385	-4.89987
INTS3	-0.0284449	6.02725	-1.92606	0.0545174	0.823385	-4.91715
RMI1	-0.0297715	4.5018	-1.92411	0.0547616	0.823385	-4.7673
SGSH	0.0279467	5.26682	1.92402	0.0547724	0.823385	-4.86933
PTGR1	-0.0344883	5.70536	-1.92331	0.0548625	0.823385	-4.90663
TARBP1	-0.0386826	4.46716	-1.923	0.0549007	0.823385	-4.76365
PSMB1	0.0201065	7.23601	1.92299	0.0549017	0.823385	-4.92473
CWC27	-0.0157727	4.48562	-1.92291	0.0549119	0.823385	-4.7669
HBA1	0.223815	-3.24906	1.9225	0.0549642	0.823385	-3.90386
EFS	0.0362622	4.40545	1.92228	0.0549919	0.823385	-4.75517
REST	-0.0184588	6.36409	-1.92216	0.0550066	0.823385	-4.93345
CATSPER3	-0.0441195	0.151942	-1.92176	0.055057	0.823385	-4.06114
RFWD3	-0.0219149	5.22112	-1.92154	0.0550847	0.823385	-4.8698
FAM13A	-0.0389365	5.90485	-1.92134	0.0551097	0.823385	-4.92087
ATR	-0.0244993	5.93697	-1.92053	0.055212	0.823385	-4.92387
CTCF	-0.0123932	6.12465	-1.92037	0.0552332	0.823385	-4.93158
PCDHGB6	-0.0425478	1.92667	-1.91978	0.0553069	0.823385	-4.28054
PREP	-0.0240971	5.60203	-1.91949	0.0553445	0.823385	-4.90719
CNOT6	-0.0164056	6.22845	-1.91941	0.0553549	0.823385	-4.93615
MRPL55	0.0225394	4.537	1.9177	0.055571	0.823385	-4.7847
NOC3L	-0.0295744	3.9204	-1.91763	0.0555801	0.823385	-4.67258
PQBP1	0.0151925	5.0201	1.91759	0.0555856	0.823385	-4.85398
SLC35E4	0.0414196	2.93795	1.91753	0.0555923	0.823385	-4.46664
NFIB	-0.031149	6.94766	-1.91699	0.0556617	0.823385	-4.94176
PTPRB	-0.102855	0.61843	-1.91673	0.0556948	0.823385	-4.11961
DNAH5	-0.103992	8.37224	-1.91656	0.0557159	0.823385	-4.8924
USP48	-0.0187566	5.73127	-1.91583	0.0558095	0.823385	-4.92198
PRPF3	-0.0221441	4.81268	-1.91578	0.0558163	0.823385	-4.83058
ST7-AS1	0.0611174	1.8154	1.91572	0.0558232	0.823385	-4.27109
SEMA3C	-0.0347672	7.67343	-1.91536	0.0558696	0.823385	-4.92535
COL6A2	0.108581	0.579141	1.91498	0.0559185	0.823385	-4.11663
SLIT2	-0.0769516	3.67832	-1.91436	0.0559969	0.823385	-4.63074
CBX4	0.0287047	4.76278	1.91434	0.0559994	0.823385	-4.82606
FAAP20	0.0231873	4.91841	1.91418	0.0560203	0.823385	-4.84741
TRMT2A	0.021803	4.73186	1.91335	0.0561268	0.823956	-4.82331
WDR81	0.0211195	5.56968	1.9131	0.0561585	0.823956	-4.91676
RRAS	0.0402637	3.45342	1.91147	0.0563681	0.823981	-4.58682
C19orf38	0.0703732	1.75653	1.91122	0.0563999	0.823981	-4.27282
HLCS	-0.0221477	5.65266	-1.91118	0.0564057	0.823981	-4.926
PDPK1	-0.0164279	7.29559	-1.91093	0.056437	0.823981	-4.94578
CAMKMT	-0.0260554	1.7372	-1.91077	0.0564578	0.823981	-4.2677
RANBP10	-0.016362	5.54261	-1.91012	0.0565422	0.823981	-4.92024
HBP1	0.0230218	6.5863	1.91003	0.0565529	0.823981	-4.95798
CCDC109B	0.0593022	4.39321	1.91	0.0565575	0.823981	-4.77538
SMIM3	0.0331435	3.34956	1.90889	0.0567008	0.82406	-4.56811
COMMD9	0.0235222	4.85517	1.90885	0.0567058	0.82406	-4.84946
ATP9A	-0.0303041	7.82536	-1.9088	0.0567119	0.82406	-4.93205
TESK2	0.0261105	3.88166	1.90787	0.0568329	0.824672	-4.68238
RAB1A	0.0171365	7.55516	1.90759	0.0568693	0.824672	-4.94434
ENTPD3	0.0371371	5.5454	1.90733	0.0569031	0.824672	-4.92423
WWP1	-0.0183106	5.98429	-1.90604	0.0570696	0.82503	-4.95339
UBE2J2	0.0166925	5.86569	1.90602	0.0570731	0.82503	-4.94823
ZNF738	-0.0363208	2.85586	-1.90599	0.0570769	0.82503	-4.47063
APOL2	0.0674039	6.08015	1.90519	0.0571809	0.82531	-4.9578
RUFY1	-0.0155189	5.302	-1.90501	0.0572045	0.82531	-4.90905
DFFA	-0.0137656	4.87308	-1.90462	0.0572552	0.82531	-4.85967
MADD	-0.0197636	6.37252	-1.90429	0.0572983	0.82531	-4.96723
FAM98B	-0.0188338	5.12189	-1.90345	0.0574076	0.82531	-4.89237
PLEKHA6	-0.029329	5.78768	-1.9028	0.0574925	0.82531	-4.95005
WNK3	-0.0657762	0.281121	-1.90264	0.0575137	0.82531	-4.10729
SRPR	0.0255893	7.71804	1.90217	0.057575	0.82531	-4.94867
PIK3CD-AS2	0.0707803	1.21344	1.90214	0.0575786	0.82531	-4.21168
WDR48	-0.0159349	5.56401	-1.90203	0.0575936	0.82531	-4.93698
NDUFA1	0.0208093	6.13145	1.90101	0.0577273	0.826512	-4.96781
GNMT	0.0790774	1.06418	1.89915	0.0579721	0.828256	-4.19837
EIF5A	0.0246687	7.91472	1.89889	0.0580055	0.828256	-4.94718
LCLAT1	-0.0218549	4.60433	-1.89817	0.0581007	0.828256	-4.83197
CBR3-AS1	0.0423422	1.79779	1.89808	0.0581125	0.828256	-4.29896
ERCC6	-0.0253577	3.79692	-1.89802	0.0581199	0.828256	-4.68391
HLA-DQB2	0.105551	3.4471	1.89781	0.0581486	0.828256	-4.62132
GUCD1	0.0193138	6.72274	1.89626	0.0583534	0.829722	-4.98338
KCNMB1	0.0919638	-0.72244	1.89518	0.0584959	0.829722	-4.03649
MYL6B	0.0235199	4.21311	1.89505	0.0585136	0.829722	-4.77101
PHC3	-0.0230868	6.02894	-1.89494	0.0585279	0.829722	-4.97592
POMP	0.0270096	6.44545	1.89489	0.0585348	0.829722	-4.98559
BTBD8	-0.0486299	0.304157	-1.89476	0.0585516	0.829722	-4.12215
PRPH2	0.0934045	0.897536	1.89373	0.0586889	0.830958	-4.18836
ALMS1	-0.0448567	6.35977	-1.89221	0.0588909	0.833108	-4.98889
ST8SIA5	-0.125249	1.57218	-1.89098	0.059055	0.834069	-4.28407
ZXDC	-0.0125665	5.44894	-1.89053	0.0591162	0.834069	-4.94927
SH3PXD2A	-0.0307279	6.57794	-1.8899	0.0592006	0.834069	-4.99528
DOCK9	-0.0247643	6.80734	-1.88986	0.0592061	0.834069	-4.99457
GCSHP3	-0.0316177	2.5642	-1.88983	0.0592102	0.834069	-4.4434
ARF5	0.017525	6.91099	1.88934	0.0592755	0.834101	-4.99435
SPTLC2	-0.0237311	7.82164	-1.88894	0.0593284	0.834101	-4.96925
TM7SF3	-0.0311801	6.16177	-1.88857	0.0593781	0.834101	-4.9922
CD300LF	0.081555	3.02971	1.88831	0.0594135	0.834101	-4.54257
NANS	0.0181593	6.9174	1.88763	0.0595051	0.834362	-4.99744
RBM12B	-0.0257419	4.53339	-1.88655	0.0596505	0.834362	-4.84254
TMEM263	0.0388264	5.89462	1.88608	0.0597139	0.834362	-4.9855
PLA2G3	0.0837721	1.68656	1.88592	0.0597358	0.834362	-4.30381
YY2	-0.0425414	0.263459	-1.88586	0.0597441	0.834362	-4.13284
TTC21B	-0.0595177	4.05328	-1.88453	0.0599228	0.834362	-4.75985
ANTXR1	-0.0387575	6.21331	-1.88426	0.05996	0.834362	-5.00129
GABARAPL3	0.0433912	-0.263713	1.88414	0.059976	0.834362	-4.08677
C3orf62	-0.0222614	3.33576	-1.88353	0.060059	0.834362	-4.61208
NUDT11	0.105394	-2.41482	1.88334	0.0600848	0.834362	-3.97148
SLC38A5	0.0771288	2.5476	1.88299	0.060132	0.834362	-4.45223
DSTYK	-0.020978	5.85229	-1.88277	0.0601622	0.834362	-4.99076
RALY	0.0155935	7.2051	1.88189	0.0602812	0.834362	-5.00232
HSPD1	-0.0240809	7.23154	-1.88061	0.0604555	0.834362	-5.00399
BBX	-0.0202338	6.8821	-1.87974	0.0605744	0.834362	-5.01216
IPO9	-0.0140289	6.14405	-1.87946	0.0606127	0.834362	-5.00834
MAGEH1	0.0337106	4.20237	1.87927	0.0606391	0.834362	-4.79613
CEP120	-0.0320879	5.44494	-1.87924	0.0606426	0.834362	-4.96915
FAM212A	0.055498	1.29778	1.87802	0.0608103	0.834362	-4.26499
UBXN1	0.0158279	6.10534	1.87765	0.0608608	0.834362	-5.01074
PDK4	-0.0546839	4.22241	-1.87743	0.0608909	0.834362	-4.80472
IQGAP2	-0.0350099	6.56304	-1.87711	0.0609347	0.834362	-5.01876
TFCP2L1	-0.0550466	7.76779	-1.87703	0.0609457	0.834362	-4.99287
ADGRV1	-0.0475645	4.26452	-1.87689	0.0609646	0.834362	-4.81339
SIGLEC11	-0.1068	-2.01424	-1.87663	0.0610002	0.834362	-3.99389
HOOK1	-0.0303277	6.03126	-1.87641	0.0610304	0.834362	-5.00993
ISG20	0.0752455	5.49991	1.87624	0.0610547	0.834362	-4.97679
NUP43	-0.0414463	4.45814	-1.87587	0.0611052	0.834362	-4.8502
CDC6	0.0671353	1.37275	1.8758	0.0611153	0.834362	-4.27804
GLTSCR1L	-0.015496	4.9662	-1.87554	0.0611504	0.834362	-4.92551
TUBA1C	0.0347215	7.10748	1.87535	0.0611767	0.834362	-5.01663
TPD52L2	0.0163703	6.4689	1.87524	0.0611919	0.834362	-5.02226
CCL24	0.125156	0.0585286	1.87471	0.0612647	0.834362	-4.14134
VPS53	-0.0138265	6.14206	-1.87463	0.0612755	0.834362	-5.01746
TUBA4A	0.0339506	5.30485	1.87412	0.0613466	0.834362	-4.96556
PTP4A3	0.0447675	3.15916	1.87386	0.0613823	0.834362	-4.59248
TVP23B	0.0231174	5.81698	1.87305	0.0614941	0.834362	-5.00669
WBP1L	-0.0187958	6.90972	-1.87298	0.0615034	0.834362	-5.0245
PIK3IP1	0.0332027	7.24861	1.87237	0.0615886	0.834362	-5.01865
ANG	0.0504256	4.40541	1.87213	0.0616218	0.834362	-4.84637
FAM8A1	0.0275773	6.20434	1.87179	0.0616681	0.834362	-5.02402
PHF3	-0.0168313	6.72407	-1.87153	0.0617052	0.834362	-5.02908
TAF11	0.0208359	4.51679	1.87152	0.0617053	0.834362	-4.86732
FOXP1	-0.0190567	6.51373	-1.87115	0.0617574	0.834362	-5.02984
PYGL	-0.041202	6.80812	-1.87106	0.0617693	0.834362	-5.02902
TMEM260	-0.0280569	4.53748	-1.8709	0.0617918	0.834362	-4.87153
ARPC2	0.021425	8.1408	1.87079	0.061807	0.834362	-4.98932
MYCBP2	-0.0280731	6.68578	-1.87048	0.0618504	0.834362	-5.03091
ZFPL1	0.0186455	4.98127	1.87015	0.0618959	0.834362	-4.93702
ABCA13	-0.0513546	9.53209	-1.86941	0.0619994	0.83508	-4.91386
PFDN1	0.0159372	5.46692	1.8686	0.0621114	0.835906	-4.99083
TMIGD3	-0.0821658	-1.49851	-1.86755	0.0622587	0.835906	-4.02996
ACVR2B-AS1	0.0463564	0.41807	1.86732	0.0622909	0.835906	-4.1799
KCND2	-0.125986	-1.58933	-1.86684	0.0623572	0.835906	-4.02673
MPC2	0.0258192	6.62378	1.86682	0.0623601	0.835906	-5.03809
SIK2	-0.0207834	5.62393	-1.86656	0.0623964	0.835906	-5.00705
POF1B	-0.0243141	6.47391	-1.86644	0.0624134	0.835906	-5.03835
GUF1	-0.0309185	5.56916	-1.86448	0.0626881	0.838479	-5.00618
NFIA	-0.03087	6.86944	-1.86435	0.0627065	0.838479	-5.04037
ZNF813	-0.0292192	2.76197	-1.86209	0.0630254	0.841895	-4.53126
CHAF1A	-0.0290585	4.19176	-1.86147	0.0631132	0.841895	-4.8297
FAM174B	0.0227673	5.84201	1.8612	0.0631513	0.841895	-5.02935
NACC2	-0.0181489	6.06857	-1.86107	0.0631693	0.841895	-5.04008
SENP2	0.015356	5.72726	1.86068	0.0632249	0.841895	-5.02434
DGUOK	0.0162359	5.47402	1.86018	0.0632951	0.841895	-5.00694
VANGL1	-0.021025	6.20517	-1.86003	0.0633171	0.841895	-5.04567
CIB2	0.0478161	3.51799	1.85885	0.0634845	0.84309	-4.6957
CD1D	0.0778096	0.50363	1.85855	0.063526	0.84309	-4.20582
CDK13	-0.0128639	6.27071	-1.85832	0.0635595	0.84309	-5.05042
C1orf174	0.0171722	4.00736	1.85684	0.0637696	0.84407	-4.80138
MATN2	-0.0555126	4.62287	-1.85523	0.0639992	0.84407	-4.91339
ELP4	-0.0188123	3.7504	-1.8552	0.0640045	0.84407	-4.75171
COMMD7	0.0173555	5.62777	1.85482	0.0640583	0.84407	-5.02867
FTX	-0.0350623	0.353321	-1.85471	0.0640741	0.84407	-4.1942
KIFC2	0.0522762	3.11695	1.85469	0.0640773	0.84407	-4.61674
PPM1E	-0.0757915	2.13669	-1.85452	0.0641011	0.84407	-4.43056
DDX4	-0.0696821	-0.504949	-1.85426	0.0641388	0.84407	-4.11573
IGLON5	0.16678	-2.58477	1.85364	0.0642268	0.84407	-4.01125
JPH1	-0.0448841	2.47671	-1.85296	0.0643253	0.84407	-4.49341
DIABLO	0.0142785	5.48583	1.85257	0.0643807	0.84407	-5.022
TMEM181	-0.0302395	6.07394	-1.85247	0.0643959	0.84407	-5.0552
ZNF112	-0.0287576	2.79717	-1.85199	0.064464	0.84407	-4.55632
PARG	-0.015533	4.99207	-1.85139	0.0645505	0.84407	-4.97326
GDAP2	-0.0197175	4.56706	-1.85103	0.0646023	0.84407	-4.91323
ILDR1	-0.0218988	5.62921	-1.85039	0.0646949	0.84407	-5.03694
NUP160	-0.0174233	5.75208	-1.85027	0.0647115	0.84407	-5.04486
TERF2IP	0.0115206	6.05584	1.85025	0.0647142	0.84407	-5.05923
RDX	-0.0186198	6.37948	-1.84952	0.0648209	0.84407	-5.06838
NTNG2	0.0949244	-0.37833	1.84945	0.0648309	0.84407	-4.13464
EPB41L1	-0.0249736	7.8498	-1.84814	0.0650203	0.84407	-5.04303
POU2F1	-0.0278151	5.9066	-1.84726	0.0651475	0.84407	-5.05812
TPMT	0.0193712	4.79934	1.84676	0.0652201	0.84407	-4.95522
CD63	0.0249614	9.12768	1.84635	0.0652801	0.84407	-4.98038
HSP90AB1	-0.0237373	9.53209	-1.84615	0.0653083	0.84407	-4.9565
POP7	0.019517	4.53572	1.84607	0.0653206	0.84407	-4.91662
HIPK2	-0.0392625	7.75626	-1.84561	0.0653874	0.84407	-5.05107
PSMG3	0.0218816	5.29539	1.84542	0.0654146	0.84407	-5.01752
NPPC	0.114707	0.338851	1.84518	0.0654493	0.84407	-4.21025
BACE2	-0.0409871	7.7963	-1.84463	0.0655306	0.84407	-5.05135
PAOX	0.028351	3.37175	1.84448	0.0655515	0.84407	-4.68986
HECTD2	-0.0343998	3.65189	-1.84444	0.0655571	0.84407	-4.75003
SRA1	0.0233716	5.52939	1.84439	0.0655647	0.84407	-5.03991
USF1	0.0266076	5.78414	1.844	0.0656218	0.84407	-5.05806
AMIGO3	0.0354548	2.41481	1.84383	0.0656466	0.84407	-4.49713
ZC3H18	-0.0185904	5.56612	-1.84381	0.0656488	0.84407	-5.04436
FBXW5	0.0211282	7.11422	1.84378	0.0656534	0.84407	-5.07419
CIART	0.064459	3.73237	1.8437	0.065666	0.84407	-4.76915
SYNRG	-0.0164527	6.31855	-1.84362	0.0656769	0.84407	-5.07807
ZNF891	-0.0384389	0.486091	-1.8436	0.0656797	0.84407	-4.22687
GBE1	-0.0186837	5.09172	-1.84334	0.0657188	0.84407	-4.99952
KANSL1	-0.0160073	6.07073	-1.84208	0.065903	0.844941	-5.07456
RABGAP1	-0.0174991	6.20208	-1.84125	0.066024	0.844941	-5.07992
HEATR9	0.10263	-1.21465	1.84114	0.0660409	0.844941	-4.08888
SNHG7	0.0446557	3.88994	1.84106	0.0660517	0.844941	-4.80587
TNFRSF14	0.0304986	5.92095	1.84036	0.0661553	0.844941	-5.0715
ZNF551	-0.0247781	2.98386	-1.83985	0.0662291	0.844941	-4.6159
RNF126	0.0227451	5.74097	1.83928	0.0663136	0.844941	-5.06423
CNGB1	0.114443	-1.26082	1.83872	0.0663954	0.844941	-4.09025
SYNJ2BP	-0.0208061	6.15773	-1.83824	0.0664673	0.844941	-5.08431
FLG-AS1	-0.114117	-2.12138	-1.83735	0.0665981	0.844941	-4.04793
NHSL1	-0.0249477	5.85737	-1.83691	0.0666626	0.844941	-5.07467
DDX3Y	-0.0999426	1.71941	-1.83651	0.0667231	0.844941	-4.7635
C6orf120	0.0175314	5.19246	1.83567	0.0668464	0.844941	-5.02434
XPO7	-0.0124013	6.3585	-1.83559	0.0668591	0.844941	-5.09334
OSBPL5	-0.0240245	5.39753	-1.83553	0.0668669	0.844941	-5.0451
MAVS	-0.0165022	7.69048	-1.83483	0.066972	0.844941	-5.07318
ZNF451	-0.0186479	5.33971	-1.83429	0.0670522	0.844941	-5.04205
ALKBH7	0.028716	5.65703	1.83419	0.0670661	0.844941	-5.06751
EIF3G	0.0148251	6.64009	1.83418	0.0670684	0.844941	-5.09754
NKIRAS2	0.0261903	5.42449	1.83361	0.0671529	0.844941	-5.05131
PKD2L2	0.0890692	-2.11454	1.83333	0.0671941	0.844941	-4.05358
BPIFB2	-0.159204	2.5881	-1.8332	0.0672138	0.844941	-4.56702
CD207	0.122938	2.52865	1.83314	0.0672227	0.844941	-4.54124
THRB	-0.0331707	5.37617	-1.83308	0.067232	0.844941	-5.04629
PPP1R3E	0.0298603	3.51048	1.83301	0.0672419	0.844941	-4.73997
PEX16	0.0191657	4.72402	1.83219	0.0673646	0.844941	-4.97073
MSX2	-0.0662547	0.261788	-1.83211	0.0673755	0.844941	-4.22295
ANAPC11	0.0239907	5.37967	1.8319	0.0674077	0.844941	-5.04985
LUM	0.146202	-2.06022	1.8318	0.0674218	0.844941	-4.05968
DNM1L	-0.0212249	5.77029	-1.83155	0.0674601	0.844941	-5.07998
BARD1	-0.0312669	3.33022	-1.83148	0.0674698	0.844941	-4.70426
SND1	0.0210132	7.16313	1.83112	0.0675235	0.844941	-5.09593
E2F4	0.0157061	5.35605	1.83077	0.0675768	0.844941	-5.05015
TRMU	0.0269582	3.08618	1.8302	0.0676617	0.844941	-4.65387
PCBP3	0.110684	-2.12202	1.83011	0.0676744	0.844941	-4.05911
FAM177A1	0.0240317	5.94545	1.82987	0.0677105	0.844941	-5.09091
PDZD2	-0.0425549	5.75805	-1.82983	0.067717	0.844941	-5.08176
DLAT	-0.0139371	6.00428	-1.8298	0.0677216	0.844941	-5.09408
JPX	-0.0260136	2.44943	-1.82915	0.0678193	0.845092	-4.53496
EPB41L4A-AS1	0.037384	3.98757	1.82904	0.0678355	0.845092	-4.84732
LARS2	-0.0209055	4.98971	-1.82841	0.0679298	0.845632	-5.01431
FAM169A	-0.0336311	4.71227	-1.82712	0.0681235	0.846221	-4.97826
PKD1	-0.0344603	6.39603	-1.82698	0.0681449	0.846221	-5.10908
LMF2	0.0208174	6.2408	1.82688	0.06816	0.846221	-5.10684
RRP8	0.0163841	3.66138	1.82661	0.0681999	0.846221	-4.78399
RPS6KL1	0.0420217	2.51749	1.8258	0.0683232	0.846221	-4.54758
KIAA0556	-0.0338264	7.02285	-1.82579	0.0683234	0.846221	-5.10816
WAPL	-0.0140966	6.33373	-1.82572	0.0683341	0.846221	-5.11061
HLA-DPB1	0.0803168	7.76662	1.82516	0.0684192	0.846643	-5.08516
DCAF10	-0.0124211	5.8748	-1.82464	0.0684973	0.846978	-5.0978
INO80E	0.0181494	4.93998	1.82403	0.0685894	0.847486	-5.01533
OVCA2	0.0409414	2.01815	1.82247	0.068826	0.84783	-4.46594
HNRNPM	-0.0147514	7.5945	-1.82163	0.0689548	0.84783	-5.10038
FAR2	-0.0428138	4.75794	-1.82155	0.0689661	0.84783	-4.99535
FAU	0.0229042	7.31177	1.82145	0.0689817	0.84783	-5.10956
GEMIN7	0.0264232	3.72602	1.82112	0.0690324	0.84783	-4.80685
VAMP5	0.07222	4.1503	1.82093	0.0690605	0.84783	-4.89244
ABHD12B	-0.0879338	4.79353	-1.82081	0.0690783	0.84783	-4.99988
GSE1	-0.018559	6.10231	-1.82026	0.0691622	0.84783	-5.1149
PAK2	-0.0164813	7.01262	-1.82017	0.0691762	0.84783	-5.11876
NDUFA13	0.0200204	6.60862	1.82011	0.069185	0.84783	-5.12285
FASTK	0.0176684	5.79573	1.8201	0.0691877	0.84783	-5.10172
TYW3	-0.018055	4.22371	-1.81982	0.0692304	0.84783	-4.9093
DIRAS1	0.118588	-2.78668	1.81885	0.0693775	0.849005	-4.05419
MTRF1L	-0.024955	3.5257	-1.81769	0.0695551	0.850347	-4.77035
SMC2	-0.0229886	4.94174	-1.81686	0.0696821	0.850347	-5.02829
FAM120B	-0.0228463	5.97001	-1.81651	0.0697363	0.850347	-5.11643
MOB2	0.0193596	4.82045	1.81631	0.0697663	0.850347	-5.01278
ATP13A4	-0.0400204	5.14047	-1.81585	0.0698378	0.850347	-5.0548
NUPR1	0.0549932	6.15077	1.81505	0.06996	0.850347	-5.12495
ABT1	0.0169113	5.11889	1.8147	0.0700147	0.850347	-5.05388
GABPB2	-0.0259308	3.21806	-1.81439	0.0700628	0.850347	-4.70988
CHST5	-0.0753834	1.48	-1.81347	0.0702042	0.850347	-4.40102
PPP1CA	0.0203336	7.43097	1.81303	0.0702723	0.850347	-5.12109
TRHDE	-0.0994732	-0.953107	-1.8127	0.0703225	0.850347	-4.15123
RBM44	0.105735	-2.26327	1.8125	0.0703539	0.850347	-4.07805
PPP3CC	0.0238992	5.1118	1.81218	0.0704038	0.850347	-5.05777
EGFLAM	-0.121198	-2.28223	-1.81192	0.0704431	0.850347	-4.07909
ATG101	0.0192757	5.36829	1.81182	0.0704589	0.850347	-5.08483
HECW2	-0.0442155	3.48578	-1.81106	0.070576	0.850347	-4.7758
TENM3	-0.123586	-1.49617	-1.81095	0.070593	0.850347	-4.11615
GSTCD	-0.0209484	3.53046	-1.81083	0.070612	0.850347	-4.7846
PPME1	-0.020353	5.7726	-1.81036	0.0706859	0.850347	-5.1177
BRAF	-0.017719	3.83002	-1.81001	0.0707398	0.850347	-4.84903
PYGO1	-0.0601614	1.29297	-1.80962	0.0707995	0.850347	-4.38235
F8	-0.0305166	3.27397	-1.80946	0.0708243	0.850347	-4.73136
CCDC61	-0.0269667	3.59147	-1.8094	0.0708338	0.850347	-4.79912
SULF2	-0.0420365	5.94543	-1.80934	0.0708442	0.850347	-5.12728
DOCK5	-0.0343019	4.96294	-1.80867	0.0709482	0.850347	-5.04614
ARHGEF28	-0.0218264	6.81794	-1.80839	0.0709917	0.850347	-5.14253
FARSB	-0.0165765	5.15426	-1.80831	0.0710044	0.850347	-5.06925
THAP9-AS1	0.0482878	4.2787	1.80822	0.0710185	0.850347	-4.93888
PIGF	-0.0225337	4.35474	-1.80818	0.0710245	0.850347	-4.953
MYO7B	0.14343	-2.39866	1.80742	0.0711424	0.850347	-4.08143
GRIN2D	0.0545688	0.715435	1.80697	0.0712124	0.850347	-4.3128
MAP4K2	0.0204471	3.56162	1.80693	0.0712185	0.850347	-4.79696
PEX2	0.0186428	6.19504	1.80651	0.0712847	0.850347	-5.14189
UFD1L	0.0191389	5.53009	1.80618	0.071336	0.850347	-5.10895
ATP6V1B1	-0.0805922	3.58513	-1.80603	0.0713601	0.850347	-4.80538
SSR1	0.0205852	7.45376	1.80579	0.0713965	0.850347	-5.13331
PRKX	-0.0278038	5.81429	-1.80502	0.0715172	0.850347	-5.12778
C11orf31	0.0222434	6.45702	1.80481	0.0715513	0.850347	-5.14951
GAREM	-0.0272611	5.59392	-1.80467	0.0715719	0.850347	-5.11508
RGS17	0.0550167	1.51133	1.80467	0.0715725	0.850347	-4.4191
ITGA2	-0.0354185	7.12181	-1.80457	0.0715882	0.850347	-5.14413
ACAA1	0.0225637	5.50238	1.80405	0.0716701	0.850434	-5.11058
CGRRF1	0.020631	3.8335	1.80387	0.071698	0.850434	-4.85936
SMC4	-0.0402347	6.03427	-1.8025	0.0719135	0.852381	-5.14388
LIPH	0.0382083	6.97769	1.80138	0.0720895	0.853857	-5.15242
HPS1	0.0255334	6.20716	1.80054	0.0722224	0.854218	-5.15296
HLA-G	0.0862231	3.7961	1.80016	0.0722816	0.854218	-4.86025
BLOC1S3	0.0211181	3.81534	1.79989	0.0723257	0.854218	-4.86372
LY6G5B	0.0671561	0.856549	1.79966	0.0723617	0.854218	-4.34099
AAMP	0.0156822	6.92438	1.79902	0.0724625	0.854218	-5.15782
RGAG1	-0.0717163	-2.35185	-1.79862	0.0725253	0.854218	-4.09477
ATP2B1	-0.0229288	6.48758	-1.79815	0.0726002	0.854218	-5.16135
CNPY2	0.0153379	5.55825	1.79809	0.0726101	0.854218	-5.1253
KIAA2018	-0.0205106	6.12489	-1.79787	0.0726451	0.854218	-5.15531
UBAP2L	-0.0152451	7.56549	-1.79761	0.0726857	0.854218	-5.14399
G3BP1	-0.0166417	6.45451	-1.79723	0.0727474	0.854218	-5.16283
TVP23A	0.0631362	-0.842404	1.79712	0.0727644	0.854218	-4.17898
PTPRF	-0.0277123	9.57342	-1.79663	0.0728416	0.854218	-5.04228
FAM65A	0.0221266	5.23747	1.79633	0.0728899	0.854218	-5.09961
ETV2	0.0466145	-0.267725	1.79619	0.0729124	0.854218	-4.22828
MESDC2	0.014886	6.11695	1.79599	0.0729436	0.854218	-5.15846
DKK4	0.067514	0.909372	1.79536	0.0730439	0.854591	-4.35437
HS3ST3A1	0.115091	-1.57873	1.79502	0.0730977	0.854591	-4.13386
BMS1P5	-0.0648882	0.697799	-1.79454	0.0731744	0.854591	-4.33101
SLC35C1	0.0360623	6.6855	1.7945	0.0731815	0.854591	-5.16813
C19orf12	0.0197935	4.25576	1.79408	0.0732492	0.85478	-4.96096
PSMD8	0.0156365	7.09611	1.79309	0.0734072	0.855063	-5.16527
RREB1	-0.0212603	6.79429	-1.79207	0.0735695	0.855063	-5.17171
BABAM1	0.0199881	5.6891	1.7918	0.0736134	0.855063	-5.14521
ZMYM2	-0.0158785	6.72058	-1.79179	0.0736154	0.855063	-5.17269
TCP10L	-0.0769339	-0.849332	-1.79169	0.0736315	0.855063	-4.18648
AKAP1	-0.0222269	5.95094	-1.79151	0.0736598	0.855063	-5.16018
ADAMTS12	-0.140741	-2.14007	-1.79138	0.0736803	0.855063	-4.11396
SRRM2	-0.0226146	8.8354	-1.79113	0.0737208	0.855063	-5.09571
PKDCC	-0.0881554	-0.909137	-1.79095	0.0737503	0.855063	-4.1843
GDI2	0.0147352	8.06737	1.79071	0.0737887	0.855063	-5.13664
RPN2	0.0192924	8.44251	1.78973	0.0739461	0.856289	-5.12
SMC6	-0.0239939	5.28211	-1.78858	0.074132	0.857843	-5.11779
DCLRE1A	-0.0164659	4.58049	-1.78808	0.0742128	0.857997	-5.02703
LRP12	-0.0363097	4.3171	-1.78785	0.0742487	0.857997	-4.9829
DOK4	0.0200445	5.0424	1.78635	0.0744927	0.858659	-5.09522
FBXO38	-0.0162958	5.31654	-1.78625	0.0745085	0.858659	-5.12562
TRAPPC3	0.0137179	5.82569	1.78567	0.0746025	0.858659	-5.16445
MEGF8	-0.0278107	6.24435	-1.78559	0.0746152	0.858659	-5.17966
PI4KA	-0.0176615	6.63295	-1.78538	0.0746489	0.858659	-5.1844
EGFR	-0.0390142	6.94172	-1.78533	0.0746574	0.858659	-5.18076
APOD	0.105785	6.49078	1.78526	0.0746683	0.858659	-5.18013
DEGS1	0.0218915	5.08883	1.78451	0.0747903	0.859464	-5.10388
IRAK1	0.0261144	6.90803	1.78401	0.0748714	0.859464	-5.18455
PQLC2	0.021607	3.98482	1.78253	0.0751122	0.859464	-4.9289
TTC23	-0.0219237	3.65912	-1.7825	0.0751184	0.859464	-4.86094
CTTNBP2	-0.0521553	2.82994	-1.78227	0.0751551	0.859464	-4.68692
CAMSAP2	-0.0247795	5.09331	-1.78205	0.0751914	0.859464	-5.10891
MSC	0.0904034	0.342591	1.78163	0.0752598	0.859464	-4.31957
RPS2P32	0.04639	0.00776611	1.78156	0.075271	0.859464	-4.27735
CENPI	-0.0756877	-0.204239	-1.78146	0.0752876	0.859464	-4.25858
NR3C2	-0.0368613	5.94214	-1.78142	0.0752939	0.859464	-5.17674
LNPEP	-0.0259911	4.87739	-1.7799	0.0755428	0.859464	-5.08553
CUTA	0.0224203	6.26132	1.77988	0.0755457	0.859464	-5.19047
KHDRBS3	-0.054281	2.95531	-1.77971	0.0755746	0.859464	-4.71394
RASA4	0.0591362	-0.324942	1.77965	0.0755831	0.859464	-4.24912
GJB6	0.0741516	1.61414	1.77962	0.0755886	0.859464	-4.47686
MRC2	-0.0570754	3.2648	-1.77917	0.0756628	0.859464	-4.79142
MYO1D	-0.0223844	8.28199	-1.77897	0.0756946	0.859464	-5.1469
FRK	-0.0251503	5.36766	-1.77887	0.0757117	0.859464	-5.14342
RARS2	0.0152874	5.36424	1.77863	0.0757504	0.859464	-5.1427
USP8	-0.0121121	6.74831	-1.77829	0.0758065	0.859464	-5.19624
TMEM175	0.0195041	4.77042	1.77817	0.0758259	0.859464	-5.07304
PARL	0.016716	5.61395	1.77786	0.0758782	0.859469	-5.16489
VPS28	0.0156798	5.97294	1.77695	0.0760268	0.859586	-5.18668
BCL7B	0.0166372	5.78415	1.77618	0.0761549	0.859586	-5.1788
CELF1	-0.0163996	7.1438	-1.77594	0.0761937	0.859586	-5.19426
SNAPC3	-0.0287527	5.40633	-1.77589	0.0762019	0.859586	-5.1515
GPR89A	0.021587	2.71077	1.77548	0.0762693	0.859586	-4.67096
ESF1	-0.0184114	4.95253	-1.77472	0.0763959	0.859586	-5.10423
MOSPD2	-0.0267051	3.89973	-1.7746	0.0764158	0.859586	-4.92567
SCCPDH	0.0290005	6.60546	1.77459	0.0764175	0.859586	-5.20299
SLITRK6	-0.0467164	5.57804	-1.77437	0.0764531	0.859586	-5.16358
ZNF84	-0.0282315	4.41525	-1.77291	0.0766944	0.859586	-5.0257
HCFC1	-0.0203855	6.92784	-1.7723	0.0767959	0.859586	-5.20446
MLXIP	-0.0197024	7.36801	-1.77229	0.076798	0.859586	-5.19471
AFF1	-0.0229239	7.18285	-1.77195	0.076854	0.859586	-5.20026
CD1B	0.141927	-2.56943	1.77163	0.0769081	0.859586	-4.13236
KRTAP5-AS1	0.0523478	2.03032	1.77149	0.0769304	0.859586	-4.55587
LNP1	0.0379571	1.22517	1.77123	0.0769739	0.859586	-4.43424
PXDN	-0.147772	2.66255	-1.77113	0.0769902	0.859586	-4.72054
KIAA0930	-0.0172255	6.93392	-1.77044	0.0771062	0.859586	-5.20784
CRB3	0.0276573	5.26484	1.76988	0.0771984	0.859586	-5.1477
RBFOX2	-0.0145288	6.09259	-1.76979	0.0772147	0.859586	-5.20364
GPRC5B	0.0329189	6.6819	1.76919	0.0773147	0.859586	-5.21245
SUGT1	-0.0222692	4.44166	-1.76904	0.0773388	0.859586	-5.03718
CCDC64B	0.0235558	6.36801	1.76877	0.0773843	0.859586	-5.21156
ZNF366	0.0830995	0.987645	1.76867	0.0774011	0.859586	-4.41056
SLC17A9	0.092277	1.87036	1.76866	0.0774034	0.859586	-4.54482
SGPL1	-0.0149063	7.55126	-1.76843	0.0774412	0.859586	-5.1957
PRKAR2B	-0.0533581	5.96824	-1.76798	0.077516	0.859586	-5.19796
MAPK8IP2	0.051386	1.29108	1.76783	0.0775415	0.859586	-4.44975
CDK1	-0.0515838	3.99677	-1.76783	0.077542	0.859586	-4.95788
NDUFS4	0.0177258	5.11263	1.76757	0.0775858	0.859586	-5.13569
SLITRK5	-0.132835	-2.58386	-1.76754	0.0775896	0.859586	-4.13019
NFKBIL1	0.0197632	4.11356	1.76745	0.0776049	0.859586	-4.9799
CSRP2BP	-0.019551	4.39077	-1.7669	0.077697	0.859586	-5.03257
HNRNPUL2	-0.0134197	5.93194	-1.7669	0.0776981	0.859586	-5.20236
TMEM18	0.0204009	4.43037	1.76653	0.0777599	0.859586	-5.03922
PLA2G4E	0.0947716	-1.59461	1.76634	0.0777918	0.859586	-4.17653
FLAD1	0.013718	5.16939	1.76626	0.0778051	0.859586	-5.14494
MTHFD1	-0.0190675	5.55384	-1.7658	0.0778823	0.85959	-5.1812
ATOX1	0.0192935	5.15476	1.76532	0.0779633	0.85959	-5.14448
TP53RK	0.0167657	5.67201	1.76507	0.0780047	0.85959	-5.19086
AHCYL1	-0.00945276	7.52917	-1.76492	0.0780299	0.85959	-5.20254
CENPP	-0.0447191	1.23169	-1.76471	0.0780645	0.85959	-4.44773
ATG13	0.0149103	6.95751	1.7644	0.0781172	0.8596	-5.21801
MAST4	-0.0221516	6.6007	-1.76387	0.0782061	0.860008	-5.22183
CNTRL	-0.0402352	6.06686	-1.76228	0.0784754	0.862397	-5.21534
RILP	0.0241474	3.98445	1.76053	0.0787711	0.864821	-4.96625
CNBP	0.0128524	7.92157	1.76001	0.07886	0.864821	-5.19655
FMO2	-0.0791281	6.81316	-1.75942	0.07896	0.864821	-5.22683
HIGD1A	0.0233578	6.75615	1.75938	0.0789658	0.864821	-5.22908
ZNF598	0.018044	5.4743	1.7593	0.07898	0.864821	-5.18669
ZMYM3	-0.0245484	5.83107	-1.75901	0.079029	0.864821	-5.21052
NCK2	0.0199048	6.87241	1.75869	0.0790833	0.864821	-5.22915
DCAF7	-0.015556	7.6775	-1.75828	0.0791531	0.864821	-5.20877
SSRP1	-0.0185251	7.26738	-1.75821	0.079165	0.864821	-5.22179
MOB3C	0.0326183	4.33528	1.7572	0.0793383	0.866144	-5.03906
NCK1-AS1	0.0330208	2.20033	1.75636	0.0794806	0.867094	-4.60767
LGALS2	0.0798759	0.919001	1.75577	0.0795811	0.867094	-4.42365
TMEM120A	0.0229949	4.30909	1.75558	0.0796151	0.867094	-5.03704
NF2	-0.0164434	6.10941	-1.75546	0.0796343	0.867094	-5.22913
ASAP2	-0.0272212	6.34267	-1.75494	0.079723	0.867206	-5.23531
ATRX	-0.0194845	7.12053	-1.75479	0.079749	0.867206	-5.23137
BAK1	0.0416798	5.20652	1.75439	0.0798176	0.867382	-5.16976
BTNL9	-0.159086	-0.956487	-1.75402	0.079881	0.867503	-4.24283
MATN3	-0.0680899	-0.557874	-1.75356	0.0799611	0.867693	-4.26843
KREMEN2	0.0717035	-0.429238	1.75331	0.0800031	0.867693	-4.27936
DDX52	-0.0152757	5.37185	-1.7523	0.0801764	0.869006	-5.18973
KLHDC10	-0.0152066	6.26586	-1.75142	0.0803276	0.870013	-5.23999
PRRX1	-0.059101	2.28846	-1.75072	0.0804495	0.870013	-4.63391
STXBP4	-0.0415525	3.70683	-1.75038	0.0805074	0.870013	-4.9265
ZNF622	0.0134583	5.0184	1.7502	0.0805386	0.870013	-5.1546
REXO2	0.0204483	5.72788	1.74999	0.0805749	0.870013	-5.21992
SPOCD1	0.087619	0.871826	1.74994	0.0805839	0.870013	-4.42464
KIF13A	-0.0215267	5.51367	-1.74909	0.08073	0.870477	-5.20724
TRPS1	-0.0214962	4.60769	-1.74908	0.0807318	0.870477	-5.09888
LIN37	0.0194456	2.59837	1.74792	0.0809327	0.871514	-4.69517
HMOX1	0.0636107	4.13764	1.74792	0.0809331	0.871514	-5.0206
RASSF9	-0.030308	4.94526	-1.74596	0.0812731	0.874139	-5.15158
ARHGEF11	-0.0192129	6.57056	-1.74567	0.0813238	0.874139	-5.25306
DYNLT1	0.0290893	7.9216	1.74552	0.0813502	0.874139	-5.22142
PPP2R5B	0.0322792	3.74107	1.74516	0.0814122	0.874139	-4.94242
FZD6	-0.023361	6.48282	-1.74484	0.0814677	0.874139	-5.25434
DHX38	-0.0114251	6.11533	-1.74441	0.081543	0.874139	-5.24828
THAP3	0.0213092	2.96797	1.74439	0.0815462	0.874139	-4.7762
NAA10	0.0145645	4.96393	1.7441	0.0815982	0.874139	-5.15854
GINS3	-0.025594	2.36012	-1.74272	0.0818389	0.874995	-4.65916
C2orf74	0.0611704	3.49546	1.74256	0.0818673	0.874995	-4.8936
LRRCC1	-0.0347852	4.57648	-1.74222	0.0819253	0.874995	-5.10457
SUV420H1	-0.0131292	6.09785	-1.74187	0.0819873	0.874995	-5.25198
PDPR	-0.0370389	5.26539	-1.74124	0.0820971	0.874995	-5.19823
GOLGA1	-0.0126178	5.524	-1.74122	0.082101	0.874995	-5.22166
PSMB10	0.0355121	7.02881	1.74047	0.0822325	0.874995	-5.25746
PPM1L	-0.0353289	4.88345	-1.7397	0.0823687	0.874995	-5.15536
WTIP	0.0409131	3.06503	1.73953	0.0823985	0.874995	-4.80569
CAMLG	0.0158166	4.87468	1.73949	0.0824044	0.874995	-5.15389
GNG7	0.0582492	0.432015	1.73946	0.0824112	0.874995	-4.38942
HIC1	0.0686182	3.13582	1.7394	0.0824206	0.874995	-4.82629
ZNF358	0.0233998	5.42067	1.73932	0.0824349	0.874995	-5.21624
GPAM	-0.0236306	3.87371	-1.7383	0.0826144	0.874995	-4.98217
ECE2	0.0350867	2.19938	1.73826	0.0826216	0.874995	-4.63799
ZNF580	0.0190129	4.19476	1.73816	0.0826389	0.874995	-5.04507
SLC22A1	0.0560337	-0.722432	1.73809	0.0826521	0.874995	-4.277
RBL2	-0.0190689	7.10394	-1.73796	0.0826746	0.874995	-5.26066
C17orf80	-0.0241898	4.61748	-1.73775	0.0827124	0.874995	-5.12012
PTDSS2	0.0195059	4.54373	1.73763	0.0827327	0.874995	-5.1081
HUNK	-0.041118	4.71709	-1.73614	0.0829953	0.877212	-5.13858
HLA-E	0.0441256	10.4787	1.7357	0.0830734	0.877479	-5.09283
CPT1A	-0.0199379	6.84298	-1.7351	0.0831805	0.878052	-5.27001
HSPA9	-0.0119856	7.98953	-1.73426	0.0833294	0.878632	-5.23773
HDAC2	-0.0103467	6.45682	-1.73418	0.0833435	0.878632	-5.27248
KIF18A	-0.0468984	1.67475	-1.73381	0.083409	0.878632	-4.56155
ARPC5L	0.0174548	5.70726	1.73331	0.0834972	0.878632	-5.24814
MEIS2	-0.0257026	6.05458	-1.73328	0.0835027	0.878632	-5.26494
UBE2MP1	0.0157613	4.0336	1.73264	0.0836167	0.878632	-5.02376
DIP2B	-0.0209099	5.7912	-1.73251	0.08364	0.878632	-5.2547
HYI	0.026663	3.5459	1.7324	0.0836591	0.878632	-4.92118
ZNF165	0.0281282	2.41914	1.73203	0.0837254	0.878772	-4.68714
CHD8	-0.0135733	6.86724	-1.73145	0.0838292	0.879306	-5.27574
IDH2	0.0292923	7.8933	1.73079	0.0839462	0.879668	-5.24771
NAT9	0.0285882	3.52862	1.73066	0.0839698	0.879668	-4.92093
FAAP100	0.0207654	5.13264	1.72982	0.0841202	0.880151	-5.20328
NBAS	-0.0234687	6.06116	-1.72981	0.084122	0.880151	-5.27113
AHCTF1P1	-0.0191778	3.50313	-1.72883	0.0842969	0.880705	-4.91889
NDUFS5	0.0233669	6.16371	1.72875	0.084311	0.880705	-5.27643
TSIX	0.120387	-3.30937	1.72863	0.0843341	0.880705	-4.18352
ADARB2	-0.0633866	2.81946	-1.72786	0.0844713	0.881378	-4.77457
DBNDD2	0.0249624	2.62185	1.72767	0.0845048	0.881378	-4.73352
CEP41	-0.0365637	5.05938	-1.72692	0.0846401	0.881469	-5.1994
PPARGC1A	-0.0724978	3.31066	-1.72649	0.0847179	0.881469	-4.88159
CDR2	0.0245434	4.44298	1.7258	0.0848413	0.881469	-5.11116
ETV4	0.0665815	1.49617	1.72577	0.0848468	0.881469	-4.54607
PRNP	0.02483	6.40516	1.7256	0.0848774	0.881469	-5.28608
JOSD2	0.032618	4.60753	1.72542	0.0849106	0.881469	-5.13844
ATP6V1F	0.0195133	6.33098	1.7254	0.0849133	0.881469	-5.28588
SUPT4H1	0.0152576	5.84518	1.72526	0.0849384	0.881469	-5.26977
DDHD1	-0.0228137	4.45002	-1.72483	0.0850171	0.881734	-5.11465
TRIM6	0.0446429	1.81178	1.72448	0.0850791	0.881826	-4.59748
RBM27	-0.0136582	5.987	-1.72342	0.0852705	0.88183	-5.27926
XRCC5	-0.0107829	8.33626	-1.72341	0.0852723	0.88183	-5.23986
VEPH1	0.0729887	1.48816	1.72322	0.0853072	0.88183	-4.54996
FZD2	0.0860322	-0.0233321	1.72291	0.0853628	0.88183	-4.36822
RBM4	0.01249	5.4469	1.72285	0.0853744	0.88183	-5.24647
LAMTOR2	0.0164653	5.04313	1.72272	0.0853984	0.88183	-5.20467
TBX19	0.0422245	0.273122	1.72241	0.0854547	0.881863	-4.39677
PLVAP	0.0879878	-0.906868	1.72204	0.0855216	0.882004	-4.28855
EBP	0.0267901	5.09675	1.72138	0.0856412	0.88269	-5.21307
COL1A2	0.154482	-0.803203	1.72067	0.0857696	0.883464	-4.30796
WDR83OS	0.0223136	5.5265	1.72017	0.0858613	0.883466	-5.25755
MAPKAPK3	0.0273889	5.61547	1.72008	0.0858763	0.883466	-5.26377
BNIP1	0.0197991	3.44437	1.71924	0.0860301	0.88367	-4.92105
LRCH4	0.0211291	6.08803	1.7191	0.0860547	0.88367	-5.29054
CTHRC1	0.130676	-2.3365	1.7191	0.0860559	0.88367	-4.21109
RNF31	0.0178525	6.0565	1.71877	0.0861159	0.88374	-5.28986
ATP6V1A	-0.0142009	7.29376	-1.71723	0.0863961	0.885636	-5.29124
PSMC1	0.02685	4.39736	1.71717	0.0864074	0.885636	-5.11787
MMRN2	0.0916021	0.20971	1.71634	0.0865593	0.886519	-4.40344
KDF1	0.0149272	4.61266	1.71588	0.0866441	0.886519	-5.15584
C14orf28	0.0243139	2.34027	1.71582	0.0866554	0.886519	-4.6988
DDX49	0.0159745	5.37263	1.71553	0.0867073	0.886519	-5.25222
TREM2	0.0747318	1.52246	1.71487	0.0868289	0.887216	-4.57523
EGF	0.0745408	1.35344	1.71447	0.0869026	0.887423	-4.55001
ADAL	-0.0281455	3.57958	-1.71374	0.0870369	0.888146	-4.96068
UBE3A	-0.0118578	6.94403	-1.7135	0.0870804	0.888146	-5.30523
NID2	-0.138749	-2.73515	-1.71311	0.0871519	0.888328	-4.19753
PGP	0.0230523	4.61499	1.71245	0.0872731	0.889017	-5.16213
SYVN1	0.025408	6.46672	1.71174	0.0874043	0.889481	-5.31031
SIRT7	0.019832	5.03727	1.71096	0.0875482	0.889481	-5.22383
C1QTNF3	-0.0629148	-0.156969	-1.7108	0.0875782	0.889481	-4.36941
BAD	0.0227586	6.03946	1.71079	0.0875791	0.889481	-5.3027
CYP26B1	0.109384	-0.634005	1.71069	0.0875989	0.889481	-4.33187
PEX11A	-0.0275968	4.03397	-1.71018	0.0876932	0.889481	-5.06184
ACOT8	0.0198153	3.59977	1.71009	0.087709	0.889481	-4.97041
PAM	-0.0318553	6.91495	-1.70971	0.0877792	0.889481	-5.312
ACTG2	0.0586902	-1.25246	1.7096	0.087801	0.889481	-4.2778
MLLT4	-0.0260202	8.22344	-1.70857	0.087991	0.890861	-5.27046
CCDC67	-0.058846	3.83372	-1.70825	0.08805	0.890915	-5.02479
UNC13B	-0.0203598	6.84819	-1.70785	0.0881242	0.891093	-5.3161
ANXA3	0.0380664	6.94458	1.70748	0.0881939	0.891093	-5.3147
LAMTOR1	0.0177786	6.13801	1.70729	0.0882286	0.891093	-5.31199
BFAR	0.0136515	5.45606	1.70583	0.0885	0.891888	-5.2759
RAB11FIP3	-0.0185434	5.5792	-1.70562	0.0885393	0.891888	-5.28599
PKNOX1	-0.0161922	4.56854	-1.70517	0.088623	0.891888	-5.16676
NCOA3	-0.0206803	6.81879	-1.70483	0.0886871	0.891888	-5.32126
AP4E1	-0.0217413	4.58302	-1.70464	0.0887229	0.891888	-5.17073
2021-03-08	0.0206105	5.4243	1.70443	0.0887617	0.891888	-5.27555
ARL1	0.0219784	7.59715	1.70433	0.0887804	0.891888	-5.30348
CEP135	-0.0343997	3.49717	-1.70355	0.0889264	0.891888	-4.96046
NPTN-IT1	-0.0652174	0.598062	-1.70349	0.0889383	0.891888	-4.46296
SLC24A1	-0.0287659	4.20816	-1.70308	0.0890144	0.891888	-5.10784
METTL2B	-0.0222058	3.98441	-1.70297	0.0890353	0.891888	-5.06311
HSBP1L1	0.0229388	4.7281	1.70268	0.0890884	0.891888	-5.19506
NUP107	-0.0174871	4.8215	-1.70259	0.0891065	0.891888	-5.20948
PDE11A	-0.0863958	0.0022537	-1.70255	0.0891137	0.891888	-4.39901
ZNF783	-0.0245295	3.13028	-1.70207	0.0892043	0.891888	-4.88148
TMEM60	0.017399	3.75644	1.70138	0.0893325	0.891888	-5.01805
EEF1A1	0.0230547	10.9878	1.70066	0.089468	0.891888	-5.12103
FKBP7	0.0404107	1.02443	1.70007	0.0895795	0.891888	-4.52102
PAPSS1	-0.0157888	7.05021	-1.69924	0.0897351	0.891888	-5.32728
EMC1	-0.0155006	5.66525	-1.69923	0.0897372	0.891888	-5.30281
TXNDC16	-0.0283469	3.32769	-1.69922	0.0897384	0.891888	-4.92913
UQCC3	0.0226765	4.01306	1.69903	0.0897747	0.891888	-5.07482
ILF3	-0.0107008	7.78852	-1.69887	0.0898052	0.891888	-5.30564
ABHD4	0.029192	5.11692	1.69882	0.089814	0.891888	-5.25378
SYCP2L	0.0886438	-2.33223	1.6987	0.0898373	0.891888	-4.23168
FJX1	0.065624	1.32349	1.69862	0.0898519	0.891888	-4.56573
HINT1	0.0205688	7.20117	1.69791	0.089987	0.891888	-5.32621
NAB1	-0.0237418	5.68736	-1.6978	0.0900075	0.891888	-5.3065
CLDND2	0.0695349	-1.83627	1.69713	0.0901329	0.891888	-4.2591
ARFGAP1	0.021297	5.98182	1.69701	0.0901561	0.891888	-5.32336
DNAJC4	0.0218822	4.93629	1.69701	0.0901563	0.891888	-5.23425
SALL4	-0.0760177	-0.37674	-1.69689	0.0901788	0.891888	-4.36941
FOXL1	-0.104105	-1.84153	-1.69592	0.090363	0.891888	-4.2625
SOS2	-0.0172132	5.70884	-1.69557	0.0904293	0.891888	-5.31189
CSE1L	-0.01791	5.90061	-1.69554	0.0904342	0.891888	-5.32196
ZNF219	0.0286337	5.94621	1.69509	0.0905204	0.891888	-5.32468
ZNF780A	-0.0313684	3.81528	-1.69489	0.0905582	0.891888	-5.0427
TMED3	0.0277362	7.09815	1.69393	0.0907408	0.891888	-5.33516
FAHD2A	0.0224136	3.0922	1.69367	0.0907906	0.891888	-4.8865
GTPBP2	0.0268652	5.49302	1.69363	0.090798	0.891888	-5.29948
DHRS4-AS1	-0.0423505	4.68428	-1.69358	0.0908072	0.891888	-5.20337
ZNF407	-0.0175206	3.99069	-1.69342	0.0908373	0.891888	-5.08141
ZNF274	-0.0198973	3.99445	-1.69335	0.0908505	0.891888	-5.0812
CEACAM7	0.0923081	2.72384	1.69324	0.0908726	0.891888	-4.81971
ZMYND11	-0.0144358	6.25269	-1.69308	0.0909031	0.891888	-5.33853
KNTC1	-0.0256714	3.33197	-1.69285	0.090946	0.891888	-4.94195
SCARB1	0.027595	4.3411	1.6927	0.0909753	0.891888	-5.14925
UBXN2A	0.0144718	4.20914	1.69224	0.0910618	0.891888	-5.12525
MAD2L1BP	0.0167648	4.77128	1.69223	0.0910644	0.891888	-5.2195
NAA25	-0.017937	4.75444	-1.6919	0.0911266	0.891888	-5.21794
CYB561D2	0.025131	4.86649	1.69184	0.0911389	0.891888	-5.23321
SLC6A20	-0.0675161	5.26757	-1.69152	0.0912005	0.891888	-5.28133
H6PD	-0.0212951	8.14155	-1.69073	0.0913503	0.891888	-5.30414
SRSF9	0.0115763	6.98639	1.6905	0.0913947	0.891888	-5.34313
ARF1	0.0154466	9.19262	1.69031	0.0914316	0.891888	-5.24699
CCNC	0.0254902	6.18028	1.68997	0.0914965	0.891888	-5.34187
ZDBF2	-0.0382306	2.74389	-1.6899	0.0915098	0.891888	-4.82117
HDHD3	0.0256897	5.40773	1.68972	0.091544	0.891888	-5.29869
CYP51A1-AS1	0.0608638	-0.851206	1.6897	0.0915486	0.891888	-4.33714
C10orf35	0.0245578	2.28057	1.68969	0.0915506	0.891888	-4.73132
FAM160B2	0.0140888	5.85871	1.6895	0.091586	0.891888	-5.33055
NPW	-0.0888986	1.4533	-1.6887	0.0917392	0.892856	-4.60394
TRAPPC4	0.0187279	5.15944	1.68805	0.0918648	0.893182	-5.27616
ZNF609	-0.0186176	7.13585	-1.68778	0.0919158	0.893182	-5.34454
ROCK2	-0.0198819	5.69928	-1.68718	0.0920306	0.893182	-5.32508
SLC25A42	0.026343	3.57153	1.68714	0.0920384	0.893182	-5.00234
UTY	-0.0792129	0.33017	-1.68713	0.0920418	0.893182	-4.83226
NSMCE4A	0.0193929	4.89137	1.68554	0.092348	0.894929	-5.24707
ELF4	0.0272114	5.44838	1.68536	0.0923823	0.894929	-5.3096
KCNJ12	-0.0781262	0.507534	-1.68502	0.0924485	0.894929	-4.48262
MTMR8	-0.0306479	0.84773	-1.68494	0.0924625	0.894929	-4.52246
ZBTB12	-0.0353264	2.36996	-1.68435	0.0925771	0.894929	-4.75607
OMA1	-0.0339712	4.66156	-1.68333	0.0927736	0.894929	-5.21682
SCAND1	0.0207607	6.16711	1.68317	0.0928044	0.894929	-5.35297
UFM1	0.0203813	6.49944	1.68299	0.0928409	0.894929	-5.3587
MTHFS	0.0255729	1.92689	1.68286	0.0928651	0.894929	-4.68031
TMEM223	0.0194858	3.78315	1.68262	0.0929123	0.894929	-5.0547
TMEM173	0.0262154	7.42569	1.68246	0.0929433	0.894929	-5.3456
SMIM5	0.0325742	4.22536	1.68243	0.0929489	0.894929	-5.14355
PTGFRN	-0.0213773	7.00151	-1.68195	0.0930424	0.894929	-5.357
RSC1A1	-0.0200443	3.72732	-1.68189	0.0930533	0.894929	-5.04524
CLDN4	0.0321556	8.65325	1.68187	0.093057	0.894929	-5.29228
LTB	0.0871852	2.35184	1.68158	0.0931142	0.894929	-4.76444
POLH	-0.0230162	4.66471	-1.68145	0.0931386	0.894929	-5.22157
GS1-124K5.11	0.01565	4.12247	1.6801	0.0934006	0.896927	-5.12832
NBPF14	-0.0333545	3.95178	-1.67925	0.0935674	0.897279	-5.09664
TRIM16L	0.0364834	4.34391	1.67924	0.0935693	0.897279	-5.17087
PDLIM3	-0.104767	-1.12903	-1.67908	0.0935994	0.897279	-4.33099
BRF2	0.0188885	3.52312	1.67848	0.0937176	0.897507	-5.0061
MFF	0.0119664	5.4447	1.67829	0.0937544	0.897507	-5.32072
INSIG1	0.0471254	6.40358	1.67813	0.0937855	0.897507	-5.36558
SURF1	0.0270237	5.48858	1.67736	0.0939366	0.898435	-5.32575
IL15	0.0515091	2.26302	1.677	0.0940065	0.898585	-4.74965
FAM149B1	-0.021443	4.28677	-1.67584	0.0942333	0.899502	-5.16646
ATF6	-0.0110505	6.76192	-1.67575	0.0942516	0.899502	-5.37039
SALL1	0.24587	-1.97319	1.67568	0.094265	0.899502	-4.28879
NCOA2	-0.0199539	6.10498	-1.67526	0.0943475	0.899521	-5.36383
BTN3A1	0.0464899	5.78538	1.67512	0.0943754	0.899521	-5.34937
CYP2A7	-0.100853	-0.20272	-1.67347	0.0946996	0.901687	-4.42089
TRMT61A	0.0181746	4.1036	1.67341	0.0947113	0.901687	-5.13562
PLXNA2	-0.0414278	6.032	-1.67232	0.0949252	0.901946	-5.36451
MYH14	-0.0221982	9.26088	-1.67213	0.0949621	0.901946	-5.27275
FTH1	0.0277433	10.5614	1.67192	0.0950037	0.901946	-5.19421
ZNF772	-0.0341612	3.5086	-1.67182	0.0950235	0.901946	-5.01332
WDR44	-0.0180615	4.44755	-1.67163	0.095061	0.901946	-5.20275
HNRNPA1P10	0.0290848	0.950843	1.67161	0.0950647	0.901946	-4.55563
MSTO2P	0.0228338	3.86488	1.67086	0.0952142	0.902848	-5.09067
PTPRO	0.0650616	-0.0771885	1.67034	0.0953165	0.902934	-4.44071
SNX25	-0.0228824	4.27876	-1.67007	0.0953695	0.902934	-5.17415
KCNN3	-0.116454	1.63177	-1.66999	0.0953865	0.902934	-4.65665
ABCC4	-0.0396273	5.73099	-1.66879	0.0956236	0.903194	-5.35557
ZNRF2P2	-0.0439522	0.655363	-1.66865	0.0956502	0.903194	-4.52315
MDGA1	-0.177298	0.549591	-1.66843	0.095695	0.903194	-4.51301
JPH4	0.104728	-2.36833	1.66822	0.0957373	0.903194	-4.27102
SHFM1	0.0183863	6.14347	1.66772	0.0958362	0.903194	-5.37776
THAP7-AS1	0.0565268	2.64286	1.66768	0.0958441	0.903194	-4.83506
ADGRG2	-0.0841715	-1.31718	-1.66767	0.0958456	0.903194	-4.33357
WDR3	-0.0158005	4.76407	-1.66763	0.0958535	0.903194	-5.25908
SUZ12	-0.0198676	5.4197	-1.66738	0.0959038	0.903194	-5.33641
WARS	0.0908579	8.8215	1.66606	0.0961651	0.904678	-5.3083
LAS1L	-0.0150741	5.30409	-1.66584	0.0962105	0.904678	-5.32802
MANEA	-0.0263085	4.18891	-1.66576	0.0962249	0.904678	-5.16491
ZCCHC4	-0.0196883	3.21751	-1.66452	0.0964724	0.905089	-4.96172
YIF1A	0.019677	5.92225	1.66437	0.0965037	0.905089	-5.3745
HMBS	0.0224536	4.00208	1.66339	0.0967	0.905089	-5.13168
CLIP2	0.0348747	4.36127	1.66334	0.0967084	0.905089	-5.20126
ISOC2	0.0213714	5.75079	1.66306	0.096766	0.905089	-5.36777
CLINT1	-0.0190854	8.50098	-1.66292	0.0967937	0.905089	-5.33189
ZNF433	0.0208581	2.95278	1.66284	0.0968098	0.905089	-4.90589
TP53BP1	-0.031872	6.42061	-1.66267	0.0968438	0.905089	-5.39098
SLC25A39	0.0214234	6.83223	1.66266	0.0968451	0.905089	-5.39107
LIN7C	-0.0265773	5.55333	-1.66258	0.0968612	0.905089	-5.35529
DPY19L2P1	-0.0898166	-2.01304	-1.66241	0.0968955	0.905089	-4.29687
NUP35	-0.0201828	3.03021	-1.66215	0.0969468	0.905089	-4.92428
YPEL5	0.0180224	7.64577	1.66168	0.0970417	0.905089	-5.37253
SORBS2	-0.0276149	6.69238	-1.66134	0.0971102	0.905089	-5.39391
GMPR	0.0450055	4.37755	1.66131	0.0971157	0.905089	-5.20601
GBAP1	0.0261503	1.06228	1.66105	0.0971677	0.905089	-4.58611
CRYL1	0.0265451	5.57798	1.66091	0.0971959	0.905089	-5.35988
ITPKC	0.026994	6.61718	1.66059	0.0972603	0.905089	-5.39592
ADCY9	-0.0296912	5.90953	-1.66037	0.0973049	0.905089	-5.38023
NDC1	-0.0238992	4.87591	-1.65978	0.0974238	0.905471	-5.28763
TNNC2	0.0673037	0.77568	1.65945	0.0974895	0.905471	-4.55282
ACP5	0.0527568	4.8469	1.65906	0.0975694	0.905471	-5.28513
SEC14L1P1	-0.0267482	2.01543	-1.65895	0.0975915	0.905471	-4.73397
DBT	-0.019363	5.42822	-1.65881	0.0976189	0.905471	-5.35097
TRPV4	-0.0299192	5.73853	-1.65832	0.0977177	0.905874	-5.37369
CDK5RAP3	0.0236049	5.76951	1.65806	0.0977715	0.905874	-5.37697
TBC1D10A	0.0163126	5.08257	1.65771	0.0978413	0.906015	-5.31716
ZNF747	0.0143016	4.41831	1.65722	0.0979407	0.906429	-5.22054
VN1R1	-0.0644147	-1.44512	-1.65663	0.09806	0.907027	-4.3385
COX7A2L	0.0168891	6.22709	1.65602	0.0981824	0.907042	-5.39894
CHFR	0.0207772	5.1116	1.65584	0.0982201	0.907042	-5.32398
FAM49A	0.0568492	3.0949	1.65483	0.0984248	0.907042	-4.95709
ARL8B	0.022432	6.37934	1.65476	0.0984379	0.907042	-5.40393
SF3A1	-0.0158075	7.53993	-1.65472	0.0984468	0.907042	-5.38738
STEAP1B	0.0589749	-0.705842	1.65462	0.0984677	0.907042	-4.39942
WIPF3	-0.0713565	1.69776	-1.65416	0.0985615	0.907042	-4.69039
TMCO3	0.0273745	7.08008	1.6541	0.0985726	0.907042	-5.40095
LSM1	0.0123131	4.83474	1.65378	0.0986379	0.907042	-5.2914
COL4A1	0.107318	-0.943832	1.65362	0.09867	0.907042	-4.38301
FAM45B	0.0209693	2.35846	1.65353	0.0986892	0.907042	-4.80265
MGAT1	0.0329971	7.53391	1.65318	0.0987598	0.907042	-5.39
OTUD4	-0.0254553	6.71088	-1.6528	0.0988374	0.907042	-5.40801
LEFTY1	0.132805	-1.54616	1.65269	0.0988602	0.907042	-4.33692
COX5B	0.017529	6.86072	1.65258	0.0988815	0.907042	-5.40737
ZNF137P	-0.0429407	1.24964	-1.65214	0.0989719	0.90737	-4.62567
CMTM3	0.0449673	3.39211	1.65156	0.0990899	0.907809	-5.02478
FAM204A	0.0153525	4.69879	1.65137	0.0991292	0.907809	-5.27552
LPO	-0.103021	-2.39706	-1.65083	0.0992383	0.908229	-4.29169
TYMP	0.0656623	7.35991	1.65058	0.09929	0.908229	-5.39853
FGFBP2	0.0662174	-0.236478	1.65025	0.0993577	0.908229	-4.45067
HTATSF1P2	0.121219	1.5592	1.64941	0.099529	0.908229	-4.67658
GSTA5	-0.103687	-3.00096	-1.64932	0.099548	0.908229	-4.2722
ABLIM1	-0.0248112	9.09438	-1.6493	0.0995511	0.908229	-5.31989
RBL1	-0.0276023	2.7879	-1.64901	0.0996116	0.908229	-4.89474
BUD31	0.0186451	6.13482	1.649	0.0996129	0.908229	-5.40807
SAFB	-0.0152902	6.31711	-1.64816	0.0997866	0.908732	-5.41374
MYO1E	-0.0234009	6.96515	-1.64762	0.0998973	0.908732	-5.41385
C1orf159	0.0316381	3.10646	1.64749	0.0999225	0.908732	-4.9642
ATM	-0.0282731	5.52919	-1.6474	0.0999411	0.908732	-5.37788
ABI2	-0.0323776	6.12021	-1.6474	0.0999419	0.908732	-5.40942
KDM5A	-0.0163034	6.53896	-1.64655	0.100118	0.909831	-5.41871
UBA52	0.0178533	8.02504	1.64576	0.100279	0.909951	-5.38329
ATP6V0E2-AS1	0.0471038	0.231072	1.64567	0.100299	0.909951	-4.50801
TBX1	-0.026488	4.39667	-1.64562	0.100307	0.909951	-5.23599
FASTKD1	-0.0250085	3.49215	-1.64533	0.100368	0.909951	-5.05227
FBP2	0.10281	-2.2667	1.64473	0.100491	0.909951	-4.30603
USP10	-0.0232548	6.76296	-1.64451	0.100536	0.909951	-5.42114
STXBP5	-0.0239456	5.38048	-1.64435	0.10057	0.909951	-5.37014
ACBD4	0.0230853	3.13221	1.64423	0.100594	0.909951	-4.97421
CBFA2T2	-0.0143596	5.5078	-1.64409	0.100624	0.909951	-5.38201
SESN2	0.0271459	4.02874	1.64328	0.100792	0.91076	-5.17036
DAP3	0.0108147	6.26788	1.64312	0.100824	0.91076	-5.42087
COX15	-0.0151332	5.47603	-1.64232	0.100989	0.911272	-5.38207
XPO1	-0.0241776	7.18866	-1.64212	0.101031	0.911272	-5.41813
SETX	-0.0206324	7.05124	-1.64203	0.10105	0.911272	-5.42117
PDE4C	0.14088	-0.747813	1.64145	0.10117	0.911272	-4.41536
CD276	0.023691	6.0016	1.64133	0.101195	0.911272	-5.41573
MRPL54	0.0232404	5.25537	1.64126	0.10121	0.911272	-5.36269
KRIT1	-0.0236671	4.94933	-1.64076	0.101314	0.911528	-5.32791
SOS1	-0.0158072	6.16619	-1.64059	0.101348	0.911528	-5.42256
DHX58	0.0386462	5.05217	1.64021	0.101429	0.911758	-5.34135
NEDD4L	-0.0201134	6.8345	-1.63912	0.101654	0.912488	-5.4294
NPAT	-0.0179844	4.67087	-1.63887	0.101707	0.912488	-5.2915
TRAPPC1	0.0156422	5.93174	1.63876	0.10173	0.912488	-5.41699
USP32P1	0.218088	-1.73044	1.63829	0.101828	0.912488	-4.34435
G2E3	-0.0450147	3.23585	-1.63816	0.101854	0.912488	-5.00729
NECAB2	0.120223	-2.91913	1.63793	0.101904	0.912488	-4.28663
LMAN2	0.0171193	7.55577	1.6379	0.101908	0.912488	-5.41416
HEBP1	0.0205976	3.79624	1.63723	0.102049	0.912488	-5.13121
LYPD5	0.0556631	2.2246	1.63699	0.102099	0.912488	-4.80541
ANK1	0.0636385	2.21934	1.63687	0.102125	0.912488	-4.80515
TRIM46	0.0447745	-0.115111	1.63682	0.102134	0.912488	-4.48237
NPAS3	-0.0926546	-0.0685538	-1.63665	0.10217	0.912488	-4.48972
PCM1	-0.0314639	8.78037	-1.63595	0.102317	0.912865	-5.3598
EIF3M	0.0114145	6.55289	1.63577	0.102355	0.912865	-5.4361
NEBL	-0.0227502	8.35767	-1.63566	0.102377	0.912865	-5.3833
COX14	0.021228	5.22455	1.63512	0.102491	0.913393	-5.36979
LST1	0.0808174	2.80802	1.63364	0.102801	0.915325	-4.92657
ALMS1P	-0.05889	0.308621	-1.63269	0.103001	0.915325	-4.5359
RAP1B	0.0196096	5.26297	1.63237	0.103069	0.915325	-5.37794
EXO5	0.0191458	2.93449	1.63218	0.103108	0.915325	-4.95154
FGL2	0.0789534	4.28062	1.63217	0.103111	0.915325	-5.23674
HBB	0.239578	-1.25001	1.63217	0.103112	0.915325	-4.39331
PTPRG	-0.0484818	4.30277	-1.63196	0.103155	0.915325	-5.2414
MED9	0.0146989	3.94933	1.63177	0.103194	0.915325	-5.17204
KLRB1	0.0733362	2.64296	1.63173	0.103204	0.915325	-4.90539
ISM2	-0.0860048	-1.37684	-1.63092	0.103373	0.916333	-4.3796
TNRC18	-0.0187848	7.69536	-1.6299	0.10359	0.916868	-5.42195
VPS51	0.0181414	6.65164	1.62982	0.103607	0.916868	-5.44566
CLEC7A	0.0811149	4.64688	1.62916	0.103747	0.916868	-5.30389
SIK3	-0.0187493	6.16122	-1.62914	0.10375	0.916868	-5.44076
ATG4D	0.0202899	5.0956	1.62912	0.103756	0.916868	-5.365
LONP2	-0.014514	6.65418	-1.62907	0.103765	0.916868	-5.44668
HIVEP1	-0.0244247	5.97207	-1.62861	0.103862	0.917237	-5.43503
PRSS54	-0.079551	-1.42623	-1.62831	0.103926	0.917237	-4.37857
CBS	0.122708	-1.77018	1.62777	0.104041	0.917237	-4.35696
ZNF490	-0.0173088	4.09473	-1.62759	0.104079	0.917237	-5.20848
PRRG3	0.148975	-3.48929	1.62757	0.104083	0.917237	-4.28092
POLR2B	-0.0107281	7.31063	-1.62727	0.104146	0.917303	-5.43881
DCAF4L1	-0.0847229	-2.06001	-1.6268	0.104248	0.91771	-4.33998
TIGD7	-0.0288306	2.49141	-1.6264	0.104333	0.917975	-4.87023
CD177	-0.133824	4.35943	-1.62604	0.104408	0.918145	-5.26306
RPS18P9	0.02561	2.32666	1.62565	0.104492	0.918346	-4.83922
ZNF436	-0.0255437	5.27642	-1.62542	0.104541	0.918346	-5.39005
RALB	0.0215794	6.4881	1.62366	0.104916	0.921091	-5.4551
EFNB2	-0.0408475	4.32566	-1.62343	0.104965	0.921091	-5.25865
KIAA1468	-0.0163344	6.05561	-1.62304	0.105049	0.921341	-5.44726
LLPH-AS1	0.142566	-1.18608	1.62262	0.105138	0.921349	-4.40424
FCRLB	0.0680057	-1.74932	1.62252	0.105161	0.921349	-4.36408
POGLUT1	-0.0238562	3.35852	-1.62194	0.105284	0.921762	-5.06013
CNOT10	-0.015436	5.24832	-1.62136	0.105409	0.921762	-5.39415
TMEM53	0.0172016	4.3844	1.62135	0.10541	0.921762	-5.27198
SLC15A2	-0.0302252	8.01213	-1.62113	0.105457	0.921762	-5.42314
GNRH1	-0.078056	-1.38311	-1.621	0.105486	0.921762	-4.39141
DSCR3	0.0236284	5.46339	1.61982	0.105739	0.922211	-5.41702
GOLGA7B	-0.104988	0.18295	-1.61933	0.105843	0.922211	-4.55508
CARD16	0.042237	2.09202	1.61887	0.105943	0.922211	-4.8096
SLC3A2	0.0281435	6.41293	1.61879	0.105961	0.922211	-5.46226
GP5	-0.0672959	-0.149275	-1.61862	0.105997	0.922211	-4.50528
KLHL3	-0.0333187	3.24922	-1.61861	0.105999	0.922211	-5.04133
FADS3	0.0390904	1.92469	1.61791	0.106149	0.922211	-4.78098
DHDDS	0.0175017	5.39447	1.6179	0.106152	0.922211	-5.41384
ARPC4	0.0198415	6.7287	1.61777	0.10618	0.922211	-5.46463
USP28	-0.0251039	5.63495	-1.61769	0.106198	0.922211	-5.43195
PAWR	-0.0181607	4.66217	-1.61716	0.106311	0.922211	-5.32459
ANO7	-0.0619594	1.55131	-1.61702	0.106343	0.922211	-4.73208
PLEKHF2	0.0235267	6.40956	1.61686	0.106377	0.922211	-5.46481
TSHZ1	-0.0191897	5.07587	-1.61668	0.106416	0.922211	-5.3823
LAMB2	-0.0296655	6.30167	-1.61618	0.106523	0.922211	-5.46429
CCT6A	-0.0114558	7.23239	-1.61604	0.106554	0.922211	-5.45883
ICK	-0.0223796	6.82124	-1.61557	0.106655	0.922211	-5.46671
KXD1	0.011852	5.9895	1.61531	0.106712	0.922211	-5.45699
CMTM4	-0.033358	7.8822	-1.61528	0.106718	0.922211	-5.43812
CSNK2B	0.0134611	6.67203	1.61479	0.106825	0.922211	-5.4697
UBE2M	0.0150536	5.72987	1.61476	0.106831	0.922211	-5.44471
SEPHS2	0.0163702	6.96861	1.61467	0.106851	0.922211	-5.46673
CCDC14	-0.0446456	4.00962	-1.61453	0.10688	0.922211	-5.21216
RAP2A	0.0211447	4.72818	1.6143	0.106931	0.922211	-5.33953
ZBTB20	-0.0381948	5.20831	-1.6141	0.106973	0.922211	-5.40105
MRPS17	-0.0136844	3.23835	-1.61405	0.106984	0.922211	-5.04529
USP31	-0.0191195	5.11171	-1.61381	0.107037	0.922211	-5.39109
TMEM159	0.0230803	5.4788	1.61326	0.107155	0.922638	-5.42882
NHLRC2	-0.0185405	4.98818	-1.61307	0.107198	0.922638	-5.37746
H3F3A	0.0412517	-1.25126	1.61267	0.107285	0.92277	-4.41223
RPS16P5	-0.0997601	-2.51452	-1.61248	0.107325	0.92277	-4.33624
HSD17B1	0.02834	0.855918	1.61213	0.107403	0.922906	-4.63258
GORASP1	0.00973585	6.00762	1.61174	0.107488	0.922906	-5.46347
BTLA	0.0966863	-1.38732	1.61164	0.107507	0.922906	-4.40898
MSH2	-0.0206712	4.96931	-1.61032	0.107795	0.924899	-5.37871
RNASE4	0.0464299	5.96564	1.60991	0.107886	0.924998	-5.46294
TYW1	-0.0175623	4.64483	-1.60976	0.107918	0.924998	-5.33385
GFM1	-0.013716	5.85612	-1.60887	0.108114	0.926196	-5.46087
FKBP5	-0.0566175	5.27727	-1.60846	0.108204	0.926283	-5.41466
GABARAP	0.0153911	7.86382	1.60805	0.108292	0.926283	-5.45045
TCIRG1	0.0345515	6.57456	1.60794	0.108316	0.926283	-5.48014
EEF1A2	0.0975987	-0.970299	1.6078	0.108347	0.926283	-4.44305
C19orf60	0.0200837	4.59714	1.60681	0.108565	0.926514	-5.33065
TOMM22	0.0146058	5.5954	1.60667	0.108596	0.926514	-5.44851
ITIH5	-0.109142	1.49596	-1.60664	0.108601	0.926514	-4.73352
AHCTF1	-0.0171547	5.84061	-1.60584	0.108776	0.926514	-5.46497
GUSB	-0.0185041	6.09418	-1.60565	0.108819	0.926514	-5.47627
PTGER4P2-CDK2AP2P2	-0.0848658	-1.94614	-1.60562	0.108827	0.926514	-4.37446
TBL2	0.0178903	5.56347	1.6054	0.108874	0.926514	-5.44777
ACVR2B	-0.027109	3.89171	-1.60526	0.108904	0.926514	-5.20216
ANO4	-0.125584	-2.13863	-1.60513	0.108933	0.926514	-4.36362
MMP2	0.0935852	0.308441	1.60486	0.108992	0.926514	-4.58835
FRMD4B	0.0309624	5.86608	1.60447	0.109078	0.926514	-5.46839
ZNF280C	-0.0220581	2.26091	-1.60434	0.109106	0.926514	-4.8601
ZNF780B	-0.0302194	3.48376	-1.60425	0.109128	0.926514	-5.11526
KIF4B	-0.0588441	-0.888276	-1.60359	0.109273	0.926514	-4.45661
OTX2-AS1	0.102171	-2.03289	1.60261	0.109489	0.926514	-4.37336
ADPRHL2	0.0231725	5.13851	1.60255	0.109502	0.926514	-5.41211
GNG13	0.1766	-3.30218	1.60225	0.10957	0.926514	-4.32114
PTPN11	-0.0170589	6.82535	-1.60212	0.109598	0.926514	-5.48854
TM4SF19-AS1	-0.056381	0.424624	-1.60187	0.109652	0.926514	-4.59494
UBA1	-0.013785	8.41865	-1.60159	0.109715	0.926514	-5.43451
IZUMO4	0.0407911	1.60338	1.60111	0.109821	0.926514	-4.75542
CISD3	0.0199414	4.44332	1.60081	0.109887	0.926514	-5.31462
IL17RD	-0.0353765	3.4324	-1.60079	0.109892	0.926514	-5.10941
CBLB	-0.0193053	5.10143	-1.60078	0.109895	0.926514	-5.41107
AMICA1	0.0690709	4.11976	1.60074	0.109904	0.926514	-5.25716
NXT1	0.0199369	3.90987	1.60068	0.109917	0.926514	-5.21238
B3GAT1	-0.111999	-2.57288	-1.60046	0.109966	0.926514	-4.34754
RPRD1A	-0.0129799	5.54876	-1.60045	0.109968	0.926514	-5.45466
DGKI	-0.0992434	-0.142852	-1.60033	0.109993	0.926514	-4.53165
CPTP	0.0175625	5.4639	1.5996	0.110157	0.926965	-5.44929
FOXO3	-0.0182013	6.63474	-1.59935	0.110211	0.926965	-5.494
NUP210	-0.0314133	4.66398	-1.59923	0.110238	0.926965	-5.35396
LIG1	-0.0268155	5.09696	-1.59908	0.110271	0.926965	-5.41223
CYP27B1	0.068043	0.40018	1.59826	0.110454	0.927756	-4.59935
CUEDC2	0.0131174	4.66368	1.59797	0.110518	0.927756	-5.3553
RPL38	0.0177867	7.28985	1.59791	0.110532	0.927756	-5.48603
CCDC47	-0.0118978	7.13755	-1.59755	0.110612	0.927956	-5.49041
MYL12B	0.0150464	8.84725	1.59694	0.110748	0.928321	-5.41803
BCL6	-0.0241216	7.41843	-1.59624	0.110904	0.928321	-5.48492
AMBRA1	-0.0134166	5.43487	-1.59608	0.11094	0.928321	-5.45246
RGS19	0.0455429	3.84097	1.59574	0.111016	0.928321	-5.20702
JMJD1C-AS1	0.0421374	0.0808091	1.59545	0.111079	0.928321	-4.56287
L3MBTL2	-0.0169545	5.70297	-1.59524	0.111128	0.928321	-5.47392
ANK2	-0.0985371	0.933068	-1.5948	0.111226	0.928321	-4.66837
TIMM17B	0.0191241	4.93886	1.59477	0.111232	0.928321	-5.39906
SAXO1	0.0626614	-0.562432	1.59466	0.111258	0.928321	-4.4968
POLR2H	0.0160167	5.48749	1.59462	0.111267	0.928321	-5.45844
UMODL1	-0.0760233	1.68858	-1.59448	0.111298	0.928321	-4.77941
LBX2	0.0496956	0.522178	1.59424	0.111352	0.928321	-4.62027
WWTR1-AS1	0.0429631	-0.190415	1.59388	0.111431	0.928321	-4.53548
IL27RA	0.0388367	3.51974	1.59385	0.111439	0.928321	-5.14059
PSIP1	-0.0331937	5.84226	-1.59322	0.11158	0.929034	-5.4841
ARHGAP26	-0.0332525	5.65929	-1.59286	0.11166	0.929232	-5.47463
PPP1R21	-0.0185317	4.74896	-1.59255	0.111731	0.929355	-5.37681
CHCHD3	-0.0148019	5.00043	-1.59228	0.111791	0.929392	-5.41181
ZNF860	-0.0304792	3.37126	-1.5913	0.11201	0.930746	-5.11148
NPB	0.0475661	-1.51694	1.59045	0.112203	0.931644	-4.42192
[truncated: 14,596 more rows]
