# Supplementary material for: Nasal airway transcriptome-wide association study of asthma reveals genetically driven mucus pathobiology
Source: Nat Commun. 2022 Mar 28;13:1632. doi: 10.1038/s41467-022-28973-7 (PMC8960819; doi:10.1038/s41467-022-28973-7)
Supplement: Supplementary file 4 — Supplementary Data 1-14 [file 41467_2022_28973_MOESM4_ESM.zip › 41467_2022_28973_MOESM4_ESM (1)/Supplementary Data 7.xlsx]

## Sheet: Sheet1
Supplementary Data 7. Table of enriched terms from rs12788104 trans-eQTL genes. One sided enrichment p-values were obtained from Enrichr. Benjamini-Hochberg correction was used to control for false discovery rate.
Term	Overlap	P.value	Adjusted.P.value	Genes	DB
IRE1-mediated unfolded protein response (GO:0036498)	15/57	1.55444e-12	2.78866e-09	TSPYL2;ACADVL;SHC1;WFS1;GOSR2;PDIA6;MYDGF;SEC61A1;SERP1;SEC61G;DNAJB9;SRPRB;PREB;SEC61B;KDELR3	GO_Biological_Process_2018
endoplasmic reticulum-Golgi intermediate compartment (GO:0005793)	14/95	2.9384e-08	5.67111e-06	MCFD2;TMED9;KDELR1;SLC35C2;GOSR2;SURF4;PDIA6;LAMP5;ERP44;TMED2;STX5;P4HB;SEC22B;YKT6	GO_Cellular_Component_2018
protein N-linked glycosylation (GO:0006487)	12/73	8.30123e-08	7.4462e-05	OST4;MCFD2;TMEM258;DAD1;OSTC;ALG5;PGM3;MOGS;MAGT1;MGAT2;DDOST;UBE2J1	GO_Biological_Process_2018
endoplasmic reticulum-Golgi intermediate compartment membrane (GO:0033116)	9/47	9.20099e-07	8.87896e-05	LAMP5;MCFD2;TMED9;KDELR1;GOSR2;TMED2;STX5;SEC22B;YKT6	GO_Cellular_Component_2018
retrograde vesicle-mediated transport, Golgi to ER (GO:0006890)	12/80	2.35728e-07	0.000140965	NAPA;ARF4;TMED9;KDELR1;SURF4;TMED2;COPZ2;KDELR2;KDELR3;SEC22B;COPZ1;COPE	GO_Biological_Process_2018
ER to Golgi vesicle-mediated transport (GO:0006888)	17/180	7.69498e-07	0.000293214	NAPA;ARF4;MCFD2;TMED9;DCTN2;KDELR1;GOSR2;COPZ2;BET1L;COPZ1;TFG;TMED2;STX5;PREB;SEC22B;YKT6;COPE	GO_Biological_Process_2018
response to endoplasmic reticulum stress (GO:0034976)	13/106	8.17206e-07	0.000293214	PDIA3;FICD;WFS1;UBA5;PDIA6;PDIA4;HERPUD1;ERLEC1;ERP44;DNAJB9;P4HB;UBXN6;ATF4	GO_Biological_Process_2018
ERAD pathway (GO:0036503)	11/77	1.241e-06	0.000371058	ERLEC1;SDF2L1;WFS1;SGTA;DERL2;DNAJB9;SEC61B;UBXN6;HERPUD1;GET4;UBE2J1	GO_Biological_Process_2018
oligosaccharyl transferase activity (GO:0004576)	5/10	1.33787e-06	0.000536118	DAD1;OSTC;ALG5;MAGT1;DDOST	GO_Molecular_Function_2018
intramolecular oxidoreductase activity, transposing S-S bonds (GO:0016864)	6/20	3.86623e-06	0.000536118	PDIA3;ERO1B;ERP44;P4HB;PDIA6;PDIA4	GO_Molecular_Function_2018
protein disulfide isomerase activity (GO:0003756)	6/20	3.86623e-06	0.000536118	PDIA3;ERO1B;ERP44;P4HB;PDIA6;PDIA4	GO_Molecular_Function_2018
Golgi membrane (GO:0000139)	26/442	1.00883e-05	0.000649014	CHPF;KDELR1;GOSR2;SLC35D2;GPR89B;FUT4;HID1;STX5;ARFIP2;TMED2;MGAT2;YKT6;TMED9;CHPF2;SURF4;SLC33A1;COPZ2;COPZ1;BET1L;CREB3;GORASP2;KDELR2;KDELR3;SEC22B;COPE;VAMP3	GO_Cellular_Component_2018
COPII-coated vesicle budding (GO:0090114)	10/68	2.89104e-06	0.000740932	NAPA;MCFD2;SEC13;TFG;SAR1A;GOSR2;TMED2;STX5;PREB;SEC22B	GO_Biological_Process_2018
Golgi vesicle transport (GO:0048193)	20/271	4.08373e-06	0.000915776	NAPA;ARF4;TMED9;MCFD2;DCTN2;KDELR1;GOSR2;SURF4;COPZ2;COPZ1;BET1L;TFG;TMED2;STX5;PREB;KDELR2;KDELR3;SEC22B;YKT6;COPE	GO_Biological_Process_2018
protein N-linked glycosylation via asparagine (GO:0018279)	8/44	5.64197e-06	0.00112463	OST4;MCFD2;DAD1;OSTC;ALG5;MAGT1;DDOST;UBE2J1	GO_Biological_Process_2018
peptidyl-asparagine modification (GO:0018196)	8/45	6.72719e-06	0.00120686	OST4;MCFD2;DAD1;OSTC;ALG5;MAGT1;DDOST;UBE2J1	GO_Biological_Process_2018
disulfide oxidoreductase activity (GO:0015036)	6/24	1.24316e-05	0.00129289	PDIA3;ERO1B;SCO2;P4HB;PDIA6;PDIA4	GO_Molecular_Function_2018
vesicle coating (GO:0006901)	9/63	1.15999e-05	0.00160078	NAPA;MCFD2;SEC13;TFG;GOSR2;TMED2;STX5;PREB;SEC22B	GO_Biological_Process_2018
COPII vesicle coating (GO:0048208)	9/63	1.15999e-05	0.00160078	NAPA;MCFD2;SEC13;TFG;GOSR2;TMED2;STX5;PREB;SEC22B	GO_Biological_Process_2018
vesicle targeting, rough ER to cis-Golgi (GO:0048207)	9/63	1.15999e-05	0.00160078	NAPA;MCFD2;SEC13;TFG;GOSR2;TMED2;STX5;PREB;SEC22B	GO_Biological_Process_2018
establishment of protein localization to endoplasmic reticulum (GO:0072599)	5/15	1.45145e-05	0.00185993	SPCS3;SEC61A1;SPCS2;SPCS1;SEC61G	GO_Biological_Process_2018
signal peptide processing (GO:0006465)	6/25	1.60461e-05	0.00191911	SPCS3;SPCS2;SPCS1;HM13;SEC11A;SEC11C	GO_Biological_Process_2018
Golgi subcompartment (GO:0098791)	26/479	4.0006e-05	0.00193029	CHPF;KDELR1;GOSR2;SLC35D2;FAM109B;FUT4;STX5;TMED2;MGAT2;YKT6;TMED9;YIPF2;CHPF2;SURF4;SLC33A1;COPZ2;COPZ1;BET1L;CREB3;GORASP2;KDELR2;KDELR3;TGFBI;GGTA1P;SEC22B;COPE	GO_Cellular_Component_2018
cellular protein metabolic process (GO:0044267)	27/484	1.76474e-05	0.00197872	ERO1B;RPL10;UBE2D2;HM13;MRPL41;APH1A;TGM1;SERP1;TMEM208;RPL17;SEC11A;SEC11C;WFS1;APOA1;RABGGTA;PDIA6;SPCS3;SPCS2;CDC34;RPS27;SPCS1;RPS6KB2;CALU;SCG3;P4HB;TGFBI;ITM2B	GO_Biological_Process_2018
dolichyl-diphosphooligosaccharide-protein glycotransferase activity (GO:0004579)	4/9	2.99005e-05	0.0020731	DAD1;OSTC;MAGT1;DDOST	GO_Molecular_Function_2018
peptide disulfide oxidoreductase activity (GO:0015037)	4/9	2.99005e-05	0.0020731	PDIA3;P4HB;PDIA6;PDIA4	GO_Molecular_Function_2018
retrograde protein transport, ER to cytosol (GO:0030970)	5/18	3.91483e-05	0.00405429	ERLEC1;HM13;DERL2;SEC61B;HERPUD1	GO_Biological_Process_2018
protein glycosylation (GO:0006486)	12/130	4.06785e-05	0.00405429	ARF4;SERP1;TMEM258;DAD1;ALG5;ALG2;PGM3;MOGS;MAGT1;MGAT2;FUT4;DDOST	GO_Biological_Process_2018
ubiquitin-dependent ERAD pathway (GO:0030433)	8/58	4.62539e-05	0.00436735	ERLEC1;WFS1;EDEM2;SGTA;DERL2;DNAJB9;SEC61B;UBE2J1	GO_Biological_Process_2018
protein exit from endoplasmic reticulum (GO:0032527)	5/19	5.21446e-05	0.00467737	ERLEC1;DERL2;PREB;SEC61B;HERPUD1	GO_Biological_Process_2018
ER to Golgi transport vesicle membrane (GO:0012507)	7/54	0.000206181	0.00795858	MCFD2;SEC13;SAR1A;GOSR2;TMED2;STX5;SEC22B	GO_Cellular_Component_2018
regulation of retrograde protein transport, ER to cytosol (GO:1904152)	4/12	0.000111277	0.00907414	ERLEC1;EDEM2;DERL2;UBE2J1	GO_Biological_Process_2018
negative regulation of ERAD pathway (GO:1904293)	4/12	0.000111277	0.00907414	ERLEC1;SGTA;DERL2;UBE2J1	GO_Biological_Process_2018
sphingosine-1-phosphate signaling pathway (GO:0003376)	3/6	0.000219407	0.0164007	SPNS3;SPNS1;S1PR2	GO_Biological_Process_2018
SRP-dependent cotranslational protein targeting to membrane, translocation (GO:0006616)	3/6	0.000219407	0.0164007	SRP72;ZFAND2B;SEC61B	GO_Biological_Process_2018
vesicle coat (GO:0030120)	5/31	0.000609141	0.019594	SEC13;SAR1A;COPZ2;COPZ1;COPE	GO_Cellular_Component_2018
protein targeting to ER (GO:0045047)	9/97	0.000355795	0.0255319	SEC61A1;SPCS3;SPCS2;RPS27;SPCS1;RPL10;SRP72;SEC61G;RPL17	GO_Biological_Process_2018
endoplasmic reticulum to cytosol transport (GO:1903513)	4/16	0.000380722	0.0262698	ERLEC1;DERL2;SEC61B;HERPUD1	GO_Biological_Process_2018
negative regulation of retrograde protein transport, ER to cytosol (GO:1904153)	3/8	0.000593862	0.0394588	ERLEC1;DERL2;UBE2J1	GO_Biological_Process_2018
leukotriene biosynthetic process (GO:0019370)	4/18	0.000617535	0.0395663	GGT6;PLA2G1B;MGST3;GGTA1P	GO_Biological_Process_2018
COPII-coated ER to Golgi transport vesicle (GO:0030134)	7/75	0.00153868	0.0424237	MCFD2;SEC13;TMED9;GOSR2;TMED2;STX5;SEC22B	GO_Cellular_Component_2018
