# Supplementary material for: Nasal airway transcriptome-wide association study of asthma reveals genetically driven mucus pathobiology
Source: Nat Commun. 2022 Mar 28;13:1632. doi: 10.1038/s41467-022-28973-7 (PMC8960819; doi:10.1038/s41467-022-28973-7)
Supplement: Supplementary file 4 — Supplementary Data 1-14 [file 41467_2022_28973_MOESM4_ESM.zip › 41467_2022_28973_MOESM4_ESM (1)/Supplementary Data 8.xlsx]

## Sheet: Sheet1
Supplementary Data 8. Table of enriched gene networks from rs12788104 and rs8103278 trans-eQTL genes. One sided p-values were obtained using hypergeometric test to test for gene set enrichment.
	MUC5AC (rs12788104)	FOXA3 (rs8103278)
bisque4	8.21323e-11	0.0794818
black (Mucus secretory)	3.07491e-17	0.0185957
blue	0.522365	0.497548
brown	0.999972	0.0732898
brown4	1	1
cyan	0.931296	0.683781
darkgreen	0.000135253	1
darkgrey	1	0.920715
darkmagenta	0.12554	0.495344
darkolivegreen	0.0244862	1
darkorange	0.714179	0.907473
darkorange2	0.641408	0.0870149
darkred	0.00120672	0.343584
darkslateblue	1	0.35978
darkturquoise	0.997892	0.949501
floralwhite	1	1
green	0.0781106	0.541146
greenyellow	0.99977	0.982738
grey60	0.992491	0.96616
ivory	1	1
lightcyan	0.970935	0.854362
lightcyan1	1	0.203247
lightgreen	0.0017523	0.369422
lightsteelblue1	0.018616	1
lightyellow	0.755501	1
magenta	0.198869	1.25625e-10
mediumpurple3	0.0644085	0.653194
midnightblue	0.000316699	0.679043
navajowhite2	1	1
orange	0.00390011	1
orangered4	0.00305155	0.33397
paleturquoise	1.31842e-25	0.271144
palevioletred3	1	1
pink (T2 Mucus Secretory)	0.000638643	6.90632e-21
plum1	1	1
plum2	1	6.38329e-05
purple	0.757412	0.969946
red	0.584688	0.209284
royalblue	1	1
saddlebrown (Canonical T2)	0.983695	8.5425e-15
salmon	1	1
salmon4	1	1
sienna3	1	1
skyblue	1	1
skyblue3	1	1
steelblue	1	1
tan	0.240379	1
thistle1	1	0.0582632
thistle2	1	0.00755582
turquoise	1	1
violet	0.000331124	0.53845
white	0.496546	0.191647
yellow	0.734187	0.936243
yellowgreen	0.963912	1
