# Supplementary material for: Nasal airway transcriptome-wide association study of asthma reveals genetically driven mucus pathobiology
Source: Nat Commun. 2022 Mar 28;13:1632. doi: 10.1038/s41467-022-28973-7 (PMC8960819; doi:10.1038/s41467-022-28973-7)
Supplement: Supplementary file 4 — Supplementary Data 1-14 [file 41467_2022_28973_MOESM4_ESM.zip › 41467_2022_28973_MOESM4_ESM (1)/Supplementary Data 9.xlsx]

## Sheet: Sheet1
Supplementary Data 9. Cough (UKBB_22504) and Phlegm (UKBB_22502) nasal TWAS hits. Two sided TWAS p-values were obtained from FUSION.
Trait	Gene	Gene Position (Hg38)	Best GWAS SNP	GWAS p	Best eQTL SNP	eQTL p	HSQ	TWAS.Z	TWAS.P	PP3	PP4
Cough(UKBB 22502)	MUC5AC	chr11:1,157,953-1,201,141	rs11602802	2.01813e-07	rs12788104	4.63643e-41	0.321	5.2165	1.82e-07	0.021	0.978
Phlegm (UKBB 22504)	MUC6	chr11:1,012,823-1,036,718	rs10902094	4.33681e-09	rs11600289	7.08815e-08	0.0771	-4.68083	2.86e-06	0.030	0.970
Phlegm (UKBB 22504)	MUC2	chr11:1,074,875-1,110,508	rs10902094	4.33681e-09	rs12795839	1.15393e-23	0.2092	-5.22936	1.7e-07	0.036	0.964
Phlegm (UKBB 22504)	MUC5AC	chr11:1,157,953-1,201,141	rs10902094	4.33681e-09	rs12788104	4.63643e-41	0.321	5.85579	4.75e-09	0.028	0.972
Phlegm (UKBB 22504)	FUT2	chr19:48,695,971-48,705,951	rs492602	3.50778e-10	rs516246	3.16366e-171	0.6471	-6.30199	2.94e-10	0.015	0.985
Phlegm (UKBB 22504)	LOC105447645	chr19:48,702,450-48,703,848	rs492602	3.50778e-10	rs516246	3.16366e-171	0.3063	-6.24123	4.34e-10	0.015	0.985
Phlegm (UKBB 22504)	RASIP1	chr19:48,720,585-48,740,610	rs492602	3.50778e-10	rs8112983	1.83846e-91	0.3986	5.19614	2.03e-07	0.860	0.140
Phlegm (UKBB 22504)	NKX3-1	chr8:23,678,697-23,682,938	rs75040071	2.1e-08	rs73671498	3.9e-155	0.4794	4.84487	1.27e-06	0.251	0.746
